# Supplementary material for: Unsupervised Clustering Reveals Distinct Subtypes of Biliary Atresia Based on Immune Cell Types and Gene Expression
Source: Front Immunol. 2021 Sep 27;12:720841. doi: 10.3389/fimmu.2021.720841 (PMC8502897; doi:10.3389/fimmu.2021.720841)
Supplement: Supplementary file 3 [file Table_2.xlsx]

## Sheet: subtype 1
#node1	node2	node1_string_id	node2_string_id	neighborhood_on_chromosome	gene_fusion	phylogenetic_cooccurrence	homology	coexpression	experimentally_determined_interaction	database_annotated	automated_textmining	combined_score
AASDH	ACOT13	9606.ENSP00000205214	9606.ENSP00000230048	0	0	0	0	0.086	0.261	0	0.209	0.419
AASDH	KDM6B	9606.ENSP00000205214	9606.ENSP00000254846	0.055	0	0	0	0.063	0.112	0	0.354	0.424
AASDH	ABCA6	9606.ENSP00000205214	9606.ENSP00000284425	0.193	0	0	0	0.062	0	0	0.307	0.43
AASDH	CAT	9606.ENSP00000205214	9606.ENSP00000241052	0	0	0	0	0.081	0	0	0.426	0.449
AASDH	PSPH	9606.ENSP00000205214	9606.ENSP00000378854	0.302	0	0	0	0	0	0	0.269	0.467
AASDH	PIN4	9606.ENSP00000205214	9606.ENSP00000362773	0	0	0	0	0.055	0.365	0	0.327	0.56
AASDH	ALG5	9606.ENSP00000205214	9606.ENSP00000239891	0.298	0	0	0	0.065	0.125	0	0.335	0.566
AASDH	DPM1	9606.ENSP00000205214	9606.ENSP00000360644	0.298	0	0	0	0.065	0.125	0	0.335	0.566
AASDH	CRLS1	9606.ENSP00000205214	9606.ENSP00000368140	0.043	0	0	0	0	0	0	0.626	0.626
AASDH	SCCPDH	9606.ENSP00000205214	9606.ENSP00000355467	0	0	0	0	0	0	0	0.639	0.639
AASDH	NDUFAB1	9606.ENSP00000205214	9606.ENSP00000458770	0.36	0	0	0	0.207	0	0	0.602	0.78
ABCA6	RASSF9	9606.ENSP00000284425	9606.ENSP00000354884	0	0	0	0	0	0	0	0.439	0.439
ABCB4	SLCO4A1	9606.ENSP00000265723	9606.ENSP00000217159	0	0	0	0	0	0	0	0.444	0.444
ABCB4	CYP27A1	9606.ENSP00000265723	9606.ENSP00000258415	0	0	0	0	0.063	0	0	0.481	0.493
ABCB4	RUNDC3B	9606.ENSP00000265723	9606.ENSP00000337732	0	0	0	0	0.062	0	0	0.559	0.569
ABCB4	NR1H4	9606.ENSP00000265723	9606.ENSP00000447149	0	0	0	0	0.064	0	0	0.703	0.71
ABCC4	SLC22A4	9606.ENSP00000366084	9606.ENSP00000200652	0	0	0	0	0.061	0.052	0	0.511	0.527
ABCC4	SLCO4A1	9606.ENSP00000366084	9606.ENSP00000217159	0	0	0	0	0.061	0	0	0.557	0.567
ABCC4	ABCE1	9606.ENSP00000366084	9606.ENSP00000296577	0	0	0	0	0.062	0	0	0.721	0.727
ABCC4	NR1H4	9606.ENSP00000366084	9606.ENSP00000447149	0	0	0	0	0.082	0	0	0.724	0.736
ABCC9	GOLT1B	9606.ENSP00000261200	9606.ENSP00000229314	0	0	0	0	0	0	0	0.411	0.41
ABCC9	KCNJ8	9606.ENSP00000261200	9606.ENSP00000240662	0	0	0	0	0.211	0.393	0.9	0.88	0.993
ABCC9	STRAP	9606.ENSP00000261200	9606.ENSP00000392270	0	0	0	0	0	0	0	0.412	0.412
ABCC9	ABCE1	9606.ENSP00000261200	9606.ENSP00000296577	0	0	0	0	0.062	0	0	0.513	0.524
ABCC9	TMPO	9606.ENSP00000261200	9606.ENSP00000266732	0	0	0	0	0	0	0	0.539	0.539
ABCE1	CEBPZ	9606.ENSP00000296577	9606.ENSP00000234170	0	0	0	0	0.656	0	0	0.227	0.723
ABCE1	NAA50	9606.ENSP00000296577	9606.ENSP00000240922	0	0	0	0	0.63	0	0	0	0.63
ABCE1	EIF2S1	9606.ENSP00000296577	9606.ENSP00000256383	0	0	0	0	0.66	0	0	0.185	0.711
ABCE1	RANBP6	9606.ENSP00000296577	9606.ENSP00000259569	0	0	0	0	0.462	0	0	0.041	0.462
ABCE1	IPO5	9606.ENSP00000296577	9606.ENSP00000261574	0	0	0	0	0.851	0	0	0.064	0.855
ABCE1	EIF3J	9606.ENSP00000296577	9606.ENSP00000261868	0	0	0	0	0.575	0.867	0	0.817	0.988
ABCE1	DDX18	9606.ENSP00000296577	9606.ENSP00000263239	0	0	0	0	0.913	0.139	0	0.095	0.926
ABCE1	IFIH1	9606.ENSP00000296577	9606.ENSP00000263642	0	0	0	0	0	0	0	0.614	0.614
ABCE1	PNO1	9606.ENSP00000296577	9606.ENSP00000263657	0.044	0	0	0	0.361	0	0	0.506	0.672
ABCE1	RPS27A	9606.ENSP00000296577	9606.ENSP00000272317	0	0	0	0	0.155	0.96	0	0.047	0.965
ABCE1	NUBP1	9606.ENSP00000296577	9606.ENSP00000283027	0	0	0	0	0.048	0	0	0.751	0.753
ABCE1	RIOK2	9606.ENSP00000296577	9606.ENSP00000283109	0	0	0	0	0.344	0	0	0.567	0.704
ABCE1	RPL39L	9606.ENSP00000296577	9606.ENSP00000296277	0	0	0	0	0.146	0.737	0	0	0.765
ABCE1	EIF1AX	9606.ENSP00000296577	9606.ENSP00000368927	0	0	0	0	0.229	0	0	0.268	0.411
ABCE1	USP10	9606.ENSP00000296577	9606.ENSP00000457411	0	0	0	0	0.135	0.361	0	0	0.424
ABCE1	VAPA	9606.ENSP00000296577	9606.ENSP00000345656	0	0	0	0	0	0.41	0	0.079	0.433
ABCE1	DP2	9606.ENSP00000296577	9606.ENSP00000420616	0	0	0	0	0.063	0.44	0	0	0.452
ABCE1	TCP1	9606.ENSP00000296577	9606.ENSP00000317334	0	0	0	0	0.425	0	0	0.097	0.458
ABCE1	TRMT1L	9606.ENSP00000296577	9606.ENSP00000356476	0	0	0	0	0.483	0.064	0	0	0.495
ABCE1	PSMD14	9606.ENSP00000296577	9606.ENSP00000386541	0	0	0	0	0.449	0.117	0	0.05	0.497
ABCE1	CCT2	9606.ENSP00000296577	9606.ENSP00000299300	0	0	0	0	0.486	0	0	0.075	0.504
ABCE1	RAN	9606.ENSP00000296577	9606.ENSP00000446215	0	0	0	0	0.507	0	0	0	0.507
ABCE1	DDX58	9606.ENSP00000296577	9606.ENSP00000369213	0	0	0	0	0	0	0	0.54	0.54
ABCE1	G3BP2	9606.ENSP00000296577	9606.ENSP00000352738	0	0	0	0	0.339	0.323	0	0.056	0.541
ABCE1	NFU1	9606.ENSP00000296577	9606.ENSP00000387219	0	0	0	0	0.084	0	0	0.53	0.551
ABCE1	RPF2	9606.ENSP00000296577	9606.ENSP00000402338	0	0	0	0	0.538	0	0	0.083	0.558
ABCE1	CIRH1A	9606.ENSP00000296577	9606.ENSP00000327179	0	0	0	0	0.527	0	0	0.327	0.668
ABCE1	WDR3	9606.ENSP00000296577	9606.ENSP00000308179	0	0	0	0	0.67	0	0	0	0.67
ABCE1	NOC3L	9606.ENSP00000296577	9606.ENSP00000360412	0	0	0	0	0.704	0	0	0	0.704
ABCE1	EIF3I	9606.ENSP00000296577	9606.ENSP00000362688	0	0	0	0	0.493	0.186	0	0.486	0.769
ABCE1	WDR36	9606.ENSP00000296577	9606.ENSP00000423067	0	0	0	0	0.776	0	0	0	0.776
ABCE1	GSPT1	9606.ENSP00000296577	9606.ENSP00000398131	0	0	0	0	0.457	0.202	0	0.556	0.791
ABCE1	BBS10	9606.ENSP00000296577	9606.ENSP00000376946	0	0	0	0	0.834	0	0	0.069	0.838
ABCE1	RPL31	9606.ENSP00000296577	9606.ENSP00000386717	0	0	0	0	0.204	0.809	0	0.07	0.846
ABCE1	RPS2	9606.ENSP00000296577	9606.ENSP00000341885	0	0	0	0	0.267	0.786	0	0.17	0.858
ABCE1	RPLP0	9606.ENSP00000296577	9606.ENSP00000449328	0	0	0	0	0.385	0.809	0	0.113	0.886
ABCE1	POLR1B	9606.ENSP00000296577	9606.ENSP00000444136	0	0	0	0	0.825	0.117	0	0.375	0.895
ABCE1	RPL27	9606.ENSP00000296577	9606.ENSP00000464813	0	0	0	0	0.298	0.96	0	0	0.97
ABCE1	RPS14	9606.ENSP00000296577	9606.ENSP00000385958	0	0	0	0	0.331	0.96	0	0.149	0.975
ABCE1	RPL7A	9606.ENSP00000296577	9606.ENSP00000361076	0	0	0	0	0.32	0.96	0	0.273	0.978
ABCE1	RPL26	9606.ENSP00000296577	9606.ENSP00000463784	0	0	0.289	0	0.316	0.96	0	0.061	0.979
ABCE1	RNASEL	9606.ENSP00000296577	9606.ENSP00000356530	0	0	0	0	0	0.379	0.9	0.761	0.983
ABL2	CAT	9606.ENSP00000427562	9606.ENSP00000241052	0.043	0	0	0	0	0.399	0	0.089	0.431
ABL2	RAC2	9606.ENSP00000427562	9606.ENSP00000249071	0	0	0	0	0	0.16	0.8	0.279	0.868
ABL2	ASB1	9606.ENSP00000427562	9606.ENSP00000264607	0	0	0	0	0	0.125	0	0.581	0.618
ABL2	ME2	9606.ENSP00000427562	9606.ENSP00000321070	0	0	0	0	0	0	0	0.408	0.408
ABLIM3	RAC2	9606.ENSP00000425394	9606.ENSP00000249071	0	0	0	0	0	0	0.8	0.284	0.85
ABLIM3	NAALAD2	9606.ENSP00000425394	9606.ENSP00000432481	0	0	0	0	0	0	0	0.473	0.473
ACBD5	TMEM135	9606.ENSP00000379568	9606.ENSP00000306344	0	0	0	0	0	0	0	0.489	0.489
ACBD5	VAPA	9606.ENSP00000379568	9606.ENSP00000345656	0	0	0	0	0.061	0.534	0	0.484	0.754
ACER3	DEGS1	9606.ENSP00000434480	9606.ENSP00000316476	0	0	0	0	0.062	0	0.9	0.545	0.953
ACOT13	GABPA	9606.ENSP00000230048	9606.ENSP00000346886	0	0	0	0	0	0	0	0.406	0.406
ACOT13	KPNA2	9606.ENSP00000230048	9606.ENSP00000438483	0	0	0	0	0	0.416	0	0	0.416
ACOT13	ZNF383	9606.ENSP00000230048	9606.ENSP00000340132	0	0	0	0	0	0	0	0.446	0.446
ACOT13	PBDC1	9606.ENSP00000230048	9606.ENSP00000362456	0	0	0	0	0.071	0	0	0.452	0.47
ACOT13	INSIG2	9606.ENSP00000230048	9606.ENSP00000245787	0	0	0	0	0	0	0	0.472	0.472
ACOT13	NDUFAB1	9606.ENSP00000230048	9606.ENSP00000458770	0.295	0	0	0	0.184	0	0	0.342	0.588
ACOT13	PCTP	9606.ENSP00000230048	9606.ENSP00000268896	0	0	0	0	0	0.472	0	0.813	0.897
ACOX1	DECR1	9606.ENSP00000293217	9606.ENSP00000220764	0.042	0	0	0	0.174	0.054	0	0.487	0.564
ACOX1	EHHADH	9606.ENSP00000293217	9606.ENSP00000231887	0.048	0	0	0	0.163	0.085	0.9	0.796	0.982
ACOX1	CAT	9606.ENSP00000293217	9606.ENSP00000241052	0.069	0	0	0	0.115	0.49	0.9	0.723	0.986
ACOX1	RPS27A	9606.ENSP00000293217	9606.ENSP00000272317	0	0	0	0	0	0.063	0.9	0	0.902
ACOX1	LDLR	9606.ENSP00000293217	9606.ENSP00000454071	0	0	0	0	0	0	0	0.427	0.427
ACOX1	NDUFAB1	9606.ENSP00000293217	9606.ENSP00000458770	0.078	0	0	0	0	0	0	0.421	0.443
ACOX1	KPNA2	9606.ENSP00000293217	9606.ENSP00000438483	0	0	0	0	0.062	0.084	0	0.437	0.474
ACOX1	PPARD	9606.ENSP00000293217	9606.ENSP00000310928	0	0	0	0	0.061	0	0	0.473	0.484
ACOX1	HPS3	9606.ENSP00000293217	9606.ENSP00000296051	0	0	0	0	0	0	0	0.623	0.623
ACOX1	UBE2D1	9606.ENSP00000293217	9606.ENSP00000363019	0	0	0	0	0	0	0.9	0.066	0.902
ACOX1	IDH1	9606.ENSP00000293217	9606.ENSP00000390265	0	0	0	0	0.083	0.05	0.9	0.204	0.921
ACOX1	DDO	9606.ENSP00000293217	9606.ENSP00000357920	0	0	0	0	0.061	0	0.9	0.262	0.924
ACOX1	HACL1	9606.ENSP00000293217	9606.ENSP00000323811	0	0	0	0	0.098	0	0.9	0.271	0.928
ACOX1	PEX12	9606.ENSP00000293217	9606.ENSP00000482609	0	0	0	0	0.064	0	0.9	0.323	0.931
ACOX1	PEX2	9606.ENSP00000293217	9606.ENSP00000349543	0	0	0	0	0.062	0	0.9	0.347	0.933
ACOX1	CROT	9606.ENSP00000293217	9606.ENSP00000413575	0	0	0	0	0.077	0	0.9	0.445	0.944
ACOX1	HAO1	9606.ENSP00000293217	9606.ENSP00000368066	0.044	0	0	0	0.086	0	0.9	0.466	0.947
ACOX1	ACSL3	9606.ENSP00000293217	9606.ENSP00000350012	0.051	0	0	0	0.137	0.162	0.9	0.532	0.962
ACOX1	SCP2	9606.ENSP00000293217	9606.ENSP00000360569	0	0	0	0	0.29	0.379	0.9	0.717	0.985
ACSL3	EHHADH	9606.ENSP00000350012	9606.ENSP00000231887	0.052	0	0	0	0.104	0	0	0.45	0.492
ACSL3	HPS3	9606.ENSP00000350012	9606.ENSP00000296051	0	0	0	0	0	0	0	0.427	0.426
ACSL3	LYN	9606.ENSP00000350012	9606.ENSP00000428924	0	0	0	0	0.061	0.393	0	0.045	0.408
ACSL3	KLHL24	9606.ENSP00000350012	9606.ENSP00000395012	0	0	0	0	0.063	0.069	0	0.39	0.421
ACSL3	IDI1	9606.ENSP00000350012	9606.ENSP00000370748	0	0	0	0	0.064	0	0	0.415	0.429
ACSL3	YES1	9606.ENSP00000350012	9606.ENSP00000462468	0	0	0	0	0.088	0.393	0	0.069	0.44
ACSL3	BCL6	9606.ENSP00000350012	9606.ENSP00000384371	0	0	0	0	0.063	0.485	0	0.047	0.5
ACTR8	ARPC3	9606.ENSP00000336842	9606.ENSP00000228825	0	0	0	0	0.062	0.321	0	0.248	0.479
ACTR8	COPS2	9606.ENSP00000336842	9606.ENSP00000299259	0	0	0	0	0.061	0.064	0.9	0	0.904
ACTR8	COPS8	9606.ENSP00000336842	9606.ENSP00000346340	0	0	0	0	0.062	0	0.9	0	0.902
ACVR2A	CHRD	9606.ENSP00000241416	9606.ENSP00000204604	0	0	0	0	0	0.065	0	0.434	0.448
ACVR2A	TGFBR3	9606.ENSP00000241416	9606.ENSP00000212355	0	0	0	0	0.05	0.337	0.72	0.582	0.916
ACVR2A	BMPR2	9606.ENSP00000241416	9606.ENSP00000363708	0	0	0	0.834	0.061	0	0.9	0.85	0.915
ACVR2A	INHBC	9606.ENSP00000241416	9606.ENSP00000308716	0	0	0	0	0	0.489	0.8	0.275	0.919
ACVR2A	SMURF1	9606.ENSP00000241416	9606.ENSP00000354621	0	0	0	0	0.062	0.096	0.9	0.281	0.93
ACVR2A	BMPR1A	9606.ENSP00000241416	9606.ENSP00000361107	0	0	0	0.796	0.124	0.735	0.9	0.763	0.978
ADAL	HPRT1	9606.ENSP00000398744	9606.ENSP00000298556	0.08	0	0	0	0.147	0	0	0.316	0.416
ADAL	TBC1D8B	9606.ENSP00000398744	9606.ENSP00000349781	0	0	0	0	0	0	0	0.746	0.746
ADAL	TRIM40	9606.ENSP00000398744	9606.ENSP00000379826	0	0	0	0	0	0	0	0.622	0.622
ADAL	POLR1B	9606.ENSP00000398744	9606.ENSP00000444136	0	0	0	0	0.432	0	0	0.092	0.462
ADAL	RPF2	9606.ENSP00000398744	9606.ENSP00000402338	0	0	0	0	0.513	0	0	0	0.513
ADAL	ZNF611	9606.ENSP00000398744	9606.ENSP00000437616	0	0	0	0	0	0	0	0.582	0.582
ADAT2	GTF2E1	9606.ENSP00000237283	9606.ENSP00000283875	0	0	0	0	0.061	0	0	0.468	0.48
ADH5	DECR1	9606.ENSP00000296412	9606.ENSP00000220764	0	0	0	0	0.063	0	0	0.558	0.568
ADH5	CAT	9606.ENSP00000296412	9606.ENSP00000241052	0	0	0	0	0.062	0	0	0.56	0.569
ADH5	UGT2B7	9606.ENSP00000296412	9606.ENSP00000304811	0	0	0	0	0.063	0	0.65	0.058	0.664
ADH5	MGST2	9606.ENSP00000296412	9606.ENSP00000482639	0	0	0	0	0	0	0.65	0.228	0.718
ADIPOR1	PLEK	9606.ENSP00000341785	9606.ENSP00000234313	0	0	0	0	0	0	0	0.44	0.44
ADIPOR1	CD93	9606.ENSP00000341785	9606.ENSP00000246006	0	0	0	0	0	0	0	0.505	0.505
ADIPOR1	PTPN1	9606.ENSP00000341785	9606.ENSP00000360683	0	0	0	0	0	0	0	0.542	0.542
AEN	CEBPZ	9606.ENSP00000331944	9606.ENSP00000234170	0	0	0	0	0.248	0.372	0	0	0.507
AEN	PNO1	9606.ENSP00000331944	9606.ENSP00000263657	0	0	0	0	0.45	0	0	0	0.45
AEN	REXO2	9606.ENSP00000331944	9606.ENSP00000265881	0	0	0	0	0.062	0.185	0	0.362	0.469
AEN	SESN1	9606.ENSP00000331944	9606.ENSP00000393762	0	0	0	0	0	0	0	0.421	0.42
AEN	NOP2	9606.ENSP00000331944	9606.ENSP00000371858	0	0	0	0	0.349	0.052	0	0.137	0.421
AEN	UTP11L	9606.ENSP00000331944	9606.ENSP00000362105	0	0	0	0	0.426	0	0	0	0.426
AEN	RPF2	9606.ENSP00000331944	9606.ENSP00000402338	0	0	0	0	0.53	0.079	0	0	0.548
AFM	C8A	9606.ENSP00000226355	9606.ENSP00000354458	0	0	0	0	0.427	0	0	0.191	0.516
AGL	CAT	9606.ENSP00000294724	9606.ENSP00000241052	0	0	0	0	0.177	0.419	0	0.215	0.591
AGL	TMTC3	9606.ENSP00000294724	9606.ENSP00000266712	0	0	0	0	0.063	0	0	0.401	0.415
AGL	PGD	9606.ENSP00000294724	9606.ENSP00000270776	0.074	0	0	0	0.11	0	0	0.335	0.404
AGL	YME1L1	9606.ENSP00000294724	9606.ENSP00000318480	0	0	0	0	0	0	0	0.401	0.4
AGL	RAN	9606.ENSP00000294724	9606.ENSP00000446215	0	0	0	0	0.129	0.419	0	0	0.472
AGL	UGP2	9606.ENSP00000294724	9606.ENSP00000338703	0	0	0	0	0.178	0	0.9	0.568	0.961
AGL	GYG1	9606.ENSP00000294724	9606.ENSP00000340736	0	0	0	0	0.086	0	0.9	0.758	0.976
AGO2	VEGFA	9606.ENSP00000220592	9606.ENSP00000478570	0	0	0	0	0	0	0	0.413	0.412
AGO2	DDX58	9606.ENSP00000220592	9606.ENSP00000369213	0	0	0	0	0.055	0.173	0	0.356	0.453
AGO2	ERI1	9606.ENSP00000220592	9606.ENSP00000429615	0	0	0	0	0.061	0	0	0.465	0.476
AGO2	ZFP36	9606.ENSP00000220592	9606.ENSP00000469647	0	0	0	0	0.064	0	0	0.53	0.541
AGO2	XRN2	9606.ENSP00000220592	9606.ENSP00000366396	0	0	0	0	0.063	0.262	0	0.621	0.715
AGO2	TRMT10C	9606.ENSP00000220592	9606.ENSP00000312356	0	0	0	0	0	0	0.72	0	0.72
AGO2	MAMLD1	9606.ENSP00000220592	9606.ENSP00000414517	0	0	0	0	0	0	0.9	0.049	0.9
AGO2	CBFB	9606.ENSP00000220592	9606.ENSP00000415151	0	0	0	0	0	0	0.9	0	0.9
AGO2	NUP37	9606.ENSP00000220592	9606.ENSP00000448054	0	0	0	0	0.061	0	0.9	0.057	0.903
AGO2	EIF4E2	9606.ENSP00000220592	9606.ENSP00000258416	0	0	0	0	0	0	0.9	0.102	0.906
AGO2	KPNA2	9606.ENSP00000220592	9606.ENSP00000438483	0	0	0	0	0.124	0	0.9	0.089	0.913
AGO2	RAN	9606.ENSP00000220592	9606.ENSP00000446215	0	0	0	0	0.042	0	0.9	0.265	0.923
AGO2	CDK6	9606.ENSP00000220592	9606.ENSP00000265734	0	0	0	0	0.063	0	0.9	0.348	0.933
AGO2	TNRC6A	9606.ENSP00000220592	9606.ENSP00000379144	0	0	0	0	0	0.811	0.9	0.958	0.999
AIF1	DECR1	9606.ENSP00000365227	9606.ENSP00000220764	0	0	0	0	0	0.084	0	0.45	0.474
AIF1	PLEK	9606.ENSP00000365227	9606.ENSP00000234313	0	0	0	0	0.418	0	0	0.061	0.43
AIF1	SELL	9606.ENSP00000365227	9606.ENSP00000236147	0	0	0	0	0.3	0.187	0	0.23	0.523
AIF1	CAT	9606.ENSP00000365227	9606.ENSP00000241052	0	0	0	0	0.054	0	0	0.402	0.41
AIF1	CD68	9606.ENSP00000365227	9606.ENSP00000250092	0	0	0	0	0.099	0	0	0.788	0.8
AIF1	TYROBP	9606.ENSP00000365227	9606.ENSP00000262629	0	0	0	0	0.531	0	0	0.424	0.718
AIF1	ICAM1	9606.ENSP00000365227	9606.ENSP00000264832	0	0	0	0	0.065	0	0	0.4	0.415
AIF1	SLC1A3	9606.ENSP00000365227	9606.ENSP00000265113	0	0	0	0	0	0	0	0.473	0.473
AIF1	CD53	9606.ENSP00000365227	9606.ENSP00000271324	0	0	0	0	0.473	0	0	0.087	0.498
AIF1	FCGR2A	9606.ENSP00000365227	9606.ENSP00000271450	0	0	0	0	0.214	0	0	0.446	0.545
AIF1	APP	9606.ENSP00000365227	9606.ENSP00000284981	0	0	0	0	0	0	0	0.67	0.67
AIF1	CSF1R	9606.ENSP00000365227	9606.ENSP00000286301	0	0	0	0	0.272	0	0	0.534	0.646
AIF1	FCER1G	9606.ENSP00000365227	9606.ENSP00000289902	0	0	0	0	0.344	0	0	0.167	0.43
AIF1	LAPTM5	9606.ENSP00000365227	9606.ENSP00000294507	0	0	0	0	0.419	0	0	0.058	0.429
AIF1	TLR3	9606.ENSP00000365227	9606.ENSP00000296795	0	0	0	0	0	0.053	0	0.421	0.428
AIF1	C3AR1	9606.ENSP00000365227	9606.ENSP00000302079	0	0	0	0	0.332	0	0	0.188	0.434
AIF1	C1QB	9606.ENSP00000365227	9606.ENSP00000313967	0	0	0	0	0.224	0	0	0.325	0.453
AIF1	CSF1	9606.ENSP00000365227	9606.ENSP00000327513	0	0	0	0	0	0	0	0.448	0.448
AIF1	CD86	9606.ENSP00000365227	9606.ENSP00000332049	0	0	0	0	0.371	0	0	0.472	0.653
AIF1	CD163	9606.ENSP00000365227	9606.ENSP00000352071	0	0	0	0	0.139	0	0	0.558	0.603
AIF1	MPEG1	9606.ENSP00000365227	9606.ENSP00000354335	0	0	0	0	0.337	0	0	0.145	0.408
AIF1	TLR4	9606.ENSP00000365227	9606.ENSP00000363089	0	0	0	0	0.126	0.053	0	0.588	0.629
AIF1	FGR	9606.ENSP00000365227	9606.ENSP00000363117	0	0	0	0	0.355	0.125	0	0	0.411
AIF1	PHF1	9606.ENSP00000365227	9606.ENSP00000363640	0	0	0	0	0	0	0	0.441	0.441
AIF1	C1QA	9606.ENSP00000365227	9606.ENSP00000363773	0	0	0	0	0.312	0	0	0.325	0.515
AIF1	PIK3R1	9606.ENSP00000365227	9606.ENSP00000428056	0	0	0	0	0	0	0	0.405	0.405
AIF1	BTK	9606.ENSP00000365227	9606.ENSP00000483570	0	0	0	0	0.371	0.125	0	0.062	0.438
AIF1	HCK	9606.ENSP00000365227	9606.ENSP00000444986	0	0	0	0	0.365	0.125	0	0.074	0.44
AIF1	VEGFA	9606.ENSP00000365227	9606.ENSP00000478570	0	0	0	0	0	0	0	0.45	0.45
AIF1	TLR7	9606.ENSP00000365227	9606.ENSP00000370034	0	0	0	0	0.139	0.053	0	0.385	0.454
AIF1	ITGB2	9606.ENSP00000365227	9606.ENSP00000380948	0	0	0	0	0.368	0	0	0.213	0.481
AIF1	ITGAX	9606.ENSP00000365227	9606.ENSP00000454623	0	0	0	0	0.213	0	0	0.444	0.543
AIF1	MRC1	9606.ENSP00000365227	9606.ENSP00000455897	0	0	0	0	0.152	0.187	0	0.641	0.73
AIF1	LCP1	9606.ENSP00000365227	9606.ENSP00000381581	0	0	0	0	0.319	0.437	0	0.436	0.765
AKAP11	IQGAP1	9606.ENSP00000025301	9606.ENSP00000268182	0	0	0	0	0.062	0	0	0.692	0.699
AKAP11	AKAP7	9606.ENSP00000025301	9606.ENSP00000405252	0	0	0	0	0	0	0	0.763	0.763
AKAP7	SNRPG	9606.ENSP00000405252	9606.ENSP00000272348	0	0	0	0	0.064	0.516	0	0	0.527
AKAP7	RNASEL	9606.ENSP00000405252	9606.ENSP00000356530	0	0	0	0	0.061	0	0	0.495	0.506
AKAP7	FBXL4	9606.ENSP00000405252	9606.ENSP00000358247	0	0	0	0	0	0	0	0.499	0.499
AKAP7	CALCRL	9606.ENSP00000405252	9606.ENSP00000386972	0	0	0	0	0	0	0	0.413	0.413
AKTIP	TMPO	9606.ENSP00000378152	9606.ENSP00000266732	0	0	0	0	0	0	0	0.412	0.412
AKTIP	UBE2D1	9606.ENSP00000378152	9606.ENSP00000363019	0	0	0	0	0.064	0	0	0.517	0.529
AKTIP	VEGFA	9606.ENSP00000378152	9606.ENSP00000478570	0	0	0	0	0	0	0	0.492	0.492
AKTIP	UBE2J1	9606.ENSP00000378152	9606.ENSP00000451261	0	0	0	0	0.064	0	0	0.494	0.506
AKTIP	NFATC1	9606.ENSP00000378152	9606.ENSP00000389377	0	0	0	0	0	0	0	0.535	0.535
AKTIP	RBM12B	9606.ENSP00000378152	9606.ENSP00000382239	0	0	0	0	0.581	0	0	0	0.581
ALDH8A1	SPP2	9606.ENSP00000265605	9606.ENSP00000168148	0	0	0	0	0.558	0	0	0	0.558
ALDH8A1	CPB2	9606.ENSP00000265605	9606.ENSP00000181383	0	0	0	0	0.643	0	0	0.043	0.643
ALDH8A1	KLKB1	9606.ENSP00000265605	9606.ENSP00000264690	0	0	0	0	0.449	0.057	0	0.044	0.459
ALDH8A1	HAO1	9606.ENSP00000265605	9606.ENSP00000368066	0.043	0	0	0	0.402	0	0	0.106	0.443
ALDH8A1	PLA2G12B	9606.ENSP00000265605	9606.ENSP00000362123	0	0	0	0	0.584	0	0	0	0.584
ALDH8A1	C8A	9606.ENSP00000265605	9606.ENSP00000354458	0	0	0	0	0.641	0	0	0	0.641
ALDH8A1	SLC2A2	9606.ENSP00000265605	9606.ENSP00000323568	0	0	0	0	0.636	0.05	0	0.08	0.654
ALDH8A1	NR1H4	9606.ENSP00000265605	9606.ENSP00000447149	0	0	0	0	0.636	0.073	0	0.078	0.661
ALG5	PIGN	9606.ENSP00000239891	9606.ENSP00000350263	0	0	0	0	0.063	0.058	0	0.388	0.412
ALG5	IPP	9606.ENSP00000239891	9606.ENSP00000379739	0	0	0	0	0	0	0	0.449	0.449
ALG5	PMM2	9606.ENSP00000239891	9606.ENSP00000268261	0.045	0	0	0	0.131	0.056	0	0.528	0.581
ALG5	NDUFAB1	9606.ENSP00000239891	9606.ENSP00000458770	0.184	0	0	0	0.653	0	0	0	0.704
ALG5	DPM1	9606.ENSP00000239891	9606.ENSP00000360644	0	0	0	0.658	0.242	0	0.9	0.836	0.943
ALG5	DPM2	9606.ENSP00000239891	9606.ENSP00000322181	0	0	0	0	0.063	0	0.9	0.479	0.946
ALOX5AP	PLEK	9606.ENSP00000479870	9606.ENSP00000234313	0	0	0	0	0.685	0	0	0	0.685
ALOX5AP	SRGN	9606.ENSP00000479870	9606.ENSP00000242465	0	0	0	0	0.536	0	0	0.223	0.624
ALOX5AP	TYROBP	9606.ENSP00000479870	9606.ENSP00000262629	0	0	0	0	0.744	0	0	0.049	0.746
ALOX5AP	CD53	9606.ENSP00000479870	9606.ENSP00000271324	0	0	0	0	0.553	0	0	0.212	0.632
ALOX5AP	FCER1G	9606.ENSP00000479870	9606.ENSP00000289902	0	0	0	0	0.483	0	0	0.125	0.528
ALOX5AP	LAPTM5	9606.ENSP00000479870	9606.ENSP00000294507	0	0	0	0	0.656	0	0	0.242	0.728
ALOX5AP	C3AR1	9606.ENSP00000479870	9606.ENSP00000302079	0	0	0	0	0.544	0	0	0.1	0.572
ALOX5AP	C1QB	9606.ENSP00000479870	9606.ENSP00000313967	0	0	0	0	0.323	0	0	0.165	0.41
ALOX5AP	NCF2	9606.ENSP00000479870	9606.ENSP00000356505	0	0	0	0	0.564	0	0	0.127	0.603
ALOX5AP	FUNDC2	9606.ENSP00000479870	9606.ENSP00000358510	0	0	0	0	0	0	0	0.54	0.54
ALOX5AP	FGR	9606.ENSP00000479870	9606.ENSP00000363117	0	0	0	0	0.561	0	0	0.047	0.564
ALOX5AP	KATNAL1	9606.ENSP00000479870	9606.ENSP00000369989	0	0	0	0	0	0	0	0.551	0.551
ALOX5AP	FBXO8	9606.ENSP00000479870	9606.ENSP00000377280	0	0	0	0	0.061	0	0	0.469	0.48
ALOX5AP	ITGB2	9606.ENSP00000479870	9606.ENSP00000380948	0	0	0	0	0.705	0	0	0.187	0.75
ALOX5AP	HCK	9606.ENSP00000479870	9606.ENSP00000444986	0	0	0	0	0.555	0	0	0	0.555
AMD1	NFYB	9606.ENSP00000357880	9606.ENSP00000240055	0	0	0	0	0.062	0	0	0.425	0.437
AMD1	MMS22L	9606.ENSP00000357880	9606.ENSP00000275053	0	0	0	0	0	0	0	0.555	0.555
AMD1	AZIN1	9606.ENSP00000357880	9606.ENSP00000337180	0	0.135	0	0	0.134	0.157	0	0.658	0.756
AMD1	THNSL1	9606.ENSP00000357880	9606.ENSP00000434887	0	0	0	0	0	0	0	0.466	0.466
AMD1	RPF2	9606.ENSP00000357880	9606.ENSP00000402338	0	0	0	0	0.113	0	0	0.674	0.698
ANKRA2	BCL3	9606.ENSP00000296785	9606.ENSP00000164227	0	0	0.375	0	0.087	0	0	0	0.404
ANKRA2	ZNF33A	9606.ENSP00000296785	9606.ENSP00000304268	0	0	0	0	0.042	0.123	0	0.422	0.471
ANKRD50	RAB21	9606.ENSP00000425658	9606.ENSP00000261263	0	0	0	0	0.116	0.172	0	0.272	0.421
ANKRD50	VPS26A	9606.ENSP00000425658	9606.ENSP00000362480	0	0	0	0	0.062	0	0	0.485	0.496
ANXA1	SNAI1	9606.ENSP00000366109	9606.ENSP00000244050	0	0	0	0	0.061	0	0	0.478	0.489
ANXA1	HTR2B	9606.ENSP00000366109	9606.ENSP00000258400	0	0	0	0	0	0	0.9	0	0.9
ANXA1	PRDX1	9606.ENSP00000366109	9606.ENSP00000262746	0	0	0	0	0.061	0	0	0.479	0.49
ANXA1	APP	9606.ENSP00000366109	9606.ENSP00000284981	0	0	0	0	0	0	0.9	0.265	0.923
ANXA1	PROK2	9606.ENSP00000366109	9606.ENSP00000295619	0	0	0	0	0	0	0.9	0.059	0.901
ANXA1	C3AR1	9606.ENSP00000366109	9606.ENSP00000302079	0	0	0	0	0.089	0	0.9	0.066	0.907
ANXA1	S1PR1	9606.ENSP00000366109	9606.ENSP00000305416	0	0	0	0	0.061	0	0.9	0.062	0.904
ANXA1	GNAI1	9606.ENSP00000366109	9606.ENSP00000343027	0	0	0	0	0.061	0	0.9	0	0.902
ANXA1	GNAI3	9606.ENSP00000366109	9606.ENSP00000358867	0	0	0	0	0.061	0	0.9	0.046	0.902
ANXA1	LPAR1	9606.ENSP00000366109	9606.ENSP00000363553	0	0	0	0	0.071	0	0.9	0.046	0.903
ANXA1	LCP1	9606.ENSP00000366109	9606.ENSP00000381581	0	0	0	0	0.064	0.058	0	0.45	0.472
ANXA1	IKBKG	9606.ENSP00000366109	9606.ENSP00000483825	0	0	0	0	0	0.305	0	0.448	0.6
ANXA1	EDNRB	9606.ENSP00000366109	9606.ENSP00000366416	0	0	0	0	0	0	0.9	0.049	0.9
ANXA1	APLNR	9606.ENSP00000366109	9606.ENSP00000475344	0	0	0	0	0	0	0.9	0	0.9
ANXA1	GRK5	9606.ENSP00000366109	9606.ENSP00000376609	0	0	0	0	0	0	0.9	0	0.9
ANXA1	PIK3R1	9606.ENSP00000366109	9606.ENSP00000428056	0	0	0	0	0	0	0.9	0.105	0.906
APLNR	APP	9606.ENSP00000475344	9606.ENSP00000284981	0	0	0	0	0.076	0	0.9	0	0.903
APLNR	C3AR1	9606.ENSP00000475344	9606.ENSP00000302079	0	0	0	0.634	0	0	0.9	0.079	0.901
APLNR	S1PR1	9606.ENSP00000475344	9606.ENSP00000305416	0	0	0	0	0.087	0	0.9	0.069	0.907
APLNR	GNAI1	9606.ENSP00000475344	9606.ENSP00000343027	0	0	0	0	0.065	0.178	0.9	0	0.916
APLNR	CDH5	9606.ENSP00000475344	9606.ENSP00000344115	0	0	0	0	0.295	0	0	0.387	0.549
APLNR	GNAI3	9606.ENSP00000475344	9606.ENSP00000358867	0	0	0	0	0	0.178	0.9	0	0.914
APLNR	LPAR1	9606.ENSP00000475344	9606.ENSP00000363553	0	0	0	0	0.076	0	0.9	0.097	0.909
APLNR	BMPR2	9606.ENSP00000475344	9606.ENSP00000363708	0	0	0	0	0	0.072	0	0.467	0.484
APLNR	VEGFA	9606.ENSP00000475344	9606.ENSP00000478570	0	0	0	0	0	0	0	0.44	0.44
APP	SPP2	9606.ENSP00000284981	9606.ENSP00000168148	0	0	0	0	0.065	0	0.9	0.042	0.902
APP	CETP	9606.ENSP00000284981	9606.ENSP00000200676	0	0	0	0	0	0	0.72	0.136	0.747
APP	DECR1	9606.ENSP00000284981	9606.ENSP00000220764	0	0	0	0	0	0	0	0.486	0.486
APP	CAT	9606.ENSP00000284981	9606.ENSP00000241052	0	0	0	0	0.061	0.379	0	0.499	0.682
APP	SRGN	9606.ENSP00000284981	9606.ENSP00000242465	0	0	0	0	0	0	0.9	0.119	0.908
APP	CD68	9606.ENSP00000284981	9606.ENSP00000250092	0	0	0	0	0	0	0	0.45	0.45
APP	SORT1	9606.ENSP00000284981	9606.ENSP00000256637	0	0	0	0	0.099	0	0	0.734	0.75
APP	HTR2B	9606.ENSP00000284981	9606.ENSP00000258400	0	0	0	0	0	0	0.9	0.092	0.905
APP	TYROBP	9606.ENSP00000284981	9606.ENSP00000262629	0	0	0	0	0	0	0	0.414	0.414
APP	CHMP2B	9606.ENSP00000284981	9606.ENSP00000263780	0	0	0	0	0	0	0	0.487	0.487
APP	FBXL20	9606.ENSP00000284981	9606.ENSP00000264658	0	0	0	0	0.049	0	0	0.449	0.453
APP	MGAT4A	9606.ENSP00000284981	9606.ENSP00000264968	0	0	0	0	0	0	0.9	0.07	0.903
APP	NPR3	9606.ENSP00000284981	9606.ENSP00000265074	0	0	0	0	0	0	0	0.4	0.4
APP	CASP6	9606.ENSP00000284981	9606.ENSP00000265164	0	0	0	0	0	0.708	0.9	0.46	0.982
APP	CDH2	9606.ENSP00000284981	9606.ENSP00000269141	0	0	0	0	0.076	0.085	0.9	0.653	0.966
APP	FCN3	9606.ENSP00000284981	9606.ENSP00000270879	0	0	0	0	0.061	0	0	0.412	0.424
APP	ATXN3	9606.ENSP00000284981	9606.ENSP00000478320	0	0	0	0	0	0	0	0.409	0.409
APP	PLD1	9606.ENSP00000284981	9606.ENSP00000342793	0	0	0	0	0	0	0	0.448	0.448
APP	TLR4	9606.ENSP00000284981	9606.ENSP00000363089	0	0	0	0	0.061	0	0	0.441	0.452
APP	VPS26A	9606.ENSP00000284981	9606.ENSP00000362480	0	0	0	0	0	0	0	0.453	0.453
APP	CASP4	9606.ENSP00000284981	9606.ENSP00000388566	0	0	0	0	0	0.379	0	0.224	0.497
APP	PHF1	9606.ENSP00000284981	9606.ENSP00000363640	0	0	0	0	0	0	0	0.628	0.628
APP	PCYOX1	9606.ENSP00000284981	9606.ENSP00000387654	0	0	0	0	0.065	0	0.72	0	0.727
APP	MME	9606.ENSP00000284981	9606.ENSP00000418525	0	0	0	0	0.055	0	0	0.763	0.766
APP	LDLR	9606.ENSP00000284981	9606.ENSP00000454071	0	0	0	0	0.062	0	0.54	0.604	0.814
APP	CAPZA2	9606.ENSP00000284981	9606.ENSP00000354947	0	0	0	0	0	0	0.9	0.041	0.9
APP	PROK2	9606.ENSP00000284981	9606.ENSP00000295619	0	0	0	0	0	0	0.9	0.06	0.901
APP	SCCPDH	9606.ENSP00000284981	9606.ENSP00000355467	0	0	0	0	0.059	0	0.9	0	0.901
APP	S1PR1	9606.ENSP00000284981	9606.ENSP00000305416	0	0	0	0	0	0	0.9	0.063	0.902
APP	FAM49B	9606.ENSP00000284981	9606.ENSP00000429150	0	0	0	0	0.062	0	0.9	0	0.902
APP	GTPBP2	9606.ENSP00000284981	9606.ENSP00000303997	0	0	0	0	0	0	0.9	0.084	0.904
APP	LPAR1	9606.ENSP00000284981	9606.ENSP00000363553	0	0	0	0	0.088	0	0.9	0.073	0.908
APP	GRK5	9606.ENSP00000284981	9606.ENSP00000376609	0	0	0	0	0	0	0.9	0.128	0.909
APP	NFKB2	9606.ENSP00000284981	9606.ENSP00000358983	0	0	0	0	0	0	0.9	0.19	0.915
APP	PIK3R1	9606.ENSP00000284981	9606.ENSP00000428056	0	0	0	0	0	0	0.9	0.19	0.915
APP	CALU	9606.ENSP00000284981	9606.ENSP00000438248	0	0	0	0	0.063	0	0.9	0.191	0.917
APP	CALCA	9606.ENSP00000284981	9606.ENSP00000331746	0	0	0	0	0	0	0.9	0.207	0.917
APP	C3AR1	9606.ENSP00000284981	9606.ENSP00000302079	0	0	0	0	0	0	0.9	0.21	0.917
APP	EDNRB	9606.ENSP00000284981	9606.ENSP00000366416	0	0	0	0	0.073	0	0.9	0.185	0.917
APP	CSF1	9606.ENSP00000284981	9606.ENSP00000327513	0	0	0	0	0.061	0	0.9	0.251	0.923
APP	GNAI1	9606.ENSP00000284981	9606.ENSP00000343027	0	0	0	0	0.097	0.152	0.9	0.132	0.924
APP	GNAI3	9606.ENSP00000284981	9606.ENSP00000358867	0	0	0	0	0.051	0.152	0.9	0.198	0.926
APP	VEGFA	9606.ENSP00000284981	9606.ENSP00000478570	0	0	0	0	0.067	0	0.9	0.44	0.943
ARHGAP24	RAC2	9606.ENSP00000378611	9606.ENSP00000249071	0	0	0	0	0.049	0.177	0.9	0.167	0.926
ARHGAP24	DCUN1D5	9606.ENSP00000378611	9606.ENSP00000260247	0	0	0	0	0.055	0	0	0.406	0.414
ARHGAP24	GUCY1B3	9606.ENSP00000378611	9606.ENSP00000264424	0	0	0	0	0.065	0	0	0.54	0.551
ARHGAP24	RHOF	9606.ENSP00000378611	9606.ENSP00000267205	0	0	0	0	0	0.177	0.9	0.201	0.928
ARHGAP24	SYNPO2	9606.ENSP00000378611	9606.ENSP00000306015	0	0	0	0	0.078	0	0	0.447	0.468
ARHGAP24	RHOBTB1	9606.ENSP00000378611	9606.ENSP00000338671	0	0	0	0	0	0.177	0.9	0.151	0.924
ARHGAP24	OCIAD2	9606.ENSP00000378611	9606.ENSP00000423014	0	0	0	0	0	0	0	0.465	0.465
ARHGAP24	ARL15	9606.ENSP00000378611	9606.ENSP00000433427	0	0	0	0	0.063	0.13	0	0.578	0.626
ARHGDIB	BRMS1L	9606.ENSP00000228945	9606.ENSP00000216807	0	0	0	0	0.055	0	0	0.473	0.481
ARHGDIB	PLEK	9606.ENSP00000228945	9606.ENSP00000234313	0	0	0	0	0.363	0	0	0.111	0.41
ARHGDIB	CASP7	9606.ENSP00000228945	9606.ENSP00000358327	0	0	0	0	0	0.412	0	0	0.412
ARHGDIB	TYROBP	9606.ENSP00000228945	9606.ENSP00000262629	0	0	0	0	0.427	0	0	0	0.427
ARHGDIB	SNAI1	9606.ENSP00000228945	9606.ENSP00000244050	0	0	0	0	0	0	0	0.495	0.496
ARHGDIB	WSB1	9606.ENSP00000228945	9606.ENSP00000262394	0	0	0	0	0	0.379	0	0.245	0.511
ARHGDIB	SRGN	9606.ENSP00000228945	9606.ENSP00000242465	0	0	0	0	0.441	0	0	0.171	0.517
ARHGDIB	RND1	9606.ENSP00000228945	9606.ENSP00000308461	0	0	0	0	0.061	0.352	0	0.378	0.588
ARHGDIB	ITGB2	9606.ENSP00000228945	9606.ENSP00000380948	0	0	0	0	0.561	0	0	0.135	0.604
ARHGDIB	CD53	9606.ENSP00000228945	9606.ENSP00000271324	0	0	0	0	0.556	0	0	0.162	0.612
ARHGDIB	LCP1	9606.ENSP00000228945	9606.ENSP00000381581	0	0	0	0	0.569	0	0	0.31	0.69
ARHGDIB	LAPTM5	9606.ENSP00000228945	9606.ENSP00000294507	0	0	0	0	0.677	0	0	0.256	0.75
ARHGDIB	RHOBTB1	9606.ENSP00000228945	9606.ENSP00000338671	0	0	0	0	0.061	0.352	0.9	0.313	0.952
ARHGDIB	RHOF	9606.ENSP00000228945	9606.ENSP00000267205	0	0	0	0	0.082	0.352	0.9	0.3	0.952
ARHGDIB	RAC2	9606.ENSP00000228945	9606.ENSP00000249071	0	0	0	0	0.639	0.941	0.9	0.573	0.998
ARID5A	TLR4	9606.ENSP00000350078	9606.ENSP00000363089	0	0	0	0	0.095	0	0	0.445	0.476
ARID5A	ZC3H12A	9606.ENSP00000350078	9606.ENSP00000362179	0	0	0	0	0.158	0	0	0.579	0.63
ARL15	FAM13A	9606.ENSP00000433427	9606.ENSP00000264344	0	0	0	0	0.083	0.13	0	0.529	0.591
ARL15	LYPLAL1	9606.ENSP00000433427	9606.ENSP00000355895	0	0	0	0	0	0	0	0.54	0.54
ARL15	MPHOSPH9	9606.ENSP00000433427	9606.ENSP00000475489	0	0	0	0	0	0	0	0.512	0.512
ARMC8	VPS41	9606.ENSP00000420333	9606.ENSP00000309457	0	0	0	0	0.137	0	0	0.482	0.534
ARMC8	YME1L1	9606.ENSP00000420333	9606.ENSP00000318480	0	0	0	0	0.096	0	0	0.426	0.459
ARMC8	PSMD12	9606.ENSP00000420333	9606.ENSP00000348442	0	0	0	0	0.046	0	0	0.449	0.452
ARMC8	ILF2	9606.ENSP00000420333	9606.ENSP00000355011	0	0	0	0	0	0	0.9	0	0.9
ARMC8	IDH1	9606.ENSP00000420333	9606.ENSP00000390265	0	0	0	0	0	0	0.9	0	0.9
ARMC8	FRK	9606.ENSP00000420333	9606.ENSP00000476145	0	0	0	0	0	0	0.9	0	0.9
ARPC3	M6PR	9606.ENSP00000228825	9606.ENSP00000000412	0	0	0	0	0.088	0	0.9	0	0.904
ARPC3	RAC2	9606.ENSP00000228825	9606.ENSP00000249071	0	0	0	0	0.19	0	0	0.304	0.413
ARPC3	PGK1	9606.ENSP00000228825	9606.ENSP00000362413	0	0	0	0	0.065	0.419	0	0	0.433
ARPC3	SCRN3	9606.ENSP00000228825	9606.ENSP00000272732	0	0	0	0	0.108	0.549	0	0.221	0.659
ARPC3	SMIM15	9606.ENSP00000228825	9606.ENSP00000339324	0	0	0	0	0.731	0	0	0	0.731
ARPC3	FCGR2A	9606.ENSP00000228825	9606.ENSP00000271450	0	0	0	0	0	0	0.9	0	0.9
ARPC3	LDLR	9606.ENSP00000228825	9606.ENSP00000454071	0	0	0	0	0	0	0.9	0	0.9
ARPC3	RPS27A	9606.ENSP00000228825	9606.ENSP00000272317	0	0	0	0	0.118	0	0.9	0	0.908
ARPC3	TRIP10	9606.ENSP00000228825	9606.ENSP00000320117	0	0	0	0	0	0	0.9	0.127	0.908
ARPC3	CAPZA2	9606.ENSP00000228825	9606.ENSP00000354947	0	0	0	0	0.363	0.897	0	0.167	0.94
ASB1	RNF144B	9606.ENSP00000264607	9606.ENSP00000259939	0	0	0	0	0	0.05	0.9	0	0.9
ASB1	DCUN1D5	9606.ENSP00000264607	9606.ENSP00000260247	0	0	0	0	0	0	0.9	0	0.9
ASB1	HECW2	9606.ENSP00000264607	9606.ENSP00000260983	0	0	0	0	0.051	0.084	0.9	0	0.905
ASB1	BTBD1	9606.ENSP00000264607	9606.ENSP00000261721	0	0	0	0	0	0	0.9	0	0.9
ASB1	WSB1	9606.ENSP00000264607	9606.ENSP00000262394	0	0	0	0	0	0.076	0.9	0.271	0.926
ASB1	BZW2	9606.ENSP00000264607	9606.ENSP00000397249	0	0	0	0	0	0	0	0.463	0.463
ASB1	PLEKHB2	9606.ENSP00000264607	9606.ENSP00000385892	0	0	0	0	0	0	0	0.606	0.606
ASB1	COMMD6	9606.ENSP00000264607	9606.ENSP00000348054	0	0	0	0	0	0	0.9	0	0.9
ASB1	KBTBD7	9606.ENSP00000264607	9606.ENSP00000368797	0	0	0	0	0	0	0.9	0	0.9
ASB1	RNF6	9606.ENSP00000264607	9606.ENSP00000371000	0	0	0	0	0	0	0.9	0.048	0.9
ASB1	KLHL21	9606.ENSP00000264607	9606.ENSP00000366886	0	0	0	0	0	0	0.9	0	0.9
ASB1	FBXL4	9606.ENSP00000264607	9606.ENSP00000358247	0	0	0	0	0.064	0	0.9	0	0.902
ASB1	FBXL20	9606.ENSP00000264607	9606.ENSP00000264658	0	0	0	0	0	0.062	0.9	0	0.902
ASB1	COPS8	9606.ENSP00000264607	9606.ENSP00000346340	0	0	0	0	0	0.085	0.9	0	0.904
ASB1	SMURF1	9606.ENSP00000264607	9606.ENSP00000354621	0	0	0	0	0.051	0.084	0.9	0	0.905
ASB1	UBE2D1	9606.ENSP00000264607	9606.ENSP00000363019	0	0	0	0	0	0.088	0.9	0.044	0.905
ASB1	UBE2J1	9606.ENSP00000264607	9606.ENSP00000451261	0	0	0	0	0.061	0.088	0.9	0.044	0.907
ASB1	SKP2	9606.ENSP00000264607	9606.ENSP00000274255	0	0	0	0	0	0	0.9	0.118	0.908
ASB1	RPS27A	9606.ENSP00000264607	9606.ENSP00000272317	0	0	0	0	0.061	0.185	0.9	0.068	0.919
ASB1	COPS2	9606.ENSP00000264607	9606.ENSP00000299259	0	0	0	0	0.059	0.253	0.9	0.05	0.924
ASB1	TCEB1	9606.ENSP00000264607	9606.ENSP00000478121	0	0	0	0	0	0.288	0.9	0.367	0.951
ASF1A	DOT1L	9606.ENSP00000229595	9606.ENSP00000381657	0	0	0	0	0.049	0.128	0	0.344	0.408
ASF1A	RBM43	9606.ENSP00000229595	9606.ENSP00000331211	0	0	0	0	0.062	0.317	0	0.162	0.416
ASF1A	MCMBP	9606.ENSP00000229595	9606.ENSP00000353098	0	0	0	0	0.146	0	0	0.353	0.425
ASF1A	ORC5	9606.ENSP00000229595	9606.ENSP00000297431	0	0	0	0	0.162	0	0	0.388	0.465
ASF1A	TSPYL2	9606.ENSP00000229595	9606.ENSP00000364591	0	0	0	0	0.08	0.35	0	0.224	0.495
ASF1A	INSIG2	9606.ENSP00000229595	9606.ENSP00000245787	0	0	0	0	0.11	0.261	0	0.351	0.536
ASF1A	RPA2	9606.ENSP00000229595	9606.ENSP00000363017	0	0	0	0	0.472	0.05	0	0.158	0.541
ASF1A	KDM6B	9606.ENSP00000229595	9606.ENSP00000254846	0	0	0	0	0.064	0.08	0	0.529	0.559
ASF1A	ATM	9606.ENSP00000229595	9606.ENSP00000278616	0	0	0	0	0	0.157	0	0.572	0.625
ASF1A	MMS22L	9606.ENSP00000229595	9606.ENSP00000275053	0	0	0	0	0.227	0.354	0	0.522	0.74
ASF1A	HAT1	9606.ENSP00000229595	9606.ENSP00000264108	0	0	0	0	0.697	0.721	0	0.68	0.97
ATF1	CREB3L3	9606.ENSP00000262053	9606.ENSP00000078445	0	0	0	0	0	0.055	0.8	0.108	0.816
ATF1	TFE3	9606.ENSP00000262053	9606.ENSP00000314129	0	0	0	0	0	0	0	0.4	0.4
ATF1	FOSL2	9606.ENSP00000262053	9606.ENSP00000264716	0	0	0	0	0	0.387	0	0.173	0.471
ATF1	ATM	9606.ENSP00000262053	9606.ENSP00000278616	0	0	0	0	0.049	0	0	0.516	0.52
ATG2A	ATG4C	9606.ENSP00000366475	9606.ENSP00000322159	0	0	0	0	0.234	0	0	0.585	0.669
ATG2A	ATG4A	9606.ENSP00000366475	9606.ENSP00000361306	0	0	0	0	0.234	0	0	0.733	0.787
ATG2A	NAALAD2	9606.ENSP00000366475	9606.ENSP00000432481	0	0	0	0	0	0	0	0.443	0.443
ATG2A	ZFYVE1	9606.ENSP00000366475	9606.ENSP00000450742	0	0	0	0	0.093	0	0	0.468	0.497
ATG4A	DDX18	9606.ENSP00000361306	9606.ENSP00000263239	0	0	0	0	0	0	0	0.41	0.41
ATG4A	CTSL	9606.ENSP00000361306	9606.ENSP00000345344	0	0	0	0	0.063	0	0	0.47	0.482
ATG4A	UBL5	9606.ENSP00000361306	9606.ENSP00000351492	0	0	0	0	0	0	0	0.441	0.441
ATG4A	LGMN	9606.ENSP00000361306	9606.ENSP00000376911	0	0	0	0	0.064	0	0	0.497	0.509
ATG4C	ATM	9606.ENSP00000322159	9606.ENSP00000278616	0	0	0	0	0	0	0	0.463	0.463
ATG4C	UBL5	9606.ENSP00000322159	9606.ENSP00000351492	0	0	0	0	0	0	0	0.443	0.443
ATG4C	LGMN	9606.ENSP00000322159	9606.ENSP00000376911	0	0	0	0	0.064	0	0	0.531	0.542
ATG4C	CTSL	9606.ENSP00000322159	9606.ENSP00000345344	0	0	0	0	0.063	0	0	0.55	0.56
ATM	C12orf5	9606.ENSP00000278616	9606.ENSP00000179259	0	0	0	0	0	0	0	0.614	0.614
ATM	DECR1	9606.ENSP00000278616	9606.ENSP00000220764	0	0	0	0	0	0	0	0.433	0.433
ATM	CDKN1B	9606.ENSP00000278616	9606.ENSP00000228872	0	0	0	0	0	0	0	0.717	0.718
ATM	GMNN	9606.ENSP00000278616	9606.ENSP00000230056	0	0	0	0	0	0.13	0	0.607	0.643
ATM	CAT	9606.ENSP00000278616	9606.ENSP00000241052	0	0	0	0	0	0	0	0.541	0.541
ATM	EEPD1	9606.ENSP00000278616	9606.ENSP00000242108	0	0	0	0	0.063	0	0	0.5	0.512
ATM	SNAI1	9606.ENSP00000278616	9606.ENSP00000244050	0	0	0	0	0	0.342	0	0.61	0.732
ATM	ELL	9606.ENSP00000278616	9606.ENSP00000262809	0	0	0	0	0	0	0.9	0.087	0.904
ATM	ITPKC	9606.ENSP00000278616	9606.ENSP00000263370	0	0	0	0	0	0	0	0.405	0.405
ATM	CASP6	9606.ENSP00000278616	9606.ENSP00000265164	0	0	0	0	0	0	0	0.461	0.461
ATM	CDK6	9606.ENSP00000278616	9606.ENSP00000265734	0	0	0	0	0	0.056	0	0.752	0.756
ATM	RPS27A	9606.ENSP00000278616	9606.ENSP00000272317	0	0	0	0	0	0	0.9	0.106	0.906
ATM	SKP2	9606.ENSP00000278616	9606.ENSP00000274255	0	0	0	0	0.062	0.336	0	0.453	0.629
ATM	RAN	9606.ENSP00000278616	9606.ENSP00000446215	0	0	0	0	0	0	0	0.401	0.401
ATM	UCHL3	9606.ENSP00000278616	9606.ENSP00000366819	0	0	0	0	0	0.379	0	0.078	0.403
ATM	CCNE2	9606.ENSP00000278616	9606.ENSP00000429089	0	0	0	0	0.061	0.058	0	0.39	0.413
ATM	NFKB2	9606.ENSP00000278616	9606.ENSP00000358983	0	0	0	0	0.049	0.19	0	0.302	0.416
ATM	DOT1L	9606.ENSP00000278616	9606.ENSP00000381657	0	0	0	0	0.063	0	0	0.45	0.463
ATM	HLTF	9606.ENSP00000278616	9606.ENSP00000308944	0	0	0	0	0.115	0.064	0	0.411	0.469
ATM	VEGFA	9606.ENSP00000278616	9606.ENSP00000478570	0	0	0	0	0	0	0	0.471	0.471
ATM	PIM3	9606.ENSP00000278616	9606.ENSP00000353824	0	0	0	0	0	0	0	0.483	0.483
ATM	CASP7	9606.ENSP00000278616	9606.ENSP00000358327	0	0	0	0	0	0	0	0.497	0.497
ATM	FGFR2	9606.ENSP00000278616	9606.ENSP00000410294	0	0	0	0	0.062	0	0	0.498	0.508
ATM	CHUK	9606.ENSP00000278616	9606.ENSP00000359424	0	0	0	0	0.061	0	0	0.532	0.542
ATM	DCLRE1A	9606.ENSP00000278616	9606.ENSP00000355185	0	0	0	0	0.08	0.379	0	0.416	0.637
ATM	FANCL	9606.ENSP00000278616	9606.ENSP00000385021	0	0	0	0	0.061	0	0	0.637	0.645
ATM	IDH1	9606.ENSP00000278616	9606.ENSP00000390265	0	0	0	0	0	0	0	0.671	0.671
ATM	CDKN1A	9606.ENSP00000278616	9606.ENSP00000384849	0	0	0	0	0	0	0	0.695	0.695
ATM	PARP1	9606.ENSP00000278616	9606.ENSP00000355759	0	0	0	0	0.063	0.379	0	0.832	0.893
ATM	GTF2H5	9606.ENSP00000278616	9606.ENSP00000476100	0	0	0	0	0	0	0.9	0.124	0.908
ATM	TCEB1	9606.ENSP00000278616	9606.ENSP00000478121	0	0	0	0	0	0	0.9	0.143	0.91
ATM	GTF2H3	9606.ENSP00000278616	9606.ENSP00000445162	0	0	0	0	0	0	0.9	0.151	0.911
ATM	ZNF420	9606.ENSP00000278616	9606.ENSP00000338770	0	0	0	0	0	0	0.9	0.243	0.921
ATM	FAM175A	9606.ENSP00000278616	9606.ENSP00000369857	0	0	0	0	0	0	0.9	0.528	0.95
ATM	RMI1	9606.ENSP00000278616	9606.ENSP00000317039	0	0	0	0	0.063	0.05	0.9	0.512	0.95
ATM	PLK3	9606.ENSP00000278616	9606.ENSP00000361275	0	0	0	0	0	0	0.9	0.586	0.956
ATM	IKBKG	9606.ENSP00000278616	9606.ENSP00000483825	0	0	0	0	0	0.379	0.9	0.811	0.987
ATM	RPA2	9606.ENSP00000278616	9606.ENSP00000363017	0	0	0	0	0	0.547	0.9	0.888	0.994
ATM	MRE11A	9606.ENSP00000278616	9606.ENSP00000325863	0	0	0	0	0.158	0.72	0.9	0.882	0.996
ATP5G1	PNPO	9606.ENSP00000377033	9606.ENSP00000225573	0	0	0	0	0.076	0	0	0.403	0.424
ATP5G1	KDM6B	9606.ENSP00000377033	9606.ENSP00000254846	0.074	0	0	0	0.228	0.372	0	0.17	0.577
ATP5G1	ATP6V1B2	9606.ENSP00000377033	9606.ENSP00000276390	0.093	0	0	0	0.125	0.372	0.36	0.216	0.704
ATP5G1	NDUFB1	9606.ENSP00000377033	9606.ENSP00000330787	0	0	0	0	0.229	0	0	0.426	0.539
ATP5G1	C17orf80	9606.ENSP00000377033	9606.ENSP00000351937	0	0	0	0	0.142	0	0	0.403	0.465
ATP5G1	USMG5	9606.ENSP00000377033	9606.ENSP00000358840	0	0	0	0	0.223	0	0.72	0	0.773
ATP5G1	COX7A2	9606.ENSP00000377033	9606.ENSP00000359098	0	0	0	0	0.255	0	0	0.345	0.492
ATP5G1	NDUFAB1	9606.ENSP00000377033	9606.ENSP00000458770	0	0	0	0	0.306	0	0	0.39	0.559
ATP5G1	RPLP0	9606.ENSP00000377033	9606.ENSP00000449328	0	0	0	0	0.226	0	0	0.464	0.567
ATP5G1	COX6C	9606.ENSP00000377033	9606.ENSP00000428895	0	0	0	0	0.483	0	0	0.356	0.653
ATP5G1	ATP6V0B	9606.ENSP00000377033	9606.ENSP00000434729	0	0	0	0	0.088	0	0.54	0.297	0.679
ATP5G1	TIMM8B	9606.ENSP00000377033	9606.ENSP00000438455	0	0	0	0	0.169	0	0.9	0.311	0.937
ATP5G1	UQCR11	9606.ENSP00000377033	9606.ENSP00000467262	0	0	0	0	0.875	0	0	0.548	0.941
ATP6V0B	KDM6B	9606.ENSP00000434729	9606.ENSP00000254846	0.074	0	0	0	0.228	0.372	0	0.17	0.577
ATP6V0B	SLC31A2	9606.ENSP00000434729	9606.ENSP00000259392	0	0	0	0	0.064	0	0	0.389	0.404
ATP6V0B	ATP6V1B2	9606.ENSP00000434729	9606.ENSP00000276390	0.093	0	0	0	0.263	0.414	0.9	0.82	0.991
ATP6V0B	USMG5	9606.ENSP00000434729	9606.ENSP00000358840	0	0	0	0	0.128	0	0.54	0	0.582
ATP6V1B2	RRAGC	9606.ENSP00000276390	9606.ENSP00000362092	0	0	0	0	0.145	0.227	0	0.263	0.471
ATP6V1B2	STX12	9606.ENSP00000276390	9606.ENSP00000363054	0	0	0	0	0.159	0.09	0	0.517	0.598
ATP6V1B2	SLC38A9	9606.ENSP00000276390	9606.ENSP00000380074	0	0	0	0	0.061	0.992	0	0.228	0.993
ATXN3	PSMD7	9606.ENSP00000478320	9606.ENSP00000219313	0	0	0	0	0.064	0.379	0	0.293	0.553
ATXN3	TTPA	9606.ENSP00000478320	9606.ENSP00000260116	0	0	0	0	0.063	0	0	0.401	0.414
ATXN3	RPS27A	9606.ENSP00000478320	9606.ENSP00000272317	0	0	0	0	0.05	0.562	0.9	0.242	0.964
ATXN3	GTPBP2	9606.ENSP00000478320	9606.ENSP00000303997	0	0	0	0	0.064	0	0	0.415	0.429
ATXN3	UCHL3	9606.ENSP00000478320	9606.ENSP00000366819	0	0	0	0	0	0	0	0.476	0.476
ATXN3	PSMD14	9606.ENSP00000478320	9606.ENSP00000386541	0	0	0	0	0.061	0	0	0.53	0.54
AZIN1	SKP2	9606.ENSP00000337180	9606.ENSP00000274255	0	0	0	0	0.051	0	0	0.478	0.484
AZIN1	RAN	9606.ENSP00000337180	9606.ENSP00000446215	0	0	0	0	0.243	0	0	0.335	0.475
AZIN1	THNSL1	9606.ENSP00000337180	9606.ENSP00000434887	0.135	0	0	0	0	0	0	0.479	0.53
AZIN1	PIK3R1	9606.ENSP00000337180	9606.ENSP00000428056	0	0	0	0	0	0	0	0.546	0.546
BBS10	KRR1	9606.ENSP00000376946	9606.ENSP00000229214	0.044	0	0	0	0.218	0	0	0.58	0.659
BBS10	MKKS	9606.ENSP00000376946	9606.ENSP00000246062	0	0	0	0	0.512	0.769	0.9	0.807	0.997
BBS10	RANBP6	9606.ENSP00000376946	9606.ENSP00000259569	0	0	0	0	0.491	0.086	0	0.056	0.522
BBS10	IPO5	9606.ENSP00000376946	9606.ENSP00000261574	0	0	0	0	0.458	0.086	0	0.056	0.491
BBS10	WSB1	9606.ENSP00000376946	9606.ENSP00000262394	0	0	0	0	0.049	0.731	0	0	0.733
BBS10	PNO1	9606.ENSP00000376946	9606.ENSP00000263657	0.044	0	0	0	0.428	0	0	0.058	0.439
BBS10	GLIPR1	9606.ENSP00000376946	9606.ENSP00000266659	0	0	0	0	0	0.08	0	0.562	0.58
BBS10	RPS27A	9606.ENSP00000376946	9606.ENSP00000272317	0	0	0	0	0.46	0.058	0	0.044	0.471
BBS10	HSPA13	9606.ENSP00000376946	9606.ENSP00000285667	0.045	0	0	0	0.165	0.262	0	0.167	0.444
BBS10	CCT2	9606.ENSP00000376946	9606.ENSP00000299300	0	0	0	0	0.922	0.846	0.9	0.696	0.999
BBS10	HSPA6	9606.ENSP00000376946	9606.ENSP00000310219	0.045	0	0	0	0.165	0.262	0	0.167	0.444
BBS10	PAAF1	9606.ENSP00000376946	9606.ENSP00000311665	0	0	0	0	0.049	0.731	0	0	0.733
BBS10	UACA	9606.ENSP00000376946	9606.ENSP00000314556	0	0	0	0	0	0.055	0	0.422	0.43
BBS10	TCP1	9606.ENSP00000376946	9606.ENSP00000317334	0	0	0	0	0.512	0.769	0.9	0.671	0.995
BBS10	CIRH1A	9606.ENSP00000376946	9606.ENSP00000327179	0	0	0	0	0.512	0	0	0	0.512
BBS10	RPS2	9606.ENSP00000376946	9606.ENSP00000341885	0	0	0	0	0.833	0	0	0.115	0.845
BBS10	RPL7A	9606.ENSP00000376946	9606.ENSP00000361076	0	0	0	0	0.465	0	0	0.086	0.49
BBS10	PRPS1	9606.ENSP00000376946	9606.ENSP00000361512	0	0	0	0	0.661	0	0	0.063	0.668
BBS10	UTP11L	9606.ENSP00000376946	9606.ENSP00000362105	0	0	0	0	0.496	0	0	0	0.495
BBS10	PGK1	9606.ENSP00000376946	9606.ENSP00000362413	0	0	0	0	0.508	0.057	0	0.127	0.559
BBS10	TSPYL2	9606.ENSP00000376946	9606.ENSP00000364591	0	0	0	0	0.425	0.139	0	0	0.483
BBS10	RSL1D1	9606.ENSP00000376946	9606.ENSP00000460871	0	0	0	0	0.426	0	0	0	0.426
BBS10	PLRG1	9606.ENSP00000376946	9606.ENSP00000424417	0	0	0	0	0.426	0	0	0	0.426
BBS10	DNAJA4	9606.ENSP00000376946	9606.ENSP00000378324	0.043	0	0	0	0.457	0.05	0	0.224	0.565
BBS10	PSMD6	9606.ENSP00000376946	9606.ENSP00000418695	0	0	0	0	0.645	0	0	0.057	0.65
BBS10	RPS14	9606.ENSP00000376946	9606.ENSP00000385958	0.041	0	0	0	0.638	0	0	0.118	0.667
BBS10	NUP37	9606.ENSP00000376946	9606.ENSP00000448054	0	0	0	0	0.061	0.731	0	0.071	0.745
BBS10	RAN	9606.ENSP00000376946	9606.ENSP00000446215	0	0	0	0	0.644	0	0	0.426	0.786
BBS10	GSPT1	9606.ENSP00000376946	9606.ENSP00000398131	0	0	0	0	0.835	0.051	0	0.092	0.845
BBS10	RPLP0	9606.ENSP00000376946	9606.ENSP00000449328	0	0	0	0	0.811	0.069	0	0.222	0.851
BBS10	PHB2	9606.ENSP00000376946	9606.ENSP00000441875	0.046	0	0	0	0.858	0.05	0	0.09	0.867
BBX	TMLHE	9606.ENSP00000319974	9606.ENSP00000335261	0	0	0	0	0	0	0	0.443	0.443
BCKDHB	PRPS1	9606.ENSP00000318351	9606.ENSP00000361512	0	0	0	0	0.169	0.36	0	0.14	0.502
BCKDHB	NDUFAB1	9606.ENSP00000318351	9606.ENSP00000458770	0.218	0	0	0	0.178	0	0	0.332	0.533
BCKDHB	PBDC1	9606.ENSP00000318351	9606.ENSP00000362456	0	0	0	0	0.073	0	0	0.536	0.551
BCKDHB	PPM1K	9606.ENSP00000318351	9606.ENSP00000477341	0	0	0	0	0.061	0.935	0.9	0.292	0.995
BCKDHB	DBT	9606.ENSP00000318351	9606.ENSP00000359151	0.111	0	0.404	0	0.753	0.586	0.9	0.723	0.998
BCL3	TNFAIP2	9606.ENSP00000164227	9606.ENSP00000452634	0	0	0	0	0.182	0.175	0	0.227	0.433
BCL3	CASP4	9606.ENSP00000164227	9606.ENSP00000388566	0	0	0	0	0.145	0.178	0	0.267	0.44
BCL3	TLR4	9606.ENSP00000164227	9606.ENSP00000363089	0	0	0	0	0.076	0.07	0	0.421	0.459
BCL3	ELL	9606.ENSP00000164227	9606.ENSP00000262809	0	0	0	0	0.102	0	0	0.466	0.5
BCL3	ZC3H12A	9606.ENSP00000164227	9606.ENSP00000362179	0	0	0	0	0.347	0	0	0.283	0.511
BCL3	GADD45B	9606.ENSP00000164227	9606.ENSP00000215631	0	0	0	0	0.142	0	0	0.455	0.512
BCL3	BCL6	9606.ENSP00000164227	9606.ENSP00000384371	0	0	0	0	0.11	0.123	0	0.475	0.554
BCL3	TNFAIP3	9606.ENSP00000164227	9606.ENSP00000481570	0	0	0	0	0.171	0.148	0	0.433	0.564
BCL3	CHUK	9606.ENSP00000164227	9606.ENSP00000359424	0	0	0	0	0.061	0.355	0	0.415	0.615
BCL3	IKBKG	9606.ENSP00000164227	9606.ENSP00000483825	0	0	0	0	0.083	0.182	0	0.566	0.646
BCL3	SBNO2	9606.ENSP00000164227	9606.ENSP00000354733	0	0	0	0	0.544	0	0	0.349	0.691
BCL3	NFKB2	9606.ENSP00000164227	9606.ENSP00000358983	0	0	0	0.695	0.205	0.379	0.9	0.704	0.957
BCL6	SELL	9606.ENSP00000384371	9606.ENSP00000236147	0	0	0	0	0.064	0	0	0.558	0.568
BCL6	CD68	9606.ENSP00000384371	9606.ENSP00000250092	0	0	0	0	0.065	0.055	0	0.39	0.413
BCL6	JUND	9606.ENSP00000384371	9606.ENSP00000252818	0	0	0	0	0	0.413	0	0.233	0.531
BCL6	PPARD	9606.ENSP00000384371	9606.ENSP00000310928	0	0	0	0	0	0.491	0	0.184	0.567
BCL6	MAF	9606.ENSP00000384371	9606.ENSP00000327048	0	0	0	0	0	0	0	0.58	0.58
BCL6	CD86	9606.ENSP00000384371	9606.ENSP00000332049	0	0	0	0	0.067	0	0	0.43	0.445
BCL6	KLRG1	9606.ENSP00000384371	9606.ENSP00000349477	0	0	0	0	0	0	0	0.512	0.512
BCL6	GTF2B	9606.ENSP00000384371	9606.ENSP00000359531	0	0	0	0	0	0.67	0	0.231	0.735
BCL6	TLR4	9606.ENSP00000384371	9606.ENSP00000363089	0	0	0	0	0.098	0.053	0	0.399	0.441
BCL6	LCP1	9606.ENSP00000384371	9606.ENSP00000381581	0	0	0	0	0	0.05	0	0.403	0.408
BCL6	TNFAIP3	9606.ENSP00000384371	9606.ENSP00000481570	0	0	0	0	0.061	0.064	0	0.418	0.443
BCL6	ITGAX	9606.ENSP00000384371	9606.ENSP00000454623	0	0	0	0	0.065	0.054	0	0.422	0.444
BCL6	TXNIP	9606.ENSP00000384371	9606.ENSP00000462521	0	0	0	0	0.069	0.064	0	0.462	0.49
BCL6	RUNX1T1	9606.ENSP00000384371	9606.ENSP00000402257	0	0	0	0	0.055	0.393	0	0.238	0.525
BCL6	NFATC1	9606.ENSP00000384371	9606.ENSP00000389377	0	0	0	0	0.061	0	0	0.644	0.651
BCL6	MME	9606.ENSP00000384371	9606.ENSP00000418525	0	0	0	0	0	0	0	0.891	0.891
BCL6	PIK3R1	9606.ENSP00000384371	9606.ENSP00000428056	0	0	0	0	0.065	0	0.9	0.185	0.917
BCL6	LYN	9606.ENSP00000384371	9606.ENSP00000428924	0	0	0	0	0.055	0.08	0.9	0.318	0.932
BCL6	BTK	9606.ENSP00000384371	9606.ENSP00000483570	0	0	0	0	0.055	0.08	0.9	0.424	0.943
BLOC1S2	IPO5	9606.ENSP00000359398	9606.ENSP00000261574	0	0	0	0	0.047	0	0	0.672	0.674
BLOC1S2	C2orf42	9606.ENSP00000359398	9606.ENSP00000264434	0	0	0	0	0	0	0	0.4	0.4
BLOC1S2	RALB	9606.ENSP00000359398	9606.ENSP00000272519	0	0	0	0	0	0	0	0.411	0.411
BLOC1S2	HPS3	9606.ENSP00000359398	9606.ENSP00000296051	0	0	0	0	0.087	0	0.72	0.635	0.898
BLOC1S2	STX12	9606.ENSP00000359398	9606.ENSP00000363054	0	0	0	0	0	0	0	0.655	0.655
BMPER	CHRD	9606.ENSP00000297161	9606.ENSP00000204604	0	0	0	0	0.076	0.19	0	0.842	0.872
BMPER	ICAM1	9606.ENSP00000297161	9606.ENSP00000264832	0	0	0	0	0	0	0	0.479	0.479
BMPER	BMPR1A	9606.ENSP00000297161	9606.ENSP00000361107	0	0	0	0	0.061	0	0	0.456	0.467
BMPER	BMPR2	9606.ENSP00000297161	9606.ENSP00000363708	0	0	0	0	0.065	0	0	0.469	0.483
BMPER	VEGFA	9606.ENSP00000297161	9606.ENSP00000478570	0	0	0	0	0	0	0	0.541	0.541
BMPR1A	CHRD	9606.ENSP00000361107	9606.ENSP00000204604	0	0	0	0	0	0.147	0.9	0.628	0.965
BMPR1A	TGFBR3	9606.ENSP00000361107	9606.ENSP00000212355	0	0	0	0	0.061	0.063	0	0.446	0.47
BMPR1A	INHBC	9606.ENSP00000361107	9606.ENSP00000308716	0	0	0	0	0	0.292	0	0.212	0.418
BMPR1A	SMURF1	9606.ENSP00000361107	9606.ENSP00000354621	0	0	0	0	0.055	0.482	0.9	0.451	0.969
BMPR1A	SLITRK6	9606.ENSP00000361107	9606.ENSP00000383143	0	0	0	0	0.054	0	0	0.503	0.51
BMPR1A	BMPR2	9606.ENSP00000361107	9606.ENSP00000363708	0	0	0	0.733	0.063	0.576	0.9	0.896	0.967
BMPR2	CHRD	9606.ENSP00000363708	9606.ENSP00000204604	0	0	0	0	0	0.065	0.9	0.605	0.959
BMPR2	TGFBR3	9606.ENSP00000363708	9606.ENSP00000212355	0	0	0	0	0.061	0.086	0	0.498	0.531
BMPR2	INHBC	9606.ENSP00000363708	9606.ENSP00000308716	0	0	0	0	0	0.306	0	0.207	0.426
BMPR2	NIPA2	9606.ENSP00000363708	9606.ENSP00000337618	0	0	0	0	0.062	0.185	0	0.336	0.448
BMPR2	SMURF1	9606.ENSP00000363708	9606.ENSP00000354621	0	0	0	0	0.061	0.096	0.9	0.48	0.949
BMPR2	VEGFA	9606.ENSP00000363708	9606.ENSP00000478570	0	0	0	0	0	0	0	0.426	0.426
BRMS1L	RANBP6	9606.ENSP00000216807	9606.ENSP00000259569	0	0	0	0	0.061	0	0	0.485	0.495
BRMS1L	DNMBP	9606.ENSP00000216807	9606.ENSP00000315659	0	0	0	0	0	0	0	0.501	0.501
BRMS1L	ELMSAN1	9606.ENSP00000216807	9606.ENSP00000286523	0	0	0	0	0.062	0	0.54	0	0.55
BRMS1L	FAM60A	9606.ENSP00000216807	9606.ENSP00000337477	0	0	0	0	0	0.527	0.54	0.17	0.803
BTBD1	RNF144B	9606.ENSP00000261721	9606.ENSP00000259939	0	0	0	0	0.062	0	0.9	0	0.902
BTBD1	DCUN1D5	9606.ENSP00000261721	9606.ENSP00000260247	0	0	0	0	0.061	0	0.9	0	0.902
BTBD1	HECW2	9606.ENSP00000261721	9606.ENSP00000260983	0	0	0	0	0.063	0	0.9	0	0.902
BTBD1	YME1L1	9606.ENSP00000261721	9606.ENSP00000318480	0	0	0	0	0.326	0	0	0.182	0.425
BTBD1	FBXL4	9606.ENSP00000261721	9606.ENSP00000358247	0	0	0	0	0	0	0.9	0	0.9
BTBD1	RPS27A	9606.ENSP00000261721	9606.ENSP00000272317	0	0	0	0	0	0	0.9	0	0.9
BTBD1	WSB1	9606.ENSP00000261721	9606.ENSP00000262394	0	0	0	0	0	0	0.9	0	0.9
BTBD1	COMMD6	9606.ENSP00000261721	9606.ENSP00000348054	0	0	0	0	0	0	0.9	0	0.9
BTBD1	RNF6	9606.ENSP00000261721	9606.ENSP00000371000	0	0	0	0	0	0	0.9	0	0.9
BTBD1	FBXL20	9606.ENSP00000261721	9606.ENSP00000264658	0	0	0	0	0	0	0.9	0	0.9
BTBD1	UBE2J1	9606.ENSP00000261721	9606.ENSP00000451261	0	0	0	0	0	0	0.9	0	0.9
BTBD1	KBTBD7	9606.ENSP00000261721	9606.ENSP00000368797	0	0	0	0.57	0.062	0	0.9	0	0.902
BTBD1	SMURF1	9606.ENSP00000261721	9606.ENSP00000354621	0	0	0	0	0.081	0	0.9	0	0.904
BTBD1	SKP2	9606.ENSP00000261721	9606.ENSP00000274255	0	0	0	0	0.05	0	0.9	0.096	0.906
BTBD1	UBE2D1	9606.ENSP00000261721	9606.ENSP00000363019	0	0	0	0	0.061	0	0.9	0.168	0.915
BTBD1	KLHL21	9606.ENSP00000261721	9606.ENSP00000366886	0	0	0	0.561	0.06	0	0.9	0.455	0.92
BTBD1	TCEB1	9606.ENSP00000261721	9606.ENSP00000478121	0	0	0	0	0.1	0	0.9	0.294	0.93
BTBD1	COPS8	9606.ENSP00000261721	9606.ENSP00000346340	0	0	0	0	0.102	0.628	0.9	0	0.963
BTBD1	COPS2	9606.ENSP00000261721	9606.ENSP00000299259	0	0	0	0	0.152	0.635	0.9	0	0.966
BTD	HIBCH	9606.ENSP00000400995	9606.ENSP00000352706	0	0	0	0	0	0.179	0	0.306	0.406
BTK	PLEK	9606.ENSP00000483570	9606.ENSP00000234313	0	0	0	0	0.604	0	0	0.685	0.87
BTK	SELL	9606.ENSP00000483570	9606.ENSP00000236147	0	0	0	0	0.345	0.063	0	0.243	0.495
BTK	RAC2	9606.ENSP00000483570	9606.ENSP00000249071	0	0	0	0	0.298	0.16	0	0.297	0.549
BTK	TYROBP	9606.ENSP00000483570	9606.ENSP00000262629	0	0	0	0	0.368	0	0.9	0.412	0.959
BTK	CD53	9606.ENSP00000483570	9606.ENSP00000271324	0	0	0	0	0.524	0	0	0.086	0.546
BTK	FCER1G	9606.ENSP00000483570	9606.ENSP00000289902	0	0	0	0	0.215	0.435	0.9	0.284	0.964
BTK	LAPTM5	9606.ENSP00000483570	9606.ENSP00000294507	0	0	0	0	0.523	0	0	0.112	0.559
BTK	TLR3	9606.ENSP00000483570	9606.ENSP00000296795	0	0	0	0	0	0.123	0	0.658	0.687
BTK	CD86	9606.ENSP00000483570	9606.ENSP00000332049	0	0	0	0	0.494	0	0	0.365	0.665
BTK	DSE	9606.ENSP00000483570	9606.ENSP00000332151	0	0	0	0	0	0	0	0.573	0.573
BTK	PLD1	9606.ENSP00000483570	9606.ENSP00000342793	0.042	0	0	0	0	0.084	0	0.444	0.469
BTK	RGS18	9606.ENSP00000483570	9606.ENSP00000356430	0	0	0	0	0.352	0.177	0	0.113	0.486
BTK	NCF2	9606.ENSP00000483570	9606.ENSP00000356505	0	0	0	0	0.342	0.059	0	0.157	0.433
BTK	CHUK	9606.ENSP00000483570	9606.ENSP00000359424	0	0	0	0.548	0	0	0.8	0.251	0.819
BTK	TLR4	9606.ENSP00000483570	9606.ENSP00000363089	0	0	0	0	0.14	0.378	0	0.493	0.705
BTK	FGR	9606.ENSP00000483570	9606.ENSP00000363117	0	0	0	0.844	0.366	0	0.9	0.512	0.939
BTK	CLCN5	9606.ENSP00000483570	9606.ENSP00000365256	0	0	0	0	0.062	0	0	0.438	0.45
BTK	TLR7	9606.ENSP00000483570	9606.ENSP00000370034	0	0	0	0	0.225	0.123	0	0.47	0.608
BTK	ITGB2	9606.ENSP00000483570	9606.ENSP00000380948	0	0	0	0	0.383	0.08	0	0.147	0.473
BTK	LCP1	9606.ENSP00000483570	9606.ENSP00000381581	0	0	0	0	0.609	0.085	0	0.154	0.671
BTK	NFATC1	9606.ENSP00000483570	9606.ENSP00000389377	0	0	0	0	0.098	0.055	0	0.421	0.463
BTK	PIK3R1	9606.ENSP00000483570	9606.ENSP00000428056	0	0	0	0.544	0	0.085	0.9	0.297	0.916
BTK	LYN	9606.ENSP00000483570	9606.ENSP00000428924	0	0	0	0.862	0.169	0.379	0.9	0.876	0.95
BTK	HCK	9606.ENSP00000483570	9606.ENSP00000444986	0	0	0	0.857	0.359	0.379	0.9	0.588	0.96
BTK	YES1	9606.ENSP00000483570	9606.ENSP00000462468	0	0	0	0.846	0.066	0.315	0.9	0.416	0.934
BTK	IKBKG	9606.ENSP00000483570	9606.ENSP00000483825	0	0	0	0	0	0.129	0.8	0.297	0.866
BZW1	EIF2S1	9606.ENSP00000394316	9606.ENSP00000256383	0	0	0	0	0.324	0	0	0.158	0.406
BZW1	CCT2	9606.ENSP00000394316	9606.ENSP00000299300	0	0	0	0	0.483	0	0	0	0.483
BZW1	RPL7A	9606.ENSP00000394316	9606.ENSP00000361076	0	0	0	0	0.184	0.185	0	0.374	0.547
BZW1	BZW2	9606.ENSP00000394316	9606.ENSP00000397249	0	0	0	0.976	0.095	0.813	0	0.668	0.826
BZW2	FAM49A	9606.ENSP00000397249	9606.ENSP00000370724	0	0	0	0	0	0	0	0.408	0.408
C12orf5	IDH1	9606.ENSP00000179259	9606.ENSP00000390265	0	0	0	0	0.061	0.05	0	0.386	0.404
C12orf5	PGD	9606.ENSP00000179259	9606.ENSP00000270776	0	0	0	0	0.081	0	0	0.388	0.414
C12orf5	CAPZA2	9606.ENSP00000179259	9606.ENSP00000354947	0	0	0	0	0.088	0	0	0.427	0.455
C12orf5	SESN1	9606.ENSP00000179259	9606.ENSP00000393762	0	0	0	0	0	0	0	0.544	0.544
C12orf5	DECR1	9606.ENSP00000179259	9606.ENSP00000220764	0	0	0	0	0	0	0	0.599	0.599
C12orf5	PGK1	9606.ENSP00000179259	9606.ENSP00000362413	0	0	0	0	0.403	0.185	0	0.492	0.731
C17orf75	ILF2	9606.ENSP00000464275	9606.ENSP00000355011	0	0	0	0	0.048	0	0	0.483	0.487
C17orf80	UQCR11	9606.ENSP00000351937	9606.ENSP00000467262	0	0	0	0	0.441	0	0	0.167	0.514
C17orf80	NDUFAB1	9606.ENSP00000351937	9606.ENSP00000458770	0	0	0	0	0.516	0	0	0.127	0.559
C17orf80	COX6C	9606.ENSP00000351937	9606.ENSP00000428895	0	0	0	0	0.657	0	0	0.082	0.671
C1QA	PLEK	9606.ENSP00000363773	9606.ENSP00000234313	0	0	0	0	0.492	0	0	0.086	0.516
C1QA	CD93	9606.ENSP00000363773	9606.ENSP00000246006	0	0	0	0	0.348	0.379	0	0.536	0.795
C1QA	CD68	9606.ENSP00000363773	9606.ENSP00000250092	0	0	0	0	0.211	0	0	0.276	0.405
C1QA	TYROBP	9606.ENSP00000363773	9606.ENSP00000262629	0	0	0	0	0.897	0	0	0.363	0.932
C1QA	CD53	9606.ENSP00000363773	9606.ENSP00000271324	0	0	0	0	0.242	0	0	0.25	0.407
C1QA	FCGR2A	9606.ENSP00000363773	9606.ENSP00000271450	0	0	0	0	0.281	0	0	0.238	0.429
C1QA	CSF1R	9606.ENSP00000363773	9606.ENSP00000286301	0	0	0	0	0.876	0	0	0.226	0.9
C1QA	FCER1G	9606.ENSP00000363773	9606.ENSP00000289902	0	0	0	0	0.571	0	0	0.399	0.731
C1QA	LAPTM5	9606.ENSP00000363773	9606.ENSP00000294507	0	0	0	0	0.485	0	0	0.353	0.653
C1QA	FOLR2	9606.ENSP00000363773	9606.ENSP00000298223	0	0	0	0	0.727	0	0	0.062	0.733
C1QA	C3AR1	9606.ENSP00000363773	9606.ENSP00000302079	0	0	0	0	0.626	0	0	0.572	0.833
C1QA	GIMAP8	9606.ENSP00000363773	9606.ENSP00000305107	0	0	0	0	0.493	0	0	0	0.493
C1QA	C1QB	9606.ENSP00000363773	9606.ENSP00000313967	0	0	0.389	0.86	0.989	0.885	0.9	0.844	0.999
C1QA	CD86	9606.ENSP00000363773	9606.ENSP00000332049	0	0	0	0	0.351	0	0	0.181	0.446
C1QA	CD163	9606.ENSP00000363773	9606.ENSP00000352071	0	0	0	0	0.785	0	0	0.224	0.826
C1QA	MPEG1	9606.ENSP00000363773	9606.ENSP00000354335	0	0	0	0	0.56	0	0	0.093	0.584
C1QA	CR1	9606.ENSP00000363773	9606.ENSP00000356016	0	0	0	0	0.093	0.379	0	0.416	0.643
C1QA	RGS18	9606.ENSP00000363773	9606.ENSP00000356430	0	0	0	0	0.436	0	0	0	0.436
C1QA	TLR4	9606.ENSP00000363773	9606.ENSP00000363089	0	0	0	0	0.431	0	0	0.205	0.528
C1QA	LDLR	9606.ENSP00000363773	9606.ENSP00000454071	0	0	0	0	0	0	0	0.468	0.468
C1QA	MRC1	9606.ENSP00000363773	9606.ENSP00000455897	0	0	0	0	0.439	0	0	0.169	0.514
C1QA	HCK	9606.ENSP00000363773	9606.ENSP00000444986	0	0	0	0	0.509	0	0	0.094	0.536
C1QA	TLR7	9606.ENSP00000363773	9606.ENSP00000370034	0	0	0	0	0.418	0	0	0.27	0.557
C1QA	ITGB2	9606.ENSP00000363773	9606.ENSP00000380948	0	0	0	0	0.652	0	0	0.43	0.793
C1QA	VSIG4	9606.ENSP00000363773	9606.ENSP00000363869	0	0	0	0	0.955	0	0	0.286	0.966
C1QB	PLEK	9606.ENSP00000313967	9606.ENSP00000234313	0	0	0	0	0.583	0	0	0.064	0.593
C1QB	CD93	9606.ENSP00000313967	9606.ENSP00000246006	0	0	0	0	0.315	0	0	0.231	0.45
C1QB	CD68	9606.ENSP00000313967	9606.ENSP00000250092	0	0	0	0	0.183	0	0	0.348	0.445
C1QB	LYVE1	9606.ENSP00000313967	9606.ENSP00000256178	0	0	0	0	0.35	0	0	0.201	0.459
C1QB	TYROBP	9606.ENSP00000313967	9606.ENSP00000262629	0	0	0	0	0.827	0	0	0.39	0.89
C1QB	CD53	9606.ENSP00000313967	9606.ENSP00000271324	0	0	0	0	0.222	0	0	0.354	0.475
C1QB	FCGR2A	9606.ENSP00000313967	9606.ENSP00000271450	0	0	0	0	0.365	0	0	0.214	0.48
C1QB	CSF1R	9606.ENSP00000313967	9606.ENSP00000286301	0	0	0	0	0.896	0	0	0.198	0.913
C1QB	FCER1G	9606.ENSP00000313967	9606.ENSP00000289902	0	0	0	0	0.647	0	0	0.372	0.768
C1QB	LAPTM5	9606.ENSP00000313967	9606.ENSP00000294507	0	0	0	0	0.62	0	0	0.437	0.777
C1QB	FOLR2	9606.ENSP00000313967	9606.ENSP00000298223	0	0	0	0	0.606	0	0	0	0.606
C1QB	C3AR1	9606.ENSP00000313967	9606.ENSP00000302079	0	0	0	0	0.648	0	0	0.591	0.85
C1QB	EMR1	9606.ENSP00000313967	9606.ENSP00000311545	0	0	0	0	0.437	0	0	0.116	0.481
C1QB	CD86	9606.ENSP00000313967	9606.ENSP00000332049	0	0	0	0	0.318	0	0	0.159	0.402
C1QB	HLA-DMB	9606.ENSP00000313967	9606.ENSP00000398890	0	0	0	0	0.264	0	0	0.257	0.43
C1QB	RGS18	9606.ENSP00000313967	9606.ENSP00000356430	0	0	0	0	0.518	0	0	0	0.518
C1QB	MRC1	9606.ENSP00000313967	9606.ENSP00000455897	0	0	0	0	0.477	0	0	0.189	0.558
C1QB	TLR7	9606.ENSP00000313967	9606.ENSP00000370034	0	0	0	0	0.507	0	0	0.265	0.622
C1QB	TLR4	9606.ENSP00000313967	9606.ENSP00000363089	0	0	0	0	0.545	0	0	0.243	0.641
C1QB	MPEG1	9606.ENSP00000313967	9606.ENSP00000354335	0	0	0	0	0.66	0	0	0.314	0.756
C1QB	ITGB2	9606.ENSP00000313967	9606.ENSP00000380948	0	0	0	0	0.653	0	0	0.35	0.765
C1QB	CD163	9606.ENSP00000313967	9606.ENSP00000352071	0	0	0	0	0.805	0	0	0.263	0.85
C1QB	VSIG4	9606.ENSP00000313967	9606.ENSP00000363869	0	0	0	0	0.955	0	0	0.298	0.967
C1orf54	ZNF22	9606.ENSP00000358098	9606.ENSP00000298299	0	0	0	0	0	0	0	0.49	0.489
C2orf43	LYPLAL1	9606.ENSP00000237822	9606.ENSP00000355895	0	0	0	0	0	0	0	0.494	0.494
C3AR1	PLEK	9606.ENSP00000302079	9606.ENSP00000234313	0	0	0	0	0.661	0	0	0	0.661
C3AR1	CD93	9606.ENSP00000302079	9606.ENSP00000246006	0	0	0	0	0.267	0	0.9	0.508	0.96
C3AR1	CD68	9606.ENSP00000302079	9606.ENSP00000250092	0	0	0	0	0.246	0	0.9	0.243	0.937
C3AR1	RAP1B	9606.ENSP00000302079	9606.ENSP00000250559	0	0	0	0	0.049	0	0.9	0.041	0.9
C3AR1	TYROBP	9606.ENSP00000302079	9606.ENSP00000262629	0	0	0	0	0.568	0	0	0.213	0.646
C3AR1	GLIPR1	9606.ENSP00000302079	9606.ENSP00000266659	0	0	0	0	0.122	0	0.9	0	0.908
C3AR1	CD53	9606.ENSP00000302079	9606.ENSP00000271324	0	0	0	0	0.336	0	0.9	0.167	0.939
C3AR1	FCGR2A	9606.ENSP00000302079	9606.ENSP00000271450	0	0	0	0	0.289	0	0	0.268	0.458
C3AR1	CSF1R	9606.ENSP00000302079	9606.ENSP00000286301	0	0	0	0	0.63	0	0	0.243	0.708
C3AR1	FCER1G	9606.ENSP00000302079	9606.ENSP00000289902	0	0	0	0	0.569	0	0	0.38	0.721
C3AR1	LAPTM5	9606.ENSP00000302079	9606.ENSP00000294507	0	0	0	0	0.543	0	0	0.046	0.545
C3AR1	NCF2	9606.ENSP00000302079	9606.ENSP00000356505	0	0	0	0	0.355	0	0	0.12	0.408
C3AR1	ITGAX	9606.ENSP00000302079	9606.ENSP00000454623	0	0	0	0	0.202	0	0	0.353	0.462
C3AR1	HAVCR2	9606.ENSP00000302079	9606.ENSP00000312002	0	0	0	0	0.205	0	0	0.38	0.486
C3AR1	HCK	9606.ENSP00000302079	9606.ENSP00000444986	0	0	0	0	0.489	0	0	0.093	0.517
C3AR1	GRK5	9606.ENSP00000302079	9606.ENSP00000376609	0	0	0	0	0	0	0	0.52	0.52
C3AR1	RGS18	9606.ENSP00000302079	9606.ENSP00000356430	0	0	0	0	0.517	0	0	0.084	0.538
C3AR1	MPEG1	9606.ENSP00000302079	9606.ENSP00000354335	0	0	0	0	0.538	0	0	0.074	0.554
C3AR1	CD163	9606.ENSP00000302079	9606.ENSP00000352071	0	0	0	0	0.33	0	0	0.375	0.563
C3AR1	TLR7	9606.ENSP00000302079	9606.ENSP00000370034	0	0	0	0	0.387	0	0	0.349	0.584
C3AR1	CR1	9606.ENSP00000302079	9606.ENSP00000356016	0	0	0	0	0.107	0	0	0.579	0.608
C3AR1	TLR4	9606.ENSP00000302079	9606.ENSP00000363089	0	0	0	0	0.556	0	0	0.42	0.731
C3AR1	CD86	9606.ENSP00000302079	9606.ENSP00000332049	0	0	0	0	0.428	0	0	0.557	0.736
C3AR1	VSIG4	9606.ENSP00000302079	9606.ENSP00000363869	0	0	0	0	0.536	0	0	0.555	0.785
C3AR1	DEGS1	9606.ENSP00000302079	9606.ENSP00000316476	0	0	0	0	0	0	0.9	0	0.9
C3AR1	SLC44A2	9606.ENSP00000302079	9606.ENSP00000336888	0	0	0	0	0	0	0.9	0	0.9
C3AR1	VAPA	9606.ENSP00000302079	9606.ENSP00000345656	0	0	0	0	0	0	0.9	0	0.9
C3AR1	PLD1	9606.ENSP00000302079	9606.ENSP00000342793	0	0	0	0	0	0	0.9	0.054	0.901
C3AR1	GNAI3	9606.ENSP00000302079	9606.ENSP00000358867	0	0	0	0	0	0	0.9	0.069	0.902
C3AR1	RAP1A	9606.ENSP00000302079	9606.ENSP00000358723	0	0	0	0	0.066	0	0.9	0	0.902
C3AR1	LPAR1	9606.ENSP00000302079	9606.ENSP00000363553	0	0	0	0	0	0.119	0.9	0	0.908
C3AR1	S1PR1	9606.ENSP00000302079	9606.ENSP00000305416	0	0	0	0	0.067	0	0.9	0.108	0.909
C3AR1	GNAI1	9606.ENSP00000302079	9606.ENSP00000343027	0	0	0	0	0	0	0.9	0.22	0.918
C3AR1	ITGB2	9606.ENSP00000302079	9606.ENSP00000380948	0	0	0	0	0.586	0	0.9	0.343	0.97
C4orf27	PARP1	9606.ENSP00000406598	9606.ENSP00000355759	0	0	0	0	0.097	0.365	0	0.431	0.645
C5orf30	TMEM135	9606.ENSP00000326110	9606.ENSP00000306344	0	0	0	0	0	0	0	0.53	0.53
C5orf30	GIN1	9606.ENSP00000326110	9606.ENSP00000381970	0	0	0	0	0	0	0	0.57	0.57
C7orf25	GTPBP1	9606.ENSP00000413029	9606.ENSP00000216044	0	0	0	0	0	0.552	0	0	0.552
C7orf25	PTAR1	9606.ENSP00000413029	9606.ENSP00000344299	0	0	0	0	0	0	0	0.475	0.475
C8A	SPP2	9606.ENSP00000354458	9606.ENSP00000168148	0	0	0	0	0.554	0	0	0	0.554
C8A	CPB2	9606.ENSP00000354458	9606.ENSP00000181383	0	0	0	0	0.668	0	0	0.165	0.711
C8A	MED28	9606.ENSP00000354458	9606.ENSP00000237380	0	0	0	0	0	0	0	0.424	0.424
C8A	KLKB1	9606.ENSP00000354458	9606.ENSP00000264690	0	0	0	0	0.426	0	0	0.237	0.543
C8A	SLC2A2	9606.ENSP00000354458	9606.ENSP00000323568	0	0	0	0	0.638	0	0	0	0.638
C8A	PLA2G12B	9606.ENSP00000354458	9606.ENSP00000362123	0	0	0	0	0.418	0	0	0	0.418
C8A	HAO1	9606.ENSP00000354458	9606.ENSP00000368066	0	0	0	0	0.419	0	0	0	0.419
C8A	VDAC2	9606.ENSP00000354458	9606.ENSP00000361635	0	0	0	0	0	0	0.54	0	0.54
C8A	NR1H4	9606.ENSP00000354458	9606.ENSP00000447149	0	0	0	0	0.6	0	0	0.09	0.621
CA5A	SNRPB	9606.ENSP00000309649	9606.ENSP00000412566	0	0	0	0	0	0	0	0.579	0.579
CALCA	MME	9606.ENSP00000331746	9606.ENSP00000418525	0	0	0	0	0	0	0	0.456	0.456
CALCA	VEGFA	9606.ENSP00000331746	9606.ENSP00000478570	0	0	0	0	0	0	0	0.474	0.474
CALCA	CALCRL	9606.ENSP00000331746	9606.ENSP00000386972	0	0	0	0	0.053	0.667	0.9	0.883	0.995
CALCRL	CCDC132	9606.ENSP00000386972	9606.ENSP00000307666	0	0	0	0	0	0	0	0.505	0.505
CALCRL	VEGFA	9606.ENSP00000386972	9606.ENSP00000478570	0	0	0	0	0	0	0	0.579	0.579
CALU	SPP2	9606.ENSP00000438248	9606.ENSP00000168148	0	0	0	0	0	0	0.9	0	0.9
CALU	MGAT4A	9606.ENSP00000438248	9606.ENSP00000264968	0	0	0	0	0	0	0.9	0	0.9
CALU	CDK6	9606.ENSP00000438248	9606.ENSP00000265734	0	0	0	0	0.101	0	0	0.59	0.616
CALU	CDH2	9606.ENSP00000438248	9606.ENSP00000269141	0	0	0	0	0.069	0	0.9	0.143	0.913
CALU	CSF1	9606.ENSP00000438248	9606.ENSP00000327513	0	0	0	0	0.061	0	0.9	0.111	0.909
CALU	ERGIC3	9606.ENSP00000438248	9606.ENSP00000349970	0	0	0	0	0.091	0	0	0.414	0.444
CALU	TPD52	9606.ENSP00000438248	9606.ENSP00000429309	0	0	0	0	0.057	0.806	0	0	0.809
CALU	RPLP0	9606.ENSP00000438248	9606.ENSP00000449328	0	0	0	0	0.076	0.134	0	0.372	0.453
CAPZA2	CPED1	9606.ENSP00000354947	9606.ENSP00000309772	0	0	0	0	0	0	0	0.442	0.442
CAPZA2	LCP1	9606.ENSP00000354947	9606.ENSP00000381581	0	0	0	0	0.064	0.369	0	0.136	0.445
CAPZA2	HLA-DMB	9606.ENSP00000354947	9606.ENSP00000398890	0	0	0	0	0	0	0.9	0	0.9
CAPZA2	RAB18	9606.ENSP00000354947	9606.ENSP00000478479	0	0	0	0	0.123	0	0.9	0.093	0.913
CASP4	TNFSF10	9606.ENSP00000388566	9606.ENSP00000241261	0	0	0	0	0.112	0	0	0.442	0.483
CASP4	TLR4	9606.ENSP00000388566	9606.ENSP00000363089	0	0	0	0	0.118	0.08	0	0.392	0.464
CASP4	TNFAIP3	9606.ENSP00000388566	9606.ENSP00000481570	0	0	0	0	0.157	0.186	0	0.283	0.465
CASP6	TNFSF10	9606.ENSP00000265164	9606.ENSP00000241261	0	0	0	0	0	0	0	0.426	0.426
CASP6	SNAI1	9606.ENSP00000265164	9606.ENSP00000244050	0	0	0	0	0	0.05	0	0.425	0.431
CASP6	SORT1	9606.ENSP00000265164	9606.ENSP00000256637	0	0	0	0	0	0	0.9	0.056	0.901
CASP6	CASP7	9606.ENSP00000265164	9606.ENSP00000358327	0	0	0	0.854	0	0.332	0	0.842	0.413
CASP7	GABPB1	9606.ENSP00000358327	9606.ENSP00000220429	0	0	0	0	0	0.86	0	0	0.86
CASP7	TNFSF10	9606.ENSP00000358327	9606.ENSP00000241261	0	0	0	0	0.055	0	0	0.529	0.535
CASP7	CDK6	9606.ENSP00000358327	9606.ENSP00000265734	0	0	0	0	0.058	0	0	0.404	0.415
CASP7	PUS10	9606.ENSP00000358327	9606.ENSP00000326003	0	0	0	0	0	0	0	0.539	0.539
CASP7	DCLRE1A	9606.ENSP00000358327	9606.ENSP00000355185	0	0	0	0	0	0	0	0.442	0.442
CASP7	PARP1	9606.ENSP00000358327	9606.ENSP00000355759	0	0	0	0	0.052	0.435	0.9	0.69	0.981
CASP7	CDKN1A	9606.ENSP00000358327	9606.ENSP00000384849	0	0	0	0	0.067	0	0	0.425	0.44
CASP7	LYN	9606.ENSP00000358327	9606.ENSP00000428924	0	0	0	0	0.062	0.393	0	0.149	0.474
CAT	DECR1	9606.ENSP00000241052	9606.ENSP00000220764	0	0	0	0	0.1	0	0	0.931	0.935
CAT	EHHADH	9606.ENSP00000241052	9606.ENSP00000231887	0	0	0	0	0.087	0.379	0.9	0.434	0.963
CAT	SLC11A1	9606.ENSP00000241052	9606.ENSP00000233202	0.045	0	0	0	0.063	0	0	0.431	0.446
CAT	SLC2A2	9606.ENSP00000241052	9606.ENSP00000323568	0	0	0	0	0.063	0.05	0	0.382	0.402
CAT	SELP	9606.ENSP00000241052	9606.ENSP00000263686	0	0	0	0	0.061	0	0	0.394	0.407
CAT	HPRT1	9606.ENSP00000241052	9606.ENSP00000298556	0	0	0	0	0	0	0	0.411	0.411
CAT	SQRDL	9606.ENSP00000241052	9606.ENSP00000260324	0	0	0	0	0.1	0	0	0.388	0.426
CAT	TXNIP	9606.ENSP00000241052	9606.ENSP00000462521	0	0	0	0	0.071	0	0	0.42	0.438
CAT	RGN	9606.ENSP00000241052	9606.ENSP00000380365	0.053	0	0	0	0.107	0	0	0.4	0.448
CAT	PTPN1	9606.ENSP00000241052	9606.ENSP00000360683	0	0	0	0	0.055	0	0	0.459	0.467
CAT	PARP1	9606.ENSP00000241052	9606.ENSP00000355759	0	0	0	0	0	0	0	0.48	0.48
CAT	PGK1	9606.ENSP00000241052	9606.ENSP00000362413	0	0	0	0	0	0	0	0.487	0.487
CAT	HPS3	9606.ENSP00000241052	9606.ENSP00000296051	0	0	0	0	0	0	0	0.503	0.503
CAT	PLD1	9606.ENSP00000241052	9606.ENSP00000342793	0	0	0	0	0.055	0	0	0.501	0.508
CAT	TST	9606.ENSP00000241052	9606.ENSP00000385828	0	0	0	0	0.062	0	0	0.499	0.51
CAT	TLR4	9606.ENSP00000241052	9606.ENSP00000363089	0	0	0	0	0.06	0.05	0	0.522	0.536
CAT	NDUFAB1	9606.ENSP00000241052	9606.ENSP00000458770	0.072	0	0	0	0	0	0	0.537	0.552
CAT	ICAM1	9606.ENSP00000241052	9606.ENSP00000264832	0	0	0	0	0	0	0	0.556	0.556
CAT	VEGFA	9606.ENSP00000241052	9606.ENSP00000478570	0	0	0	0	0	0	0	0.579	0.579
CAT	TFAM	9606.ENSP00000241052	9606.ENSP00000420588	0	0	0	0	0.062	0	0	0.578	0.587
CAT	NCF2	9606.ENSP00000241052	9606.ENSP00000356505	0	0	0	0	0.069	0	0	0.594	0.606
CAT	GCLM	9606.ENSP00000241052	9606.ENSP00000359258	0.052	0	0	0	0.133	0.064	0	0.593	0.645
CAT	PGD	9606.ENSP00000241052	9606.ENSP00000270776	0	0	0	0	0.129	0.059	0	0.606	0.649
CAT	UBE2D1	9606.ENSP00000241052	9606.ENSP00000363019	0	0	0	0	0.061	0	0.9	0.131	0.911
CAT	RPS27A	9606.ENSP00000241052	9606.ENSP00000272317	0	0	0	0	0	0.063	0.9	0.18	0.916
CAT	CROT	9606.ENSP00000241052	9606.ENSP00000413575	0	0	0	0	0.088	0.111	0.9	0.114	0.918
CAT	DDO	9606.ENSP00000241052	9606.ENSP00000357920	0.088	0	0	0	0.061	0	0.9	0.363	0.938
CAT	PEX12	9606.ENSP00000241052	9606.ENSP00000482609	0	0	0	0	0	0	0.9	0.455	0.943
CAT	HACL1	9606.ENSP00000241052	9606.ENSP00000323811	0.044	0	0	0	0.129	0.111	0.9	0.373	0.945
CAT	PEX2	9606.ENSP00000241052	9606.ENSP00000349543	0	0	0	0	0.061	0	0.9	0.474	0.946
CAT	IDH1	9606.ENSP00000241052	9606.ENSP00000390265	0	0	0	0	0.081	0.184	0.9	0.429	0.951
CAT	PRDX1	9606.ENSP00000241052	9606.ENSP00000262746	0.051	0	0	0	0.269	0.807	0	0.792	0.968
CAT	HAO1	9606.ENSP00000241052	9606.ENSP00000368066	0	0	0	0	0.115	0	0.9	0.717	0.972
CAT	SCP2	9606.ENSP00000241052	9606.ENSP00000360569	0	0	0	0	0.657	0.111	0.9	0.605	0.986
CBFB	ELF1	9606.ENSP00000415151	9606.ENSP00000239882	0	0	0	0	0.213	0	0.9	0	0.917
CBFB	UTP3	9606.ENSP00000415151	9606.ENSP00000254803	0	0	0	0	0.125	0.299	0	0.641	0.76
CBFB	MECOM	9606.ENSP00000415151	9606.ENSP00000264674	0	0	0	0	0	0	0	0.425	0.425
CBFB	CDK6	9606.ENSP00000415151	9606.ENSP00000265734	0	0	0	0	0.074	0	0.9	0.112	0.91
CBFB	MAF	9606.ENSP00000415151	9606.ENSP00000327048	0	0	0	0	0	0	0.9	0	0.9
CBFB	CTSL	9606.ENSP00000415151	9606.ENSP00000345344	0	0	0	0	0	0	0.9	0	0.9
CBFB	SMURF1	9606.ENSP00000415151	9606.ENSP00000354621	0	0	0	0	0	0	0.9	0	0.9
CBFB	ZNF521	9606.ENSP00000415151	9606.ENSP00000354794	0	0	0	0	0	0	0.9	0.044	0.9
CBFB	CR1	9606.ENSP00000415151	9606.ENSP00000356016	0	0	0	0	0	0	0.9	0	0.9
CBFB	TNRC6A	9606.ENSP00000415151	9606.ENSP00000379144	0	0	0	0	0	0	0.9	0	0.9
CBFB	NFATC2	9606.ENSP00000415151	9606.ENSP00000379330	0	0	0	0	0.09	0	0.9	0.046	0.905
CBFB	CDKN1A	9606.ENSP00000415151	9606.ENSP00000384849	0	0	0	0	0	0	0.9	0.133	0.909
CBFB	TCEB1	9606.ENSP00000415151	9606.ENSP00000478121	0	0	0	0	0.081	0.82	0	0.316	0.877
CBR4	SCP2	9606.ENSP00000303525	9606.ENSP00000360569	0	0	0	0	0.114	0	0	0.405	0.45
CBR4	TMLHE	9606.ENSP00000303525	9606.ENSP00000335261	0	0	0	0	0.435	0	0	0.073	0.453
CBR4	NDUFAB1	9606.ENSP00000303525	9606.ENSP00000458770	0.06	0	0	0	0.092	0.054	0	0.55	0.588
CC2D2A	HAUS1	9606.ENSP00000403465	9606.ENSP00000282058	0	0	0	0	0	0	0.9	0	0.9
CC2D2A	DYNC2H1	9606.ENSP00000403465	9606.ENSP00000381167	0	0	0	0	0.104	0	0	0.496	0.53
CC2D2A	CLUAP1	9606.ENSP00000403465	9606.ENSP00000460850	0	0	0	0	0.061	0	0	0.479	0.489
CCDC109B	FBXO8	9606.ENSP00000378145	9606.ENSP00000377280	0	0	0	0	0	0	0	0.413	0.413
CCDC109B	TRIM66	9606.ENSP00000378145	9606.ENSP00000384876	0	0	0	0	0.049	0	0	0.529	0.533
CCDC109B	PHB2	9606.ENSP00000378145	9606.ENSP00000441875	0	0	0	0	0.061	0	0.9	0	0.902
CCDC120	TMPO	9606.ENSP00000474071	9606.ENSP00000266732	0	0	0	0	0	0	0	0.407	0.407
CCDC132	CDK6	9606.ENSP00000307666	9606.ENSP00000265734	0	0	0	0	0	0	0	0.619	0.619
CCDC132	RNF170	9606.ENSP00000307666	9606.ENSP00000445725	0	0	0	0	0	0	0	0.502	0.502
CCDC132	STX7	9606.ENSP00000307666	9606.ENSP00000356918	0	0	0	0	0	0	0	0.511	0.511
CCDC132	STX12	9606.ENSP00000307666	9606.ENSP00000363054	0	0	0	0	0.061	0.278	0	0.638	0.733
CCDC28A	GTPBP1	9606.ENSP00000479060	9606.ENSP00000216044	0	0	0	0	0	0	0	0.442	0.442
CCNC	MED28	9606.ENSP00000428982	9606.ENSP00000237380	0	0	0	0	0.097	0.993	0.9	0.485	0.999
CCNC	CDK6	9606.ENSP00000428982	9606.ENSP00000265734	0	0	0	0	0.063	0.26	0.54	0.5	0.819
CCNC	CCNL1	9606.ENSP00000428982	9606.ENSP00000295926	0	0	0	0.639	0	0	0.54	0.322	0.588
CCNC	TCP1	9606.ENSP00000428982	9606.ENSP00000317334	0	0	0	0	0.259	0.236	0	0.088	0.438
CCNC	FBXL4	9606.ENSP00000428982	9606.ENSP00000358247	0	0	0	0	0.091	0	0	0.477	0.505
CCNC	GTF2B	9606.ENSP00000428982	9606.ENSP00000359531	0	0	0	0	0.117	0	0	0.583	0.616
CCNC	MED18	9606.ENSP00000428982	9606.ENSP00000362948	0	0	0	0	0.063	0.993	0.9	0.787	0.999
CCNC	CCNL2	9606.ENSP00000428982	9606.ENSP00000383611	0	0	0	0.646	0	0	0.54	0.389	0.599
CCNC	CDKN1A	9606.ENSP00000428982	9606.ENSP00000384849	0	0	0	0	0	0	0.54	0.47	0.745
CCNC	MAMLD1	9606.ENSP00000428982	9606.ENSP00000414517	0	0	0	0	0	0	0.9	0	0.9
CCNC	CCNE2	9606.ENSP00000428982	9606.ENSP00000429089	0	0	0	0	0.077	0.053	0.36	0.265	0.534
CCNC	GTF2H5	9606.ENSP00000428982	9606.ENSP00000476100	0	0	0	0	0	0.263	0	0.487	0.606
CCNE2	PSMD7	9606.ENSP00000429089	9606.ENSP00000219313	0	0	0	0	0.049	0.183	0.9	0.111	0.921
CCNE2	CDKN1B	9606.ENSP00000429089	9606.ENSP00000228872	0	0	0	0	0.063	0.896	0.9	0.574	0.995
CCNE2	GMNN	9606.ENSP00000429089	9606.ENSP00000230056	0	0	0	0	0.344	0	0	0.483	0.646
CCNE2	ORC3	9606.ENSP00000429089	9606.ENSP00000257789	0	0	0	0	0.064	0.889	0	0.2	0.909
CCNE2	CDK6	9606.ENSP00000429089	9606.ENSP00000265734	0	0	0	0	0.111	0.265	0.8	0.77	0.965
CCNE2	RPS27A	9606.ENSP00000429089	9606.ENSP00000272317	0	0	0	0	0	0.126	0.9	0	0.908
CCNE2	SKP2	9606.ENSP00000429089	9606.ENSP00000274255	0	0	0	0	0.206	0.186	0.9	0.488	0.962
CCNE2	CCT2	9606.ENSP00000429089	9606.ENSP00000299300	0	0	0	0	0.065	0	0.9	0.045	0.902
CCNE2	TCP1	9606.ENSP00000429089	9606.ENSP00000317334	0	0	0	0	0.052	0	0.9	0	0.901
CCNE2	PSMD12	9606.ENSP00000429089	9606.ENSP00000348442	0	0	0	0	0.062	0	0.9	0.046	0.902
CCNE2	CCNL2	9606.ENSP00000429089	9606.ENSP00000383611	0	0	0	0	0.055	0.053	0.36	0.2	0.48
CCNE2	CDKN1A	9606.ENSP00000429089	9606.ENSP00000384849	0	0	0	0	0.063	0.896	0.9	0.62	0.995
CCNE2	PSMD14	9606.ENSP00000429089	9606.ENSP00000386541	0	0	0	0	0.06	0.183	0.9	0.125	0.923
CCNE2	PSMD6	9606.ENSP00000429089	9606.ENSP00000418695	0	0	0	0	0.061	0.261	0.9	0.047	0.925
CCNE2	DP2	9606.ENSP00000429089	9606.ENSP00000420616	0	0	0	0	0.085	0.171	0	0.387	0.495
CCNG2	CDKN1B	9606.ENSP00000315743	9606.ENSP00000228872	0	0	0	0	0.132	0.288	0	0.44	0.624
CCNG2	CDK6	9606.ENSP00000315743	9606.ENSP00000265734	0	0	0	0	0.111	0.265	0	0.452	0.611
CCNG2	SKP2	9606.ENSP00000315743	9606.ENSP00000274255	0	0	0	0	0.115	0.424	0	0.275	0.598
CCNG2	DP2	9606.ENSP00000315743	9606.ENSP00000420616	0	0	0	0	0.081	0.128	0	0.318	0.405
CCNG2	PLK3	9606.ENSP00000315743	9606.ENSP00000361275	0	0	0	0	0.142	0.175	0	0.228	0.406
CCNG2	KLHL24	9606.ENSP00000315743	9606.ENSP00000395012	0	0	0	0	0.147	0.085	0	0.43	0.517
CCNG2	CDKN1A	9606.ENSP00000315743	9606.ENSP00000384849	0	0	0	0	0	0.288	0	0.44	0.584
CCNL1	CDK6	9606.ENSP00000295926	9606.ENSP00000265734	0	0	0	0	0.051	0.844	0.54	0.135	0.933
CCNL1	KRCC1	9606.ENSP00000295926	9606.ENSP00000340083	0	0	0	0	0	0	0	0.447	0.447
CCNL1	CCNL2	9606.ENSP00000295926	9606.ENSP00000383611	0	0	0	0.957	0.08	0	0.54	0.647	0.57
CCNL1	CDKN1A	9606.ENSP00000295926	9606.ENSP00000384849	0	0	0	0	0	0	0.54	0.295	0.661
CCNL1	ORC5	9606.ENSP00000295926	9606.ENSP00000297431	0	0	0	0	0.062	0.775	0	0	0.779
CCNL2	CDK6	9606.ENSP00000383611	9606.ENSP00000265734	0	0	0	0	0.051	0.19	0.54	0.28	0.711
CCNL2	CDKN1A	9606.ENSP00000383611	9606.ENSP00000384849	0	0	0	0	0	0	0.54	0.126	0.58
CCT2	TUBB1	9606.ENSP00000299300	9606.ENSP00000217133	0	0	0	0	0.05	0.085	0.9	0.122	0.913
CCT2	PSMD7	9606.ENSP00000299300	9606.ENSP00000219313	0	0	0	0	0.408	0	0	0.119	0.456
CCT2	PPP2CB	9606.ENSP00000299300	9606.ENSP00000221138	0	0	0	0	0.061	0.874	0	0.087	0.883
CCT2	MKKS	9606.ENSP00000299300	9606.ENSP00000246062	0	0	0	0	0.65	0.784	0.9	0.468	0.995
CCT2	EIF2S1	9606.ENSP00000299300	9606.ENSP00000256383	0	0	0	0	0.947	0	0	0.067	0.948
CCT2	SDCBP	9606.ENSP00000299300	9606.ENSP00000260130	0	0	0	0	0.062	0.05	0.9	0	0.903
CCT2	RGS9	9606.ENSP00000299300	9606.ENSP00000262406	0	0	0	0	0	0	0.9	0	0.9
CCT2	GLIPR1	9606.ENSP00000299300	9606.ENSP00000266659	0	0	0	0	0	0.08	0	0.641	0.656
CCT2	RPS27A	9606.ENSP00000299300	9606.ENSP00000272317	0	0	0	0	0.424	0.058	0	0.064	0.448
CCT2	SNRPG	9606.ENSP00000299300	9606.ENSP00000272348	0	0	0	0	0.479	0	0	0	0.479
CCT2	HSPA13	9606.ENSP00000299300	9606.ENSP00000285667	0.045	0	0	0	0.196	0.262	0	0.161	0.461
CCT2	PARP1	9606.ENSP00000299300	9606.ENSP00000355759	0	0	0	0	0.42	0	0	0	0.42
CCT2	POLR1B	9606.ENSP00000299300	9606.ENSP00000444136	0	0	0	0	0.412	0	0	0.112	0.456
CCT2	PGK1	9606.ENSP00000299300	9606.ENSP00000362413	0	0	0	0	0.345	0.057	0	0.201	0.464
CCT2	RPF2	9606.ENSP00000299300	9606.ENSP00000402338	0	0	0	0	0.339	0	0	0.268	0.496
CCT2	STRAP	9606.ENSP00000299300	9606.ENSP00000392270	0	0	0	0	0.515	0	0	0	0.515
CCT2	HSPA6	9606.ENSP00000299300	9606.ENSP00000310219	0.045	0	0	0	0.392	0.262	0	0.073	0.549
CCT2	GSPT1	9606.ENSP00000299300	9606.ENSP00000398131	0	0	0	0	0.255	0.393	0	0.19	0.602
CCT2	NUP37	9606.ENSP00000299300	9606.ENSP00000448054	0	0	0	0	0.432	0.361	0	0	0.622
CCT2	HIBCH	9606.ENSP00000299300	9606.ENSP00000352706	0	0	0	0	0.63	0	0	0.058	0.636
CCT2	PSMD12	9606.ENSP00000299300	9606.ENSP00000348442	0	0	0	0	0.673	0	0	0.092	0.69
CCT2	PSMD14	9606.ENSP00000299300	9606.ENSP00000386541	0	0	0	0	0.628	0	0	0.214	0.695
CCT2	ILF2	9606.ENSP00000299300	9606.ENSP00000355011	0	0	0	0	0.732	0	0	0	0.732
CCT2	RPL7A	9606.ENSP00000299300	9606.ENSP00000361076	0	0	0	0	0.744	0	0	0.086	0.756
CCT2	RPL26	9606.ENSP00000299300	9606.ENSP00000463784	0	0	0.233	0	0.696	0	0	0.138	0.781
CCT2	RPL31	9606.ENSP00000299300	9606.ENSP00000386717	0	0	0	0	0.705	0	0	0.365	0.805
CCT2	RPS14	9606.ENSP00000299300	9606.ENSP00000385958	0.041	0	0.223	0	0.76	0	0	0.118	0.821
CCT2	RPLP0	9606.ENSP00000299300	9606.ENSP00000449328	0	0	0.235	0	0.781	0.069	0	0.192	0.857
CCT2	RAN	9606.ENSP00000299300	9606.ENSP00000446215	0	0	0	0	0.865	0	0	0.182	0.885
CCT2	DNAJA4	9606.ENSP00000299300	9606.ENSP00000378324	0.043	0	0	0	0.222	0.86	0	0.134	0.898
CCT2	RNASE2	9606.ENSP00000299300	9606.ENSP00000303276	0	0	0	0	0	0	0.9	0	0.9
CCT2	RPL27	9606.ENSP00000299300	9606.ENSP00000464813	0	0	0	0	0.898	0.063	0	0.052	0.901
CCT2	GCA	9606.ENSP00000299300	9606.ENSP00000394842	0	0	0	0	0.065	0	0.9	0.043	0.902
CCT2	SKIV2L	9606.ENSP00000299300	9606.ENSP00000364543	0	0	0	0	0.061	0	0.9	0.044	0.902
CCT2	FRK	9606.ENSP00000299300	9606.ENSP00000476145	0	0	0	0	0	0.064	0.9	0.05	0.903
CCT2	XRN2	9606.ENSP00000299300	9606.ENSP00000366396	0	0	0	0	0.091	0	0.9	0	0.905
CCT2	RPS2	9606.ENSP00000299300	9606.ENSP00000341885	0	0	0	0	0.92	0	0	0.181	0.932
CCT2	EIF3I	9606.ENSP00000299300	9606.ENSP00000362688	0	0	0	0	0.943	0.058	0	0	0.944
CCT2	TCP1	9606.ENSP00000299300	9606.ENSP00000317334	0	0	0	0.829	0.993	0.963	0.9	0.915	0.999
CD163	SLC11A1	9606.ENSP00000352071	9606.ENSP00000233202	0	0	0	0	0.214	0	0	0.312	0.436
CD163	CD93	9606.ENSP00000352071	9606.ENSP00000246006	0	0	0	0	0.411	0	0	0.288	0.562
CD163	CD68	9606.ENSP00000352071	9606.ENSP00000250092	0	0	0	0	0.165	0	0	0.895	0.909
CD163	LYVE1	9606.ENSP00000352071	9606.ENSP00000256178	0	0	0	0	0.221	0	0	0.41	0.521
CD163	TYROBP	9606.ENSP00000352071	9606.ENSP00000262629	0	0	0	0	0.786	0	0	0.222	0.827
CD163	ICAM1	9606.ENSP00000352071	9606.ENSP00000264832	0	0	0	0	0	0	0	0.455	0.455
CD163	FCGR2A	9606.ENSP00000352071	9606.ENSP00000271450	0	0	0	0	0.316	0	0	0.53	0.665
CD163	CSF1R	9606.ENSP00000352071	9606.ENSP00000286301	0	0	0	0	0.779	0	0	0.575	0.902
CD163	FCER1G	9606.ENSP00000352071	9606.ENSP00000289902	0	0	0	0	0.567	0	0	0.138	0.611
CD163	TLR3	9606.ENSP00000352071	9606.ENSP00000296795	0	0	0	0	0	0	0	0.441	0.441
CD163	FOLR2	9606.ENSP00000352071	9606.ENSP00000298223	0	0	0	0	0.459	0	0	0.473	0.702
CD163	EMR1	9606.ENSP00000352071	9606.ENSP00000311545	0	0	0	0	0.063	0	0	0.497	0.509
CD163	HAVCR2	9606.ENSP00000352071	9606.ENSP00000312002	0	0	0	0	0.159	0	0	0.357	0.436
CD163	UACA	9606.ENSP00000352071	9606.ENSP00000314556	0	0	0	0	0	0.522	0	0	0.522
CD163	TNFRSF12A	9606.ENSP00000352071	9606.ENSP00000326737	0	0	0	0	0	0	0	0.413	0.412
CD163	CSF1	9606.ENSP00000352071	9606.ENSP00000327513	0	0	0	0	0	0	0	0.802	0.802
CD163	CD86	9606.ENSP00000352071	9606.ENSP00000332049	0	0	0	0	0.23	0	0	0.676	0.74
CD163	CR1	9606.ENSP00000352071	9606.ENSP00000356016	0	0	0	0	0.15	0	0	0.404	0.472
CD163	TLR7	9606.ENSP00000352071	9606.ENSP00000370034	0	0	0	0	0.117	0	0	0.444	0.488
CD163	VEGFA	9606.ENSP00000352071	9606.ENSP00000478570	0	0	0	0	0	0	0	0.548	0.548
CD163	CEACAM19	9606.ENSP00000352071	9606.ENSP00000384887	0	0	0	0	0	0	0	0.611	0.611
CD163	TLR4	9606.ENSP00000352071	9606.ENSP00000363089	0	0	0	0	0.182	0	0	0.574	0.636
CD163	ITGAX	9606.ENSP00000352071	9606.ENSP00000454623	0	0	0	0	0.181	0	0	0.669	0.717
CD163	VSIG4	9606.ENSP00000352071	9606.ENSP00000363869	0	0	0	0	0.824	0	0	0.294	0.87
CD163	MRC1	9606.ENSP00000352071	9606.ENSP00000455897	0	0	0	0	0.287	0	0	0.866	0.9
CD300E	TYROBP	9606.ENSP00000376395	9606.ENSP00000262629	0	0	0	0	0.224	0.408	0.9	0.901	0.994
CD300E	FCER1G	9606.ENSP00000376395	9606.ENSP00000289902	0	0	0	0	0.183	0.129	0	0.546	0.648
CD53	SLC11A1	9606.ENSP00000271324	9606.ENSP00000233202	0	0	0	0	0.106	0	0.9	0.094	0.911
CD53	PLEK	9606.ENSP00000271324	9606.ENSP00000234313	0	0	0	0	0.729	0	0	0.138	0.756
CD53	SELL	9606.ENSP00000271324	9606.ENSP00000236147	0	0	0	0	0.419	0	0	0.189	0.508
CD53	SRGN	9606.ENSP00000271324	9606.ENSP00000242465	0	0	0	0	0.567	0	0	0.171	0.625
CD53	CD93	9606.ENSP00000271324	9606.ENSP00000246006	0	0	0	0	0.213	0	0.9	0.153	0.927
CD53	RAC2	9606.ENSP00000271324	9606.ENSP00000249071	0	0	0	0	0.555	0	0	0.167	0.613
CD53	TYROBP	9606.ENSP00000271324	9606.ENSP00000262629	0	0	0	0	0.563	0	0	0.244	0.655
CD53	FCGR2A	9606.ENSP00000271324	9606.ENSP00000271450	0	0	0	0	0.282	0	0	0.259	0.445
CD53	FGR	9606.ENSP00000271324	9606.ENSP00000363117	0	0	0	0	0.527	0	0	0	0.527
CD53	HCK	9606.ENSP00000271324	9606.ENSP00000444986	0	0	0	0	0.534	0	0	0.091	0.558
CD53	CD86	9606.ENSP00000271324	9606.ENSP00000332049	0	0	0	0	0.478	0	0	0.212	0.571
CD53	NCF2	9606.ENSP00000271324	9606.ENSP00000356505	0	0	0	0	0.536	0	0	0.138	0.582
CD53	LCP1	9606.ENSP00000271324	9606.ENSP00000381581	0	0	0	0	0.674	0	0	0.107	0.696
CD53	DEGS1	9606.ENSP00000271324	9606.ENSP00000316476	0	0	0	0	0	0	0.9	0	0.9
CD53	SLC44A2	9606.ENSP00000271324	9606.ENSP00000336888	0	0	0	0	0	0	0.9	0	0.9
CD53	PLD1	9606.ENSP00000271324	9606.ENSP00000342793	0	0	0	0	0	0	0.9	0.063	0.902
CD53	RAP1A	9606.ENSP00000271324	9606.ENSP00000358723	0	0	0	0	0.062	0	0.9	0	0.902
CD53	LAPTM5	9606.ENSP00000271324	9606.ENSP00000294507	0	0	0	0	0.816	0	0	0.532	0.91
CD53	ITGAX	9606.ENSP00000271324	9606.ENSP00000454623	0	0	0	0	0.285	0.064	0.9	0.184	0.938
CD53	FCER1G	9606.ENSP00000271324	9606.ENSP00000289902	0	0	0	0	0.346	0	0.9	0.255	0.947
CD53	ITGB2	9606.ENSP00000271324	9606.ENSP00000380948	0	0	0	0	0.671	0	0.9	0.348	0.976
CD68	DECR1	9606.ENSP00000250092	9606.ENSP00000220764	0	0	0	0	0	0	0	0.448	0.448
CD68	SELL	9606.ENSP00000250092	9606.ENSP00000236147	0	0	0	0	0.086	0.08	0	0.42	0.47
CD68	ITGB2	9606.ENSP00000250092	9606.ENSP00000380948	0	0	0	0	0.221	0	0	0.271	0.408
CD68	CLEC4E	9606.ENSP00000250092	9606.ENSP00000299663	0	0	0	0	0.083	0.08	0	0.377	0.429
CD68	FCER1G	9606.ENSP00000250092	9606.ENSP00000289902	0	0	0	0	0.332	0	0	0.199	0.442
CD68	TLR7	9606.ENSP00000250092	9606.ENSP00000370034	0	0	0	0	0.096	0	0	0.448	0.479
CD68	TLR3	9606.ENSP00000250092	9606.ENSP00000296795	0	0	0	0	0	0	0	0.482	0.482
CD68	LYVE1	9606.ENSP00000250092	9606.ENSP00000256178	0	0	0	0	0.08	0	0	0.501	0.522
CD68	FOLR2	9606.ENSP00000250092	9606.ENSP00000298223	0	0	0	0	0.236	0	0	0.4	0.522
CD68	LDLR	9606.ENSP00000250092	9606.ENSP00000454071	0	0	0	0	0.059	0	0	0.522	0.531
CD68	EMR1	9606.ENSP00000250092	9606.ENSP00000311545	0	0	0	0	0.062	0	0	0.542	0.552
CD68	FCGR2A	9606.ENSP00000250092	9606.ENSP00000271450	0	0	0	0	0.161	0	0	0.528	0.587
CD68	SELP	9606.ENSP00000250092	9606.ENSP00000263686	0	0	0	0	0.086	0.191	0	0.546	0.635
CD68	MME	9606.ENSP00000250092	9606.ENSP00000418525	0	0	0	0	0.063	0	0	0.63	0.638
CD68	CR1	9606.ENSP00000250092	9606.ENSP00000356016	0	0	0	0	0.09	0.08	0	0.63	0.663
CD68	VEGFA	9606.ENSP00000250092	9606.ENSP00000478570	0	0	0	0	0	0	0	0.668	0.668
CD68	CSF1	9606.ENSP00000250092	9606.ENSP00000327513	0	0	0	0	0.076	0	0	0.662	0.674
CD68	ICAM1	9606.ENSP00000250092	9606.ENSP00000264832	0	0	0	0	0.135	0	0	0.654	0.687
CD68	TLR4	9606.ENSP00000250092	9606.ENSP00000363089	0	0	0	0	0.132	0	0	0.659	0.691
CD68	CD86	9606.ENSP00000250092	9606.ENSP00000332049	0	0	0	0	0.183	0	0	0.673	0.722
CD68	CSF1R	9606.ENSP00000250092	9606.ENSP00000286301	0	0	0	0	0.296	0	0	0.65	0.743
CD68	TYROBP	9606.ENSP00000250092	9606.ENSP00000262629	0	0	0	0	0.588	0	0	0.421	0.751
CD68	ITGAX	9606.ENSP00000250092	9606.ENSP00000454623	0	0	0	0	0.177	0	0	0.744	0.781
CD68	MRC1	9606.ENSP00000250092	9606.ENSP00000455897	0	0	0	0	0.111	0.08	0	0.818	0.838
CD68	RAP1B	9606.ENSP00000250092	9606.ENSP00000250559	0	0	0	0	0.062	0	0.9	0	0.902
CD68	VAPA	9606.ENSP00000250092	9606.ENSP00000345656	0	0	0	0	0.063	0	0.9	0.05	0.903
CD68	GLIPR1	9606.ENSP00000250092	9606.ENSP00000266659	0	0	0	0	0.077	0	0.9	0.05	0.904
CD86	PPP2CB	9606.ENSP00000332049	9606.ENSP00000221138	0	0	0	0	0	0	0.9	0	0.9
CD86	PLEK	9606.ENSP00000332049	9606.ENSP00000234313	0	0	0	0	0.55	0	0	0.124	0.589
CD86	SELL	9606.ENSP00000332049	9606.ENSP00000236147	0	0	0	0	0.256	0	0	0.712	0.777
CD86	TNFSF10	9606.ENSP00000332049	9606.ENSP00000241261	0	0	0	0	0.137	0	0	0.401	0.46
CD86	CD93	9606.ENSP00000332049	9606.ENSP00000246006	0	0	0	0	0.213	0	0	0.403	0.51
CD86	NT5E	9606.ENSP00000332049	9606.ENSP00000257770	0	0	0	0	0	0	0	0.563	0.563
CD86	TYROBP	9606.ENSP00000332049	9606.ENSP00000262629	0	0	0	0	0.549	0	0	0.369	0.703
CD86	IFIH1	9606.ENSP00000332049	9606.ENSP00000263642	0	0	0	0	0.119	0	0	0.424	0.471
CD86	SELP	9606.ENSP00000332049	9606.ENSP00000263686	0	0	0	0	0.113	0	0	0.433	0.475
CD86	ICAM1	9606.ENSP00000332049	9606.ENSP00000264832	0	0	0	0	0.09	0	0	0.789	0.799
CD86	FCGR2A	9606.ENSP00000332049	9606.ENSP00000271450	0	0	0	0	0.265	0	0	0.721	0.786
CD86	TIMD4	9606.ENSP00000332049	9606.ENSP00000274532	0	0	0	0	0.145	0	0	0.329	0.401
CD86	CSF1R	9606.ENSP00000332049	9606.ENSP00000286301	0	0	0	0	0.352	0	0	0.559	0.702
CD86	FCER1G	9606.ENSP00000332049	9606.ENSP00000289902	0	0	0	0	0.322	0	0	0.226	0.453
CD86	LAPTM5	9606.ENSP00000332049	9606.ENSP00000294507	0	0	0	0	0.403	0	0	0.041	0.403
CD86	TLR3	9606.ENSP00000332049	9606.ENSP00000296795	0	0	0	0	0.062	0	0	0.704	0.71
CD86	FOLR2	9606.ENSP00000332049	9606.ENSP00000298223	0	0	0	0	0.358	0	0	0.106	0.402
CD86	RNASE2	9606.ENSP00000332049	9606.ENSP00000303276	0	0	0	0	0.295	0	0	0.266	0.46
CD86	EMR1	9606.ENSP00000332049	9606.ENSP00000311545	0	0	0	0	0.14	0	0	0.62	0.659
CD86	HAVCR2	9606.ENSP00000332049	9606.ENSP00000312002	0	0	0	0	0.18	0	0	0.571	0.633
CD86	CSF1	9606.ENSP00000332049	9606.ENSP00000327513	0	0	0	0	0.061	0	0	0.573	0.582
CD86	FGR	9606.ENSP00000332049	9606.ENSP00000363117	0	0	0	0	0.356	0	0	0.107	0.4
CD86	IFI30	9606.ENSP00000332049	9606.ENSP00000384886	0	0	0	0	0.241	0	0	0.244	0.401
CD86	NCF2	9606.ENSP00000332049	9606.ENSP00000356505	0	0	0	0	0.378	0	0	0.085	0.407
CD86	CR1	9606.ENSP00000332049	9606.ENSP00000356016	0	0	0	0	0.139	0	0	0.352	0.419
CD86	LCP1	9606.ENSP00000332049	9606.ENSP00000381581	0	0	0	0	0.351	0	0	0.146	0.423
CD86	KLRG1	9606.ENSP00000332049	9606.ENSP00000349477	0	0	0	0	0	0	0	0.437	0.437
CD86	HLA-DMB	9606.ENSP00000332049	9606.ENSP00000398890	0	0	0	0	0.344	0	0	0.187	0.444
CD86	MPEG1	9606.ENSP00000332049	9606.ENSP00000354335	0	0	0	0	0.446	0	0	0	0.446
CD86	HCK	9606.ENSP00000332049	9606.ENSP00000444986	0	0	0	0	0.37	0	0	0.187	0.466
CD86	VSIG4	9606.ENSP00000332049	9606.ENSP00000363869	0	0	0	0	0.347	0	0	0.221	0.47
CD86	DDX58	9606.ENSP00000332049	9606.ENSP00000369213	0	0	0	0	0.061	0	0	0.473	0.483
CD86	IL4R	9606.ENSP00000332049	9606.ENSP00000379111	0	0	0	0	0.121	0	0	0.479	0.522
CD86	VEGFA	9606.ENSP00000332049	9606.ENSP00000478570	0	0	0	0	0	0	0	0.53	0.53
CD86	ITGB2	9606.ENSP00000332049	9606.ENSP00000380948	0	0	0	0	0.432	0	0	0.39	0.638
CD86	TNFRSF9	9606.ENSP00000332049	9606.ENSP00000478699	0	0	0	0	0.059	0	0	0.659	0.666
CD86	TLR7	9606.ENSP00000332049	9606.ENSP00000370034	0	0	0	0	0.292	0	0	0.71	0.786
CD86	MRC1	9606.ENSP00000332049	9606.ENSP00000455897	0	0	0	0	0.19	0	0	0.78	0.814
CD86	TLR4	9606.ENSP00000332049	9606.ENSP00000363089	0	0	0	0	0.199	0	0	0.868	0.89
CD86	YES1	9606.ENSP00000332049	9606.ENSP00000462468	0	0	0	0	0	0	0.9	0.085	0.904
CD86	PIK3R1	9606.ENSP00000332049	9606.ENSP00000428056	0	0	0	0	0	0	0.9	0.185	0.915
CD86	LYN	9606.ENSP00000332049	9606.ENSP00000428924	0	0	0	0	0.143	0	0.9	0.348	0.939
CD86	ITGAX	9606.ENSP00000332049	9606.ENSP00000454623	0	0	0	0	0.286	0	0	0.942	0.957
CD93	SLC11A1	9606.ENSP00000246006	9606.ENSP00000233202	0	0	0	0	0.152	0	0.9	0.069	0.914
CD93	SELL	9606.ENSP00000246006	9606.ENSP00000236147	0	0	0	0	0.153	0	0	0.331	0.409
CD93	VSIG4	9606.ENSP00000246006	9606.ENSP00000363869	0	0	0	0	0.334	0	0	0.146	0.406
CD93	TLR4	9606.ENSP00000246006	9606.ENSP00000363089	0	0	0	0	0.223	0	0	0.27	0.409
CD93	FCGR2A	9606.ENSP00000246006	9606.ENSP00000271450	0	0	0	0	0.211	0	0	0.41	0.515
CD93	ELTD1	9606.ENSP00000246006	9606.ENSP00000359778	0	0	0	0	0.344	0	0	0.298	0.52
CD93	GIMAP8	9606.ENSP00000246006	9606.ENSP00000305107	0	0	0	0	0.534	0	0	0	0.534
CD93	CR1	9606.ENSP00000246006	9606.ENSP00000356016	0	0	0	0	0.128	0	0	0.521	0.564
CD93	CSF1R	9606.ENSP00000246006	9606.ENSP00000286301	0	0	0	0	0.475	0	0	0.215	0.57
CD93	TYROBP	9606.ENSP00000246006	9606.ENSP00000262629	0	0	0	0	0.538	0	0	0.124	0.579
CD93	FCN3	9606.ENSP00000246006	9606.ENSP00000270879	0	0	0	0	0.065	0	0	0.646	0.655
CD93	PLD1	9606.ENSP00000246006	9606.ENSP00000342793	0	0	0	0	0	0	0.9	0.049	0.9
CD93	DEGS1	9606.ENSP00000246006	9606.ENSP00000316476	0	0	0	0	0	0	0.9	0	0.9
CD93	SLC44A2	9606.ENSP00000246006	9606.ENSP00000336888	0	0	0	0	0	0	0.9	0	0.9
CD93	RAP1A	9606.ENSP00000246006	9606.ENSP00000358723	0	0	0	0	0	0	0.9	0.054	0.901
CD93	FCER1G	9606.ENSP00000246006	9606.ENSP00000289902	0	0	0	0	0.299	0	0.9	0.169	0.936
CD93	ITGB2	9606.ENSP00000246006	9606.ENSP00000380948	0	0	0	0	0.23	0	0.9	0.244	0.936
CD93	ITGAX	9606.ENSP00000246006	9606.ENSP00000454623	0	0	0	0	0.189	0	0.9	0.394	0.946
CDH2	SPP2	9606.ENSP00000269141	9606.ENSP00000168148	0	0	0	0	0	0	0.9	0.064	0.902
CDH2	CEBPZ	9606.ENSP00000269141	9606.ENSP00000234170	0	0	0	0	0	0	0	0.428	0.428
CDH2	SNAI1	9606.ENSP00000269141	9606.ENSP00000244050	0	0	0	0	0	0	0	0.933	0.933
CDH2	NT5E	9606.ENSP00000269141	9606.ENSP00000257770	0	0	0	0	0.088	0	0	0.591	0.611
CDH2	MGAT4A	9606.ENSP00000269141	9606.ENSP00000264968	0	0	0	0	0	0	0.9	0	0.9
CDH2	CDK6	9606.ENSP00000269141	9606.ENSP00000265734	0	0	0	0	0.077	0.08	0	0.354	0.403
CDH2	IQGAP1	9606.ENSP00000269141	9606.ENSP00000268182	0	0	0	0	0	0.305	0	0.348	0.527
CDH2	JAM3	9606.ENSP00000269141	9606.ENSP00000299106	0	0	0	0	0.121	0	0	0.432	0.479
CDH2	VEGFA	9606.ENSP00000269141	9606.ENSP00000478570	0	0	0	0	0	0	0	0.589	0.589
CDH2	CDH5	9606.ENSP00000269141	9606.ENSP00000344115	0	0	0	0.78	0	0	0.9	0.805	0.917
CDH2	CSF1	9606.ENSP00000269141	9606.ENSP00000327513	0	0	0	0	0	0	0.9	0.211	0.917
CDH2	PIK3R1	9606.ENSP00000269141	9606.ENSP00000428056	0	0	0	0	0	0.447	0.9	0.125	0.947
CDH2	PTPN1	9606.ENSP00000269141	9606.ENSP00000360683	0	0	0	0	0	0.582	0.9	0.268	0.966
CDH2	GJA1	9606.ENSP00000269141	9606.ENSP00000282561	0	0	0	0	0.194	0.325	0.9	0.849	0.99
CDH5	SELL	9606.ENSP00000344115	9606.ENSP00000236147	0	0	0	0	0	0.056	0	0.397	0.406
CDH5	SNAI1	9606.ENSP00000344115	9606.ENSP00000244050	0	0	0	0	0	0	0	0.729	0.729
CDH5	LYVE1	9606.ENSP00000344115	9606.ENSP00000256178	0	0	0	0	0.233	0	0	0.582	0.666
CDH5	NT5E	9606.ENSP00000344115	9606.ENSP00000257770	0	0	0	0	0	0	0	0.579	0.579
CDH5	SELP	9606.ENSP00000344115	9606.ENSP00000263686	0	0	0	0	0.091	0.056	0	0.56	0.589
CDH5	ICAM1	9606.ENSP00000344115	9606.ENSP00000264832	0	0	0	0	0.064	0	0	0.793	0.798
CDH5	IQGAP1	9606.ENSP00000344115	9606.ENSP00000268182	0	0	0	0	0	0	0.9	0.593	0.957
CDH5	FLT1	9606.ENSP00000344115	9606.ENSP00000282397	0	0	0	0	0.118	0.132	0	0.678	0.732
CDH5	GJA1	9606.ENSP00000344115	9606.ENSP00000282561	0	0	0	0	0.072	0.064	0	0.421	0.453
CDH5	EMCN	9606.ENSP00000344115	9606.ENSP00000296420	0	0	0	0	0.239	0	0	0.503	0.606
CDH5	JAM3	9606.ENSP00000344115	9606.ENSP00000299106	0	0	0	0	0	0	0	0.483	0.483
CDH5	S1PR1	9606.ENSP00000344115	9606.ENSP00000305416	0	0	0	0	0.096	0	0	0.444	0.476
CDH5	VEGFA	9606.ENSP00000344115	9606.ENSP00000478570	0	0	0	0	0.061	0	0.9	0.882	0.988
CDK6	HSPB11	9606.ENSP00000265734	9606.ENSP00000194214	0	0	0	0	0.059	0.375	0	0.126	0.441
CDK6	CDKN1B	9606.ENSP00000265734	9606.ENSP00000228872	0	0	0	0	0.051	0.757	0.9	0.838	0.995
CDK6	GMNN	9606.ENSP00000265734	9606.ENSP00000230056	0	0	0	0	0.124	0	0	0.367	0.422
CDK6	SNAI1	9606.ENSP00000265734	9606.ENSP00000244050	0	0	0	0	0	0	0	0.4	0.4
CDK6	JUND	9606.ENSP00000265734	9606.ENSP00000252818	0	0	0	0	0.046	0.287	0	0.235	0.434
CDK6	KDM6B	9606.ENSP00000265734	9606.ENSP00000254846	0	0	0	0	0.062	0.13	0	0.323	0.4
CDK6	PIK3R1	9606.ENSP00000265734	9606.ENSP00000428056	0	0	0	0	0	0.157	0	0.354	0.432
CDK6	TLR4	9606.ENSP00000265734	9606.ENSP00000363089	0	0	0	0	0.062	0.095	0	0.503	0.541
CDK6	VEGFA	9606.ENSP00000265734	9606.ENSP00000478570	0	0	0	0	0	0.261	0	0.671	0.746
CDK6	TNRC6A	9606.ENSP00000265734	9606.ENSP00000379144	0	0	0	0	0	0	0.9	0.097	0.905
CDK6	LYN	9606.ENSP00000265734	9606.ENSP00000428924	0	0	0.297	0.614	0.062	0.093	0.9	0.156	0.92
CDK6	SKP2	9606.ENSP00000265734	9606.ENSP00000274255	0	0	0	0	0.117	0.085	0.9	0.599	0.963
CDK6	CDKN1A	9606.ENSP00000265734	9606.ENSP00000384849	0	0	0	0	0.051	0.879	0.9	0.754	0.996
CDKN1A	GADD45B	9606.ENSP00000384849	9606.ENSP00000215631	0	0	0	0	0.155	0.408	0	0.421	0.685
CDKN1A	PSMD7	9606.ENSP00000384849	9606.ENSP00000219313	0	0	0	0	0	0.076	0.9	0.046	0.904
CDKN1A	CDKN1B	9606.ENSP00000384849	9606.ENSP00000228872	0	0	0	0.739	0	0.689	0.9	0.872	0.974
CDKN1A	GMNN	9606.ENSP00000384849	9606.ENSP00000230056	0	0	0	0	0.061	0.819	0	0.422	0.893
CDKN1A	SNAI1	9606.ENSP00000384849	9606.ENSP00000244050	0	0	0	0	0.064	0	0	0.428	0.442
CDKN1A	RNF144B	9606.ENSP00000384849	9606.ENSP00000259939	0	0	0	0	0	0.379	0	0.171	0.463
CDKN1A	RPS27A	9606.ENSP00000384849	9606.ENSP00000272317	0	0	0	0	0	0.185	0.9	0.105	0.92
CDKN1A	SKP2	9606.ENSP00000384849	9606.ENSP00000274255	0	0	0	0	0	0.624	0.9	0.693	0.987
CDKN1A	PSMD12	9606.ENSP00000384849	9606.ENSP00000348442	0	0	0	0	0	0	0.9	0.048	0.9
CDKN1A	RASSF9	9606.ENSP00000384849	9606.ENSP00000354884	0	0	0	0	0	0	0	0.456	0.456
CDKN1A	PARP1	9606.ENSP00000384849	9606.ENSP00000355759	0	0	0	0	0	0.379	0	0.454	0.646
CDKN1A	UBE2D1	9606.ENSP00000384849	9606.ENSP00000363019	0	0	0	0	0	0	0.9	0.069	0.902
CDKN1A	SESN1	9606.ENSP00000384849	9606.ENSP00000393762	0	0	0	0	0.044	0	0	0.419	0.42
CDKN1A	IKBKG	9606.ENSP00000384849	9606.ENSP00000483825	0	0	0	0	0.066	0.379	0	0.197	0.493
CDKN1A	VEGFA	9606.ENSP00000384849	9606.ENSP00000478570	0	0	0	0	0.069	0	0	0.539	0.552
CDKN1A	PSMD6	9606.ENSP00000384849	9606.ENSP00000418695	0	0	0	0	0	0	0.9	0.062	0.902
CDKN1A	PSMD14	9606.ENSP00000384849	9606.ENSP00000386541	0	0	0	0	0	0.076	0.9	0.17	0.916
CDKN1A	LYN	9606.ENSP00000384849	9606.ENSP00000428924	0	0	0	0	0	0.084	0.9	0.202	0.92
CDKN1B	PSMD7	9606.ENSP00000228872	9606.ENSP00000219313	0	0	0	0	0	0.076	0.9	0	0.903
CDKN1B	GMNN	9606.ENSP00000228872	9606.ENSP00000230056	0	0	0	0	0.061	0	0	0.391	0.404
CDKN1B	CHUK	9606.ENSP00000228872	9606.ENSP00000359424	0	0	0	0	0	0.406	0	0.188	0.497
CDKN1B	TXNIP	9606.ENSP00000228872	9606.ENSP00000462521	0	0	0	0	0.065	0.379	0	0.248	0.525
CDKN1B	PLRG1	9606.ENSP00000228872	9606.ENSP00000424417	0	0	0	0	0	0	0.54	0	0.54
CDKN1B	VEGFA	9606.ENSP00000228872	9606.ENSP00000478570	0	0	0	0	0	0	0	0.696	0.696
CDKN1B	ORC5	9606.ENSP00000228872	9606.ENSP00000297431	0	0	0	0	0	0	0.9	0	0.9
CDKN1B	PSMD12	9606.ENSP00000228872	9606.ENSP00000348442	0	0	0	0	0	0	0.9	0	0.9
CDKN1B	PSMD6	9606.ENSP00000228872	9606.ENSP00000418695	0	0	0	0	0	0	0.9	0.05	0.9
CDKN1B	DCAF6	9606.ENSP00000228872	9606.ENSP00000356814	0	0	0	0	0	0	0.9	0.046	0.9
CDKN1B	ORC3	9606.ENSP00000228872	9606.ENSP00000257789	0	0	0	0	0	0	0.9	0.073	0.903
CDKN1B	UBE2D1	9606.ENSP00000228872	9606.ENSP00000363019	0	0	0	0	0.061	0	0.9	0.059	0.903
CDKN1B	RPS27A	9606.ENSP00000228872	9606.ENSP00000272317	0	0	0	0	0	0.185	0.9	0.058	0.916
CDKN1B	PSMD14	9606.ENSP00000228872	9606.ENSP00000386541	0	0	0	0	0	0.076	0.9	0.252	0.924
CDKN1B	LYN	9606.ENSP00000228872	9606.ENSP00000428924	0	0	0	0	0	0.365	0.9	0.215	0.945
CDKN1B	SKP2	9606.ENSP00000228872	9606.ENSP00000274255	0	0	0	0	0	0.521	0.9	0.771	0.988
CEBPZ	DIMT1	9606.ENSP00000234170	9606.ENSP00000199320	0	0	0	0	0.476	0	0	0	0.476
CEBPZ	KRR1	9606.ENSP00000234170	9606.ENSP00000229214	0	0	0	0	0.726	0.085	0	0.248	0.795
CEBPZ	IPO7	9606.ENSP00000234170	9606.ENSP00000369042	0	0	0	0	0.459	0.13	0	0.105	0.542
CEBPZ	UTP11L	9606.ENSP00000234170	9606.ENSP00000362105	0	0	0	0	0.52	0	0	0.115	0.557
CEBPZ	TRMT1L	9606.ENSP00000234170	9606.ENSP00000356476	0	0	0	0	0.57	0	0	0	0.57
CEBPZ	PNO1	9606.ENSP00000234170	9606.ENSP00000263657	0	0	0	0	0.468	0.077	0	0.219	0.583
CEBPZ	RIOK2	9606.ENSP00000234170	9606.ENSP00000283109	0	0	0	0	0.419	0	0	0.411	0.644
CEBPZ	DNTTIP2	9606.ENSP00000234170	9606.ENSP00000411010	0	0	0	0	0.662	0	0	0	0.662
CEBPZ	SKIV2L	9606.ENSP00000234170	9606.ENSP00000364543	0	0	0	0	0.228	0.188	0	0.528	0.678
CEBPZ	NFYB	9606.ENSP00000234170	9606.ENSP00000240055	0	0	0	0	0	0.379	0	0.515	0.686
CEBPZ	RSL1D1	9606.ENSP00000234170	9606.ENSP00000460871	0	0	0	0	0.694	0.368	0	0.321	0.857
CEBPZ	WDR3	9606.ENSP00000234170	9606.ENSP00000308179	0	0	0	0	0.864	0	0	0.115	0.874
CEBPZ	WDR36	9606.ENSP00000234170	9606.ENSP00000423067	0	0	0	0	0.859	0.085	0	0.115	0.876
CEBPZ	UTP3	9606.ENSP00000234170	9606.ENSP00000254803	0	0	0	0	0.878	0	0	0.115	0.887
CEBPZ	POLR1B	9606.ENSP00000234170	9606.ENSP00000444136	0	0	0	0	0.876	0.056	0	0.137	0.89
CEBPZ	CIRH1A	9606.ENSP00000234170	9606.ENSP00000327179	0	0	0	0	0.858	0	0	0.333	0.901
CEBPZ	DDX18	9606.ENSP00000234170	9606.ENSP00000263239	0	0	0	0	0.856	0.379	0	0.358	0.937
CEBPZ	RPF2	9606.ENSP00000234170	9606.ENSP00000402338	0	0	0	0	0.858	0.38	0	0.397	0.942
CEBPZ	NOC3L	9606.ENSP00000234170	9606.ENSP00000360412	0	0	0	0	0.912	0.266	0	0.607	0.972
CEBPZ	NOP2	9606.ENSP00000234170	9606.ENSP00000371858	0	0	0	0	0.877	0.908	0	0.205	0.99
CECR2	HAT1	9606.ENSP00000341219	9606.ENSP00000264108	0	0	0	0	0.063	0.185	0	0.31	0.427
CECR2	TADA1	9606.ENSP00000341219	9606.ENSP00000356848	0	0	0	0	0	0.552	0	0	0.552
CENPT	PPP2CB	9606.ENSP00000457810	9606.ENSP00000221138	0	0	0	0	0	0	0.9	0	0.9
CENPT	NSL1	9606.ENSP00000457810	9606.ENSP00000355944	0	0	0	0	0.062	0	0.9	0.041	0.902
CENPT	SMU1	9606.ENSP00000457810	9606.ENSP00000380336	0	0	0	0	0	0	0	0.466	0.466
CENPT	NUP37	9606.ENSP00000457810	9606.ENSP00000448054	0	0	0	0	0.063	0	0.9	0	0.902
CEP44	TMEM60	9606.ENSP00000389427	9606.ENSP00000257663	0	0	0	0	0.063	0	0	0.564	0.574
CETP	SORT1	9606.ENSP00000200676	9606.ENSP00000256637	0	0	0	0	0	0	0	0.542	0.542
CETP	CSF1R	9606.ENSP00000200676	9606.ENSP00000286301	0	0	0	0	0.076	0	0	0.587	0.602
CETP	NR1H4	9606.ENSP00000200676	9606.ENSP00000447149	0	0	0	0	0.064	0	0	0.653	0.661
CETP	PCYOX1	9606.ENSP00000200676	9606.ENSP00000387654	0	0	0	0	0	0	0.72	0.215	0.77
CETP	LDLR	9606.ENSP00000200676	9606.ENSP00000454071	0	0	0	0	0	0	0.54	0.715	0.863
CHMP2B	VAPA	9606.ENSP00000263780	9606.ENSP00000345656	0	0	0	0	0	0	0	0.401	0.4
CHMP2B	RPS27A	9606.ENSP00000263780	9606.ENSP00000272317	0	0	0	0	0.061	0.08	0.9	0	0.906
CHRD	SMURF1	9606.ENSP00000204604	9606.ENSP00000354621	0	0	0	0	0	0.19	0	0.523	0.597
CHST9	RTP3	9606.ENSP00000480991	9606.ENSP00000296142	0	0	0	0	0	0	0	0.442	0.442
CHUK	TNFSF10	9606.ENSP00000359424	9606.ENSP00000241261	0	0	0	0	0	0	0.9	0.276	0.924
CHUK	IRAK2	9606.ENSP00000359424	9606.ENSP00000256458	0	0	0	0	0	0	0.9	0.422	0.939
CHUK	IFIH1	9606.ENSP00000359424	9606.ENSP00000263642	0	0	0	0	0.049	0.062	0.9	0.282	0.927
CHUK	RPS27A	9606.ENSP00000359424	9606.ENSP00000272317	0	0	0	0	0	0.088	0.9	0.048	0.905
CHUK	TLR3	9606.ENSP00000359424	9606.ENSP00000296795	0	0	0	0	0	0.123	0.9	0.416	0.944
CHUK	TNIP2	9606.ENSP00000359424	9606.ENSP00000321203	0	0	0	0	0.05	0.379	0.9	0.261	0.95
CHUK	GNAI1	9606.ENSP00000359424	9606.ENSP00000343027	0	0	0	0	0.063	0.085	0	0.439	0.477
CHUK	GNAI3	9606.ENSP00000359424	9606.ENSP00000358867	0	0	0	0	0.11	0.085	0	0.46	0.522
CHUK	NFKB2	9606.ENSP00000359424	9606.ENSP00000358983	0	0	0	0	0.051	0.472	0.9	0.893	0.993
CHUK	KLHL21	9606.ENSP00000359424	9606.ENSP00000366886	0	0	0	0	0	0.414	0	0	0.414
CHUK	TLR7	9606.ENSP00000359424	9606.ENSP00000370034	0	0	0	0	0	0.123	0	0.386	0.438
CHUK	PPM1K	9606.ENSP00000359424	9606.ENSP00000477341	0	0	0	0	0.064	0.161	0	0.346	0.441
CHUK	GRK5	9606.ENSP00000359424	9606.ENSP00000376609	0	0	0	0.59	0	0.799	0	0	0.799
CHUK	UBE2D1	9606.ENSP00000359424	9606.ENSP00000363019	0	0	0	0	0.055	0.183	0.9	0.064	0.918
CHUK	DDX58	9606.ENSP00000359424	9606.ENSP00000369213	0	0	0	0	0.049	0.062	0.9	0.347	0.933
CHUK	TRIM40	9606.ENSP00000359424	9606.ENSP00000379826	0	0	0	0	0	0.393	0.9	0	0.936
CHUK	TLR4	9606.ENSP00000359424	9606.ENSP00000363089	0	0	0	0	0	0.123	0.9	0.471	0.949
CHUK	TNFAIP3	9606.ENSP00000359424	9606.ENSP00000481570	0	0	0	0	0	0.406	0.9	0.395	0.96
CHUK	MAP3K14	9606.ENSP00000359424	9606.ENSP00000482657	0	0	0	0.55	0.064	0.85	0.9	0.472	0.987
CHUK	IKBKG	9606.ENSP00000359424	9606.ENSP00000483825	0	0	0	0	0.072	0.946	0.9	0.803	0.998
CIRH1A	DIMT1	9606.ENSP00000327179	9606.ENSP00000199320	0	0	0	0	0.819	0.315	0	0.115	0.88
CIRH1A	KRR1	9606.ENSP00000327179	9606.ENSP00000229214	0	0	0	0	0.651	0.798	0.9	0.664	0.997
CIRH1A	UTP3	9606.ENSP00000327179	9606.ENSP00000254803	0	0	0	0	0.843	0.798	0.9	0.525	0.998
CIRH1A	RANBP6	9606.ENSP00000327179	9606.ENSP00000259569	0	0	0	0	0.521	0	0	0	0.521
CIRH1A	IPO5	9606.ENSP00000327179	9606.ENSP00000261574	0	0	0	0	0.546	0	0	0.05	0.55
CIRH1A	DDX18	9606.ENSP00000327179	9606.ENSP00000263239	0	0	0	0	0.896	0	0	0.469	0.942
CIRH1A	PNO1	9606.ENSP00000327179	9606.ENSP00000263657	0	0	0	0	0.856	0.798	0.9	0.338	0.997
CIRH1A	RPS27A	9606.ENSP00000327179	9606.ENSP00000272317	0	0	0	0	0.071	0	0.9	0	0.903
CIRH1A	RIOK2	9606.ENSP00000327179	9606.ENSP00000283109	0	0	0	0	0.581	0	0.9	0.278	0.967
CIRH1A	WDR3	9606.ENSP00000327179	9606.ENSP00000308179	0	0	0	0	0.907	0.798	0.9	0.778	0.999
CIRH1A	IPO7	9606.ENSP00000327179	9606.ENSP00000369042	0	0	0	0	0.473	0.063	0	0	0.485
CIRH1A	RPLP0	9606.ENSP00000327179	9606.ENSP00000449328	0	0	0	0	0.504	0	0	0	0.504
CIRH1A	RPL7A	9606.ENSP00000327179	9606.ENSP00000361076	0	0	0	0	0.182	0.381	0	0.115	0.513
CIRH1A	SMU1	9606.ENSP00000327179	9606.ENSP00000380336	0	0	0	0	0.101	0	0	0.494	0.526
CIRH1A	TFB1M	9606.ENSP00000327179	9606.ENSP00000356134	0	0	0	0	0.48	0.261	0	0.063	0.608
CIRH1A	TRMT1L	9606.ENSP00000327179	9606.ENSP00000356476	0	0	0	0	0.715	0	0	0	0.715
CIRH1A	NOC3L	9606.ENSP00000327179	9606.ENSP00000360412	0	0	0	0	0.882	0	0	0	0.882
CIRH1A	RPF2	9606.ENSP00000327179	9606.ENSP00000402338	0	0	0	0	0.874	0.084	0	0.126	0.89
CIRH1A	NOP2	9606.ENSP00000327179	9606.ENSP00000371858	0	0	0	0	0.893	0	0	0	0.893
CIRH1A	XRN2	9606.ENSP00000327179	9606.ENSP00000366396	0	0	0	0	0.064	0.069	0.9	0	0.905
CIRH1A	RPS2	9606.ENSP00000327179	9606.ENSP00000341885	0	0	0	0	0.108	0	0.9	0.115	0.914
CIRH1A	POLR1B	9606.ENSP00000327179	9606.ENSP00000444136	0	0	0	0	0.888	0	0	0.553	0.948
CIRH1A	DNTTIP2	9606.ENSP00000327179	9606.ENSP00000411010	0	0	0	0	0.852	0.779	0	0.177	0.97
CIRH1A	RSL1D1	9606.ENSP00000327179	9606.ENSP00000460871	0	0	0	0	0.884	0.795	0	0.533	0.987
CIRH1A	RPS14	9606.ENSP00000327179	9606.ENSP00000385958	0	0	0	0	0.078	0.769	0.9	0.516	0.988
CIRH1A	UTP11L	9606.ENSP00000327179	9606.ENSP00000362105	0	0	0	0	0.561	0.797	0.9	0.356	0.993
CIRH1A	WDR36	9606.ENSP00000327179	9606.ENSP00000423067	0	0	0	0	0.905	0.798	0.9	0.782	0.999
CKAP2	SHCBP1	9606.ENSP00000367276	9606.ENSP00000306473	0	0	0	0	0.599	0	0	0.09	0.62
CKAP2	SWT1	9606.ENSP00000367276	9606.ENSP00000356470	0	0	0	0	0	0	0	0.597	0.597
CKAP2	KPNA2	9606.ENSP00000367276	9606.ENSP00000438483	0	0	0	0	0.733	0	0	0.05	0.735
CLCF1	LIF	9606.ENSP00000309338	9606.ENSP00000249075	0	0	0	0	0.175	0	0	0.521	0.587
CLCF1	CLCN5	9606.ENSP00000309338	9606.ENSP00000365256	0	0	0	0	0	0	0	0.409	0.408
CLCF1	IL6ST	9606.ENSP00000309338	9606.ENSP00000370698	0	0	0	0	0.06	0.17	0.9	0.413	0.948
CLCN5	TFE3	9606.ENSP00000365256	9606.ENSP00000314129	0	0	0	0	0	0	0	0.469	0.469
CLCN5	XRN2	9606.ENSP00000365256	9606.ENSP00000366396	0	0	0	0	0	0	0	0.698	0.698
CLEC4E	TYROBP	9606.ENSP00000299663	9606.ENSP00000262629	0	0	0	0	0.197	0.077	0	0.418	0.531
CLEC4E	FCER1G	9606.ENSP00000299663	9606.ENSP00000289902	0	0	0	0	0.159	0.101	0.9	0.596	0.965
CLEC4E	TLR3	9606.ENSP00000299663	9606.ENSP00000296795	0	0	0	0	0	0.06	0	0.537	0.546
CLEC4E	ITGAX	9606.ENSP00000299663	9606.ENSP00000454623	0	0	0	0	0.164	0	0	0.339	0.424
CLEC4E	TLR7	9606.ENSP00000299663	9606.ENSP00000370034	0	0	0	0	0.099	0.06	0	0.558	0.593
CLEC4E	TLR4	9606.ENSP00000299663	9606.ENSP00000363089	0	0	0	0	0.157	0.06	0	0.63	0.681
CLEC4E	LYN	9606.ENSP00000299663	9606.ENSP00000428924	0	0	0	0	0.115	0.063	0.9	0.122	0.917
CLUAP1	HSPB11	9606.ENSP00000460850	9606.ENSP00000194214	0	0	0	0	0.064	0	0.9	0.554	0.954
CLUAP1	IFT81	9606.ENSP00000460850	9606.ENSP00000242591	0	0	0	0	0.309	0	0.9	0.658	0.974
CLUAP1	DYNC2H1	9606.ENSP00000460850	9606.ENSP00000381167	0	0	0	0	0.061	0	0.9	0.394	0.938
CMBL	OSGEPL1	9606.ENSP00000296658	9606.ENSP00000264151	0.186	0	0	0	0.114	0	0	0.335	0.478
CMBL	SEPSECS	9606.ENSP00000296658	9606.ENSP00000371535	0	0	0	0	0.063	0	0	0.444	0.456
CMBL	GRAMD4	9606.ENSP00000296658	9606.ENSP00000385689	0	0	0	0	0	0	0	0.514	0.514
CMBL	SEPP1	9606.ENSP00000296658	9606.ENSP00000420939	0	0	0	0	0.063	0	0	0.547	0.558
CNEP1R1	PPP2CB	9606.ENSP00000405635	9606.ENSP00000221138	0	0	0	0	0.113	0	0.9	0	0.907
CNEP1R1	WDR82	9606.ENSP00000405635	9606.ENSP00000296490	0	0	0	0	0	0	0.9	0	0.9
CNEP1R1	SHCBP1	9606.ENSP00000405635	9606.ENSP00000306473	0	0	0	0	0	0	0	0.577	0.577
CNEP1R1	SHOC2	9606.ENSP00000405635	9606.ENSP00000358464	0	0	0	0	0.063	0	0.9	0	0.902
CNGA1	NAALAD2	9606.ENSP00000384264	9606.ENSP00000432481	0	0	0	0	0	0	0	0.429	0.429
COMMD6	DCUN1D5	9606.ENSP00000348054	9606.ENSP00000260247	0	0	0	0	0.049	0	0.9	0	0.9
COMMD6	WSB1	9606.ENSP00000348054	9606.ENSP00000262394	0	0	0	0	0	0	0.9	0	0.9
COMMD6	FBXL20	9606.ENSP00000348054	9606.ENSP00000264658	0	0	0	0	0	0	0.9	0.086	0.904
COMMD6	RPS27A	9606.ENSP00000348054	9606.ENSP00000272317	0	0	0	0	0.145	0	0.9	0	0.91
COMMD6	SKP2	9606.ENSP00000348054	9606.ENSP00000274255	0	0	0	0	0	0	0.9	0	0.9
COMMD6	COPS2	9606.ENSP00000348054	9606.ENSP00000299259	0	0	0	0	0.057	0	0.9	0	0.901
COMMD6	ZNF680	9606.ENSP00000348054	9606.ENSP00000309330	0	0	0	0	0	0	0	0.477	0.477
COMMD6	TMEM217	9606.ENSP00000348054	9606.ENSP00000338164	0	0	0	0	0	0	0	0.436	0.436
COMMD6	COPS8	9606.ENSP00000348054	9606.ENSP00000346340	0	0	0	0	0.062	0	0.9	0	0.902
COMMD6	EDNRB	9606.ENSP00000348054	9606.ENSP00000366416	0	0	0	0	0	0	0	0.527	0.527
COMMD6	UCHL3	9606.ENSP00000348054	9606.ENSP00000366819	0	0	0	0	0.07	0	0	0.75	0.757
COMMD6	DCAF6	9606.ENSP00000348054	9606.ENSP00000356814	0	0	0	0	0	0	0.9	0	0.9
COMMD6	KBTBD7	9606.ENSP00000348054	9606.ENSP00000368797	0	0	0	0	0	0	0.9	0	0.9
COMMD6	KLHL21	9606.ENSP00000348054	9606.ENSP00000366886	0	0	0	0	0	0	0.9	0	0.9
COMMD6	FBXL4	9606.ENSP00000348054	9606.ENSP00000358247	0	0	0	0	0	0	0.9	0	0.9
COMMD6	UBE2D1	9606.ENSP00000348054	9606.ENSP00000363019	0	0	0	0	0	0	0.9	0	0.9
COMMD6	TCEB1	9606.ENSP00000348054	9606.ENSP00000478121	0	0	0	0	0.063	0	0.9	0	0.902
COPS2	PSMD7	9606.ENSP00000299259	9606.ENSP00000219313	0	0	0	0	0.177	0.357	0	0.13	0.499
COPS2	DCUN1D5	9606.ENSP00000299259	9606.ENSP00000260247	0	0	0	0	0.063	0	0.9	0.497	0.948
COPS2	IPO5	9606.ENSP00000299259	9606.ENSP00000261574	0	0	0	0	0.082	0	0	0.461	0.484
COPS2	WSB1	9606.ENSP00000299259	9606.ENSP00000262394	0	0	0	0	0.061	0.083	0.9	0.088	0.91
COPS2	RASGEF1B	9606.ENSP00000299259	9606.ENSP00000264400	0	0	0	0	0	0	0	0.493	0.493
COPS2	FBXL20	9606.ENSP00000299259	9606.ENSP00000264658	0	0	0	0	0	0	0.9	0	0.9
COPS2	RPS27A	9606.ENSP00000299259	9606.ENSP00000272317	0	0	0	0	0.09	0.318	0.9	0.092	0.936
COPS2	SKP2	9606.ENSP00000299259	9606.ENSP00000274255	0	0	0	0	0	0.119	0.9	0.086	0.912
COPS2	KATNAL1	9606.ENSP00000299259	9606.ENSP00000369989	0	0	0	0	0.129	0.343	0	0.116	0.449
COPS2	FGGY	9606.ENSP00000299259	9606.ENSP00000360262	0	0	0	0	0.129	0.343	0	0.116	0.449
COPS2	PUS10	9606.ENSP00000299259	9606.ENSP00000326003	0	0	0	0	0.077	0	0	0.504	0.522
COPS2	PSMD14	9606.ENSP00000299259	9606.ENSP00000386541	0	0	0	0	0.25	0.357	0	0.187	0.573
COPS2	KLHL21	9606.ENSP00000299259	9606.ENSP00000366886	0	0	0	0	0	0	0.9	0.043	0.9
COPS2	KBTBD7	9606.ENSP00000299259	9606.ENSP00000368797	0	0	0	0	0.063	0	0.9	0	0.902
COPS2	FBXL4	9606.ENSP00000299259	9606.ENSP00000358247	0	0	0	0	0	0	0.9	0.068	0.902
COPS2	GTF2H5	9606.ENSP00000299259	9606.ENSP00000476100	0	0	0	0	0.063	0	0.9	0.058	0.904
COPS2	GTF2H3	9606.ENSP00000299259	9606.ENSP00000445162	0	0	0	0	0.078	0	0.9	0.062	0.906
COPS2	TOR1A	9606.ENSP00000299259	9606.ENSP00000345719	0	0	0	0	0.113	0	0.9	0	0.907
COPS2	TCEB1	9606.ENSP00000299259	9606.ENSP00000478121	0	0	0	0	0.121	0	0.9	0.045	0.908
COPS2	PSMD12	9606.ENSP00000299259	9606.ENSP00000348442	0	0	0	0	0.473	0.708	0	0.491	0.914
COPS2	DCAF6	9606.ENSP00000299259	9606.ENSP00000356814	0	0	0	0	0.063	0.115	0.9	0.124	0.917
COPS2	PSMD6	9606.ENSP00000299259	9606.ENSP00000418695	0	0	0	0	0.55	0.706	0	0.662	0.951
COPS2	COPS8	9606.ENSP00000299259	9606.ENSP00000346340	0	0	0	0	0.181	0.977	0.9	0.819	0.999
COPS8	PSMD7	9606.ENSP00000346340	9606.ENSP00000219313	0	0	0	0	0.123	0.297	0	0.377	0.582
COPS8	DCUN1D5	9606.ENSP00000346340	9606.ENSP00000260247	0	0	0	0	0.094	0	0.9	0	0.905
COPS8	WSB1	9606.ENSP00000346340	9606.ENSP00000262394	0	0	0	0	0	0	0.9	0	0.9
COPS8	FBXL20	9606.ENSP00000346340	9606.ENSP00000264658	0	0	0	0	0	0	0.9	0.196	0.916
COPS8	RPS27A	9606.ENSP00000346340	9606.ENSP00000272317	0	0	0	0	0.088	0	0.9	0.079	0.908
COPS8	SKP2	9606.ENSP00000346340	9606.ENSP00000274255	0	0	0	0	0	0	0.9	0.344	0.931
COPS8	TOR1A	9606.ENSP00000346340	9606.ENSP00000345719	0	0	0	0	0.063	0	0.9	0	0.902
COPS8	PSMD12	9606.ENSP00000346340	9606.ENSP00000348442	0	0	0	0	0.073	0	0	0.438	0.457
COPS8	PSMD14	9606.ENSP00000346340	9606.ENSP00000386541	0	0	0	0	0.244	0.297	0	0.457	0.686
COPS8	KBTBD7	9606.ENSP00000346340	9606.ENSP00000368797	0	0	0	0	0	0	0.9	0	0.9
COPS8	KLHL21	9606.ENSP00000346340	9606.ENSP00000366886	0	0	0	0	0	0	0.9	0	0.9
COPS8	GTF2H5	9606.ENSP00000346340	9606.ENSP00000476100	0	0	0	0	0.063	0	0.9	0	0.902
COPS8	GTF2H3	9606.ENSP00000346340	9606.ENSP00000445162	0	0	0	0	0.088	0	0.9	0	0.904
COPS8	TCEB1	9606.ENSP00000346340	9606.ENSP00000478121	0	0	0	0	0.183	0	0.9	0.073	0.917
COPS8	FBXL4	9606.ENSP00000346340	9606.ENSP00000358247	0	0	0	0	0.061	0.136	0.9	0.239	0.93
COPS8	DCAF6	9606.ENSP00000346340	9606.ENSP00000356814	0	0	0	0	0	0	0.9	0.446	0.942
COX6C	NDUFB1	9606.ENSP00000428895	9606.ENSP00000330787	0	0	0	0	0.308	0	0	0.409	0.573
COX6C	GABPA	9606.ENSP00000428895	9606.ENSP00000346886	0	0	0	0	0	0	0	0.495	0.495
COX6C	TFB1M	9606.ENSP00000428895	9606.ENSP00000356134	0	0	0	0	0.051	0	0	0.587	0.592
COX6C	USMG5	9606.ENSP00000428895	9606.ENSP00000358840	0	0	0	0	0.939	0	0	0.472	0.966
COX6C	COX7A2	9606.ENSP00000428895	9606.ENSP00000359098	0	0	0	0	0.937	0.558	0	0.555	0.986
COX6C	TFAM	9606.ENSP00000428895	9606.ENSP00000420588	0	0	0	0	0	0	0	0.437	0.437
COX6C	GTF2H5	9606.ENSP00000428895	9606.ENSP00000476100	0	0	0	0	0.113	0	0	0.36	0.408
COX6C	NDUFAB1	9606.ENSP00000428895	9606.ENSP00000458770	0	0	0	0	0.865	0	0	0.295	0.901
COX6C	UQCR11	9606.ENSP00000428895	9606.ENSP00000467262	0	0	0	0	0.898	0.809	0	0.267	0.984
COX7A2	SNRPG	9606.ENSP00000359098	9606.ENSP00000272348	0	0	0	0	0.653	0	0	0.067	0.662
COX7A2	NDUFB1	9606.ENSP00000359098	9606.ENSP00000330787	0	0	0	0	0.262	0	0	0.316	0.474
COX7A2	UBL5	9606.ENSP00000359098	9606.ENSP00000351492	0	0	0	0	0.562	0	0	0	0.562
COX7A2	USMG5	9606.ENSP00000359098	9606.ENSP00000358840	0	0	0	0	0.901	0	0	0	0.901
COX7A2	RPL26	9606.ENSP00000359098	9606.ENSP00000463784	0	0	0	0	0.404	0	0	0	0.404
COX7A2	HIGD1A	9606.ENSP00000359098	9606.ENSP00000398064	0	0	0	0	0.231	0	0	0.259	0.406
COX7A2	RPL31	9606.ENSP00000359098	9606.ENSP00000386717	0	0	0	0	0.548	0	0	0.041	0.548
COX7A2	NDUFAB1	9606.ENSP00000359098	9606.ENSP00000458770	0	0	0	0	0.386	0	0	0.316	0.562
COX7A2	RPL27	9606.ENSP00000359098	9606.ENSP00000464813	0	0	0	0	0.726	0	0	0	0.726
COX7A2	UQCR11	9606.ENSP00000359098	9606.ENSP00000467262	0	0	0	0	0.51	0.558	0	0.422	0.864
CPB2	SPP2	9606.ENSP00000181383	9606.ENSP00000168148	0	0	0	0	0.556	0	0	0.481	0.76
CPB2	CPM	9606.ENSP00000181383	9606.ENSP00000448517	0	0	0	0	0	0	0	0.426	0.426
CPB2	SLC2A2	9606.ENSP00000181383	9606.ENSP00000323568	0	0	0	0	0.573	0	0	0.068	0.585
CPB2	NUP37	9606.ENSP00000181383	9606.ENSP00000448054	0	0	0	0	0.051	0	0	0.613	0.617
CPB2	RPL31	9606.ENSP00000181383	9606.ENSP00000386717	0	0	0	0	0	0	0	0.638	0.638
CPB2	NR1H4	9606.ENSP00000181383	9606.ENSP00000447149	0	0	0	0	0.683	0	0	0	0.683
CPB2	KLKB1	9606.ENSP00000181383	9606.ENSP00000264690	0	0	0	0	0.472	0.157	0	0.364	0.692
CPED1	TSPAN12	9606.ENSP00000309772	9606.ENSP00000222747	0	0	0	0	0.062	0	0	0.414	0.426
CPM	GPLD1	9606.ENSP00000448517	9606.ENSP00000230036	0	0	0	0	0	0	0.9	0	0.9
CPM	FOLR2	9606.ENSP00000448517	9606.ENSP00000298223	0	0	0	0	0.065	0	0.9	0	0.902
CPM	VNN2	9606.ENSP00000448517	9606.ENSP00000322276	0	0	0	0	0	0	0.9	0	0.9
CPM	MME	9606.ENSP00000448517	9606.ENSP00000418525	0	0	0	0	0.053	0	0	0.447	0.453
CR1	EIF3J	9606.ENSP00000356016	9606.ENSP00000261868	0	0	0	0	0	0	0	0.421	0.42
CR1	ICAM1	9606.ENSP00000356016	9606.ENSP00000264832	0	0	0	0	0.055	0	0	0.65	0.655
CR1	FCN3	9606.ENSP00000356016	9606.ENSP00000270879	0	0	0	0	0	0.157	0	0.389	0.462
CR1	FCGR2A	9606.ENSP00000356016	9606.ENSP00000271450	0	0	0	0	0.152	0	0	0.595	0.642
CR1	FREM1	9606.ENSP00000356016	9606.ENSP00000412940	0	0	0	0	0	0	0	0.419	0.419
CR1	MME	9606.ENSP00000356016	9606.ENSP00000418525	0	0	0	0	0	0	0	0.508	0.508
CR1	ITGAX	9606.ENSP00000356016	9606.ENSP00000454623	0	0	0	0	0.163	0	0	0.55	0.607
CR1	VSIG4	9606.ENSP00000356016	9606.ENSP00000363869	0	0	0	0	0.089	0	0	0.617	0.636
CREB3L3	PLA2G12B	9606.ENSP00000078445	9606.ENSP00000362123	0	0	0	0	0.387	0	0	0.104	0.427
CREB3L3	HNF4G	9606.ENSP00000078445	9606.ENSP00000379701	0	0	0	0	0.111	0	0	0.388	0.433
CREB3L3	NR1H4	9606.ENSP00000078445	9606.ENSP00000447149	0	0	0	0	0.349	0	0	0.322	0.54
CREBRF	KLHL24	9606.ENSP00000296953	9606.ENSP00000395012	0	0	0	0	0.324	0	0	0.367	0.554
CRIPT	NUBP1	9606.ENSP00000238892	9606.ENSP00000283027	0	0	0	0	0	0	0	0.562	0.562
CRLS1	PLD1	9606.ENSP00000368140	9606.ENSP00000342793	0.111	0	0	0	0.063	0.05	0	0.452	0.508
CRLS1	NAPEPLD	9606.ENSP00000368140	9606.ENSP00000407112	0	0	0	0	0.063	0.125	0	0.335	0.407
CRLS1	NDUFAB1	9606.ENSP00000368140	9606.ENSP00000458770	0.07	0	0	0	0.099	0	0	0.383	0.437
CROT	EHHADH	9606.ENSP00000413575	9606.ENSP00000231887	0	0	0	0	0.063	0	0.9	0.499	0.949
CROT	RPS27A	9606.ENSP00000413575	9606.ENSP00000272317	0	0	0	0	0	0	0.9	0	0.9
CROT	HACL1	9606.ENSP00000413575	9606.ENSP00000323811	0	0	0	0	0.077	0	0.9	0.228	0.922
CROT	RUNDC3B	9606.ENSP00000413575	9606.ENSP00000337732	0	0	0	0	0	0	0	0.765	0.765
CROT	PEX2	9606.ENSP00000413575	9606.ENSP00000349543	0	0	0	0	0	0	0.9	0.247	0.921
CROT	DDO	9606.ENSP00000413575	9606.ENSP00000357920	0	0	0	0	0	0	0.9	0.121	0.908
CROT	SCP2	9606.ENSP00000413575	9606.ENSP00000360569	0	0	0	0	0.093	0	0.9	0.161	0.917
CROT	UBE2D1	9606.ENSP00000413575	9606.ENSP00000363019	0	0	0	0	0.051	0	0.9	0	0.901
CROT	HAO1	9606.ENSP00000413575	9606.ENSP00000368066	0	0	0	0	0.062	0	0.9	0.503	0.949
CROT	SLC7A1	9606.ENSP00000413575	9606.ENSP00000370128	0	0	0	0	0	0	0	0.432	0.432
CROT	IDH1	9606.ENSP00000413575	9606.ENSP00000390265	0	0	0	0	0.064	0	0.9	0.055	0.903
CROT	PEX12	9606.ENSP00000413575	9606.ENSP00000482609	0	0	0	0	0	0	0.9	0.063	0.902
CSF1	SPP2	9606.ENSP00000327513	9606.ENSP00000168148	0	0	0	0	0	0	0.9	0.049	0.9
CSF1	TUBB1	9606.ENSP00000327513	9606.ENSP00000217133	0	0	0	0	0	0	0	0.432	0.432
CSF1	SELL	9606.ENSP00000327513	9606.ENSP00000236147	0	0	0	0	0	0	0	0.412	0.412
CSF1	LIF	9606.ENSP00000327513	9606.ENSP00000249075	0	0	0	0	0.098	0	0	0.477	0.508
CSF1	TYROBP	9606.ENSP00000327513	9606.ENSP00000262629	0	0	0	0	0.061	0	0	0.692	0.699
CSF1	ICAM1	9606.ENSP00000327513	9606.ENSP00000264832	0	0	0	0	0.117	0.041	0	0.53	0.567
CSF1	MGAT4A	9606.ENSP00000327513	9606.ENSP00000264968	0	0	0	0	0	0	0.9	0	0.9
CSF1	FCGR2A	9606.ENSP00000327513	9606.ENSP00000271450	0	0	0	0	0	0	0	0.477	0.477
CSF1	FLT1	9606.ENSP00000327513	9606.ENSP00000282397	0	0	0	0	0.061	0.176	0.6	0.448	0.806
CSF1	CSF1R	9606.ENSP00000327513	9606.ENSP00000286301	0	0	0	0	0.061	0.938	0.9	0.941	0.999
CSF1	TLR3	9606.ENSP00000327513	9606.ENSP00000296795	0	0	0	0	0.061	0	0	0.52	0.53
CSF1	EMR1	9606.ENSP00000327513	9606.ENSP00000311545	0	0	0	0	0.044	0	0	0.618	0.619
CSF1	STX7	9606.ENSP00000327513	9606.ENSP00000356918	0	0	0	0	0	0	0	0.401	0.401
CSF1	IL4R	9606.ENSP00000327513	9606.ENSP00000379111	0	0	0	0	0.089	0	0	0.379	0.411
CSF1	TNFAIP2	9606.ENSP00000327513	9606.ENSP00000452634	0	0	0	0	0.098	0	0	0.391	0.427
CSF1	DUSP5	9606.ENSP00000327513	9606.ENSP00000358596	0	0	0	0	0.076	0	0	0.47	0.489
CSF1	TLR7	9606.ENSP00000327513	9606.ENSP00000370034	0	0	0	0	0.061	0	0	0.511	0.521
CSF1	TLR4	9606.ENSP00000327513	9606.ENSP00000363089	0	0	0	0	0.095	0	0	0.633	0.654
CSF1	MRC1	9606.ENSP00000327513	9606.ENSP00000455897	0	0	0	0	0.061	0	0	0.68	0.687
CSF1	FGFR2	9606.ENSP00000327513	9606.ENSP00000410294	0	0	0	0	0	0.176	0.6	0.146	0.693
CSF1	ITGAX	9606.ENSP00000327513	9606.ENSP00000454623	0	0	0	0	0.061	0	0	0.697	0.703
CSF1	NFATC1	9606.ENSP00000327513	9606.ENSP00000389377	0	0	0	0	0.061	0	0	0.778	0.783
CSF1	VEGFA	9606.ENSP00000327513	9606.ENSP00000478570	0	0	0	0	0.065	0	0	0.794	0.799
CSF1	PTPN1	9606.ENSP00000327513	9606.ENSP00000360683	0	0	0	0	0	0	0.9	0.231	0.919
CSF1R	PLEK	9606.ENSP00000286301	9606.ENSP00000234313	0	0	0	0	0.675	0	0	0.187	0.725
CSF1R	SELL	9606.ENSP00000286301	9606.ENSP00000236147	0	0	0	0	0.141	0.124	0	0.475	0.571
CSF1R	TYROBP	9606.ENSP00000286301	9606.ENSP00000262629	0	0	0	0	0.925	0	0	0.539	0.964
CSF1R	SELP	9606.ENSP00000286301	9606.ENSP00000263686	0	0	0	0	0.159	0.124	0	0.293	0.434
CSF1R	ICAM1	9606.ENSP00000286301	9606.ENSP00000264832	0	0	0	0	0.082	0	0	0.426	0.45
CSF1R	FCGR2A	9606.ENSP00000286301	9606.ENSP00000271450	0	0	0	0	0.393	0	0	0.53	0.703
CSF1R	IDH1	9606.ENSP00000286301	9606.ENSP00000390265	0	0	0	0	0	0	0	0.425	0.424
CSF1R	EDNRB	9606.ENSP00000286301	9606.ENSP00000366416	0	0	0	0	0.061	0.05	0	0.41	0.427
CSF1R	LDLR	9606.ENSP00000286301	9606.ENSP00000454071	0	0	0	0	0	0.062	0	0.418	0.43
CSF1R	YES1	9606.ENSP00000286301	9606.ENSP00000462468	0	0	0	0.688	0.051	0.399	0	0.214	0.438
CSF1R	TLR3	9606.ENSP00000286301	9606.ENSP00000296795	0	0	0	0	0.062	0.089	0	0.42	0.461
CSF1R	IL4R	9606.ENSP00000286301	9606.ENSP00000379111	0	0	0	0	0.115	0.064	0	0.432	0.489
CSF1R	LYN	9606.ENSP00000286301	9606.ENSP00000428924	0	0	0	0.711	0.099	0.414	0	0.387	0.507
CSF1R	GIMAP8	9606.ENSP00000286301	9606.ENSP00000305107	0	0	0	0	0.535	0	0	0	0.535
CSF1R	RPS14	9606.ENSP00000286301	9606.ENSP00000385958	0	0	0	0	0	0	0	0.541	0.541
CSF1R	RGS18	9606.ENSP00000286301	9606.ENSP00000356430	0	0	0	0	0.545	0	0	0.054	0.551
CSF1R	LAPTM5	9606.ENSP00000286301	9606.ENSP00000294507	0	0	0	0	0.527	0	0	0.101	0.557
CSF1R	NFATC1	9606.ENSP00000286301	9606.ENSP00000389377	0	0	0	0	0.061	0	0	0.552	0.561
CSF1R	LCP1	9606.ENSP00000286301	9606.ENSP00000381581	0	0	0	0	0.234	0	0	0.456	0.565
CSF1R	NCF2	9606.ENSP00000286301	9606.ENSP00000356505	0	0	0	0	0.545	0	0	0.088	0.567
CSF1R	FOLR2	9606.ENSP00000286301	9606.ENSP00000298223	0	0	0	0	0.543	0.05	0	0.102	0.576
CSF1R	FGR	9606.ENSP00000286301	9606.ENSP00000363117	0	0	0	0.677	0.554	0.096	0	0.4	0.63
CSF1R	HCK	9606.ENSP00000286301	9606.ENSP00000444986	0	0	0	0.713	0.567	0.096	0	0.378	0.633
CSF1R	PIK3R1	9606.ENSP00000286301	9606.ENSP00000428056	0	0	0	0	0.076	0.555	0	0.206	0.645
CSF1R	FCER1G	9606.ENSP00000286301	9606.ENSP00000289902	0	0	0	0	0.664	0	0	0.172	0.71
CSF1R	TLR7	9606.ENSP00000286301	9606.ENSP00000370034	0	0	0	0	0.559	0.089	0	0.424	0.748
CSF1R	EMR1	9606.ENSP00000286301	9606.ENSP00000311545	0	0	0	0	0.4	0	0	0.615	0.759
CSF1R	MRC1	9606.ENSP00000286301	9606.ENSP00000455897	0	0	0	0	0.376	0.124	0	0.596	0.76
CSF1R	ITGAX	9606.ENSP00000286301	9606.ENSP00000454623	0	0	0	0	0.23	0	0	0.739	0.791
CSF1R	VSIG4	9606.ENSP00000286301	9606.ENSP00000363869	0	0	0	0	0.783	0	0	0.141	0.806
CSF1R	MPEG1	9606.ENSP00000286301	9606.ENSP00000354335	0	0	0	0	0.671	0	0	0.44	0.808
CSF1R	ITGB2	9606.ENSP00000286301	9606.ENSP00000380948	0	0	0	0	0.77	0.085	0	0.225	0.823
CSF1R	TLR4	9606.ENSP00000286301	9606.ENSP00000363089	0	0	0	0	0.558	0.089	0	0.695	0.866
CSF1R	VEGFA	9606.ENSP00000286301	9606.ENSP00000478570	0	0	0	0	0	0.174	0.6	0.67	0.881
CSF1R	PTPN1	9606.ENSP00000286301	9606.ENSP00000360683	0	0	0	0	0	0.094	0.9	0.222	0.923
CTBS	SLC35A3	9606.ENSP00000359664	9606.ENSP00000359172	0	0	0	0	0	0	0	0.489	0.489
CTSL	M6PR	9606.ENSP00000345344	9606.ENSP00000000412	0	0	0	0	0	0	0	0.448	0.448
CTSL	GTPBP1	9606.ENSP00000345344	9606.ENSP00000216044	0	0	0	0	0	0	0	0.538	0.538
CTSL	VEGFA	9606.ENSP00000345344	9606.ENSP00000478570	0	0	0	0	0.086	0	0	0.617	0.635
CTSL	LGMN	9606.ENSP00000345344	9606.ENSP00000376911	0	0	0	0	0.164	0	0	0.804	0.829
CTSL	TLR7	9606.ENSP00000345344	9606.ENSP00000370034	0	0	0	0	0	0	0.9	0.264	0.923
CYP21A2	DECR1	9606.ENSP00000408860	9606.ENSP00000220764	0	0	0	0	0	0.059	0	0.403	0.414
CYP21A2	STK19	9606.ENSP00000408860	9606.ENSP00000364482	0	0	0	0	0	0	0	0.672	0.672
CYP27A1	LDLR	9606.ENSP00000258415	9606.ENSP00000454071	0	0	0	0	0	0	0	0.52	0.52
CYP27A1	NR1H4	9606.ENSP00000258415	9606.ENSP00000447149	0	0	0	0	0.09	0.085	0	0.673	0.704
DAGLA	NAPEPLD	9606.ENSP00000257215	9606.ENSP00000407112	0	0	0	0	0	0	0	0.811	0.811
DBT	EHHADH	9606.ENSP00000359151	9606.ENSP00000231887	0	0	0	0	0.062	0	0.8	0.103	0.817
DBT	SLC7A5	9606.ENSP00000359151	9606.ENSP00000261622	0.044	0	0	0	0.061	0	0	0.439	0.452
DBT	S1PR1	9606.ENSP00000359151	9606.ENSP00000305416	0	0	0	0	0	0	0	0.457	0.457
DBT	SLC7A8	9606.ENSP00000359151	9606.ENSP00000320378	0.044	0	0	0	0.061	0	0	0.433	0.447
DBT	NDUFAB1	9606.ENSP00000359151	9606.ENSP00000458770	0.156	0	0	0	0.064	0	0	0.479	0.553
DBT	PPM1K	9606.ENSP00000359151	9606.ENSP00000477341	0	0	0	0	0.063	0.702	0.9	0.058	0.97
DCAF6	SNAI1	9606.ENSP00000356814	9606.ENSP00000244050	0	0	0	0	0	0	0	0.4	0.4
DCAF6	DCUN1D5	9606.ENSP00000356814	9606.ENSP00000260247	0	0	0	0	0	0	0.9	0	0.9
DCAF6	KLHDC2	9606.ENSP00000356814	9606.ENSP00000298307	0	0	0	0	0.084	0	0	0.477	0.5
DCAF6	HIBCH	9606.ENSP00000356814	9606.ENSP00000352706	0	0	0	0	0.061	0	0	0.39	0.403
DCAF6	ZNF322	9606.ENSP00000356814	9606.ENSP00000482607	0	0	0	0	0	0	0	0.492	0.492
DCAF6	PLRG1	9606.ENSP00000356814	9606.ENSP00000424417	0	0	0	0	0.059	0	0.54	0.229	0.637
DCLRE1A	RPS27A	9606.ENSP00000355185	9606.ENSP00000272317	0	0	0	0	0	0.062	0.9	0.058	0.903
DCLRE1A	HLTF	9606.ENSP00000355185	9606.ENSP00000308944	0	0	0	0	0.063	0.267	0	0.353	0.517
DCLRE1A	RMI1	9606.ENSP00000355185	9606.ENSP00000317039	0	0	0	0	0.118	0	0	0.362	0.414
DCLRE1A	NCAPD2	9606.ENSP00000355185	9606.ENSP00000325017	0	0	0	0	0.104	0	0	0.367	0.409
DCLRE1A	MRE11A	9606.ENSP00000355185	9606.ENSP00000325863	0	0	0	0	0.084	0.3	0	0.673	0.772
DCLRE1A	SEMA4A	9606.ENSP00000355185	9606.ENSP00000357268	0	0	0	0	0	0.05	0	0.409	0.414
DCLRE1A	FANCL	9606.ENSP00000355185	9606.ENSP00000385021	0	0	0	0	0.098	0	0.9	0.432	0.944
DCP1B	NUDT5	9606.ENSP00000280665	9606.ENSP00000419628	0	0	0	0	0.062	0.342	0	0.124	0.412
DCP1B	SKIV2L	9606.ENSP00000280665	9606.ENSP00000364543	0	0	0	0	0.064	0.266	0	0.223	0.419
DCP1B	MCMBP	9606.ENSP00000280665	9606.ENSP00000353098	0	0	0	0	0	0	0	0.437	0.437
DCP1B	TNRC6A	9606.ENSP00000280665	9606.ENSP00000379144	0	0	0	0	0.061	0.262	0	0.508	0.629
DCP1B	NAPEPLD	9606.ENSP00000280665	9606.ENSP00000407112	0	0	0	0	0	0	0	0.675	0.675
DCP1B	XRN2	9606.ENSP00000280665	9606.ENSP00000366396	0	0	0	0	0.107	0.357	0	0.49	0.682
DCUN1D5	FBXL4	9606.ENSP00000260247	9606.ENSP00000358247	0	0	0	0	0	0	0.9	0	0.9
DCUN1D5	WSB1	9606.ENSP00000260247	9606.ENSP00000262394	0	0	0	0	0	0	0.9	0	0.9
DCUN1D5	FBXL20	9606.ENSP00000260247	9606.ENSP00000264658	0	0	0	0	0.049	0	0.9	0	0.9
DCUN1D5	KLHL21	9606.ENSP00000260247	9606.ENSP00000366886	0	0	0	0	0.043	0	0.9	0	0.9
DCUN1D5	KBTBD7	9606.ENSP00000260247	9606.ENSP00000368797	0	0	0	0	0.061	0	0.9	0	0.902
DCUN1D5	UBE2D1	9606.ENSP00000260247	9606.ENSP00000363019	0	0	0	0	0.065	0	0.9	0.058	0.904
DCUN1D5	SKP2	9606.ENSP00000260247	9606.ENSP00000274255	0	0	0	0	0.091	0	0.9	0.131	0.914
DCUN1D5	RPS27A	9606.ENSP00000260247	9606.ENSP00000272317	0	0	0	0	0.069	0.269	0.9	0.084	0.929
DCUN1D5	TCEB1	9606.ENSP00000260247	9606.ENSP00000478121	0	0	0	0	0.099	0	0.9	0.277	0.929
DDO	EHHADH	9606.ENSP00000357920	9606.ENSP00000231887	0	0	0	0	0.062	0	0.9	0.181	0.916
DDO	SQRDL	9606.ENSP00000357920	9606.ENSP00000260324	0.075	0	0	0	0.069	0.342	0	0.131	0.441
DDO	RPS27A	9606.ENSP00000357920	9606.ENSP00000272317	0	0	0	0	0	0	0.9	0	0.9
DDO	HACL1	9606.ENSP00000357920	9606.ENSP00000323811	0.041	0	0	0	0.059	0	0.9	0.156	0.913
DDO	NT5DC1	9606.ENSP00000357920	9606.ENSP00000326858	0	0	0	0	0	0	0	0.472	0.472
DDO	PEX2	9606.ENSP00000357920	9606.ENSP00000349543	0	0	0	0	0.081	0	0.9	0.112	0.911
DDO	IDH1	9606.ENSP00000357920	9606.ENSP00000390265	0	0	0	0	0	0	0.9	0.058	0.901
DDO	PEX12	9606.ENSP00000357920	9606.ENSP00000482609	0	0	0	0	0	0	0.9	0.061	0.902
DDO	UBE2D1	9606.ENSP00000357920	9606.ENSP00000363019	0	0	0	0	0	0	0.9	0.074	0.903
DDO	SCP2	9606.ENSP00000357920	9606.ENSP00000360569	0	0	0	0	0.062	0	0.9	0.246	0.923
DDO	HAO1	9606.ENSP00000357920	9606.ENSP00000368066	0	0	0	0	0.144	0	0.9	0.516	0.955
DDX18	DIMT1	9606.ENSP00000263239	9606.ENSP00000199320	0.049	0	0	0	0.89	0.064	0	0.117	0.902
DDX18	KRR1	9606.ENSP00000263239	9606.ENSP00000229214	0	0	0	0	0.85	0.794	0	0.387	0.979
DDX18	UTP3	9606.ENSP00000263239	9606.ENSP00000254803	0	0	0	0	0.895	0.692	0	0.285	0.975
DDX18	IPO5	9606.ENSP00000263239	9606.ENSP00000261574	0	0	0	0	0.27	0.085	0	0.228	0.439
DDX18	RPL31	9606.ENSP00000263239	9606.ENSP00000386717	0	0	0	0	0.094	0.414	0	0	0.446
DDX18	RPL26	9606.ENSP00000263239	9606.ENSP00000463784	0	0	0	0	0.109	0.378	0	0.117	0.468
DDX18	SNRPG	9606.ENSP00000263239	9606.ENSP00000272348	0	0	0	0	0.201	0.327	0	0.103	0.476
DDX18	SKIV2L	9606.ENSP00000263239	9606.ENSP00000364543	0	0	0	0	0.063	0.13	0	0.417	0.483
DDX18	UTP11L	9606.ENSP00000263239	9606.ENSP00000362105	0	0	0	0	0.381	0.05	0	0.221	0.502
DDX18	SNRPB	9606.ENSP00000263239	9606.ENSP00000412566	0	0	0	0	0.328	0.261	0	0.138	0.534
DDX18	RIOK2	9606.ENSP00000263239	9606.ENSP00000283109	0	0	0	0	0.568	0.054	0	0.091	0.596
DDX18	RPL27	9606.ENSP00000263239	9606.ENSP00000464813	0	0.001	0	0	0.096	0.61	0	0.062	0.64
DDX18	RPL7A	9606.ENSP00000263239	9606.ENSP00000361076	0	0	0	0	0.127	0.61	0	0.103	0.668
DDX18	DNTTIP2	9606.ENSP00000263239	9606.ENSP00000411010	0	0	0	0	0.789	0.064	0	0.058	0.797
DDX18	PNO1	9606.ENSP00000263239	9606.ENSP00000263657	0	0	0	0	0.867	0.157	0	0.427	0.93
DDX18	POLR1B	9606.ENSP00000263239	9606.ENSP00000444136	0	0	0	0	0.898	0.39	0	0.086	0.938
DDX18	WDR3	9606.ENSP00000263239	9606.ENSP00000308179	0	0	0	0	0.91	0.445	0	0.221	0.958
DDX18	NOC3L	9606.ENSP00000263239	9606.ENSP00000360412	0	0	0	0	0.891	0.744	0	0.101	0.972
DDX18	RSL1D1	9606.ENSP00000263239	9606.ENSP00000460871	0	0	0	0	0.91	0.635	0	0.348	0.976
DDX18	WDR36	9606.ENSP00000263239	9606.ENSP00000423067	0	0	0	0	0.909	0.825	0	0.255	0.987
DDX18	RPF2	9606.ENSP00000263239	9606.ENSP00000402338	0	0	0	0	0.887	0.882	0	0.346	0.99
DDX18	NOP2	9606.ENSP00000263239	9606.ENSP00000371858	0	0	0	0	0.899	0.883	0	0.391	0.992
DDX58	RNF125	9606.ENSP00000369213	9606.ENSP00000217740	0	0	0	0	0	0.294	0.9	0.669	0.974
DDX58	TNFSF10	9606.ENSP00000369213	9606.ENSP00000241261	0	0	0	0	0.231	0	0	0.311	0.447
DDX58	IRAK2	9606.ENSP00000369213	9606.ENSP00000256458	0	0	0	0	0.061	0.053	0	0.44	0.458
DDX58	RTP4	9606.ENSP00000369213	9606.ENSP00000259030	0	0	0	0	0.628	0	0	0.311	0.733
DDX58	IFIH1	9606.ENSP00000369213	9606.ENSP00000263642	0	0	0	0.752	0.783	0	0.9	0.929	0.982
DDX58	RPS27A	9606.ENSP00000369213	9606.ENSP00000272317	0	0	0	0	0.062	0.128	0.9	0.066	0.913
DDX58	TLR3	9606.ENSP00000369213	9606.ENSP00000296795	0	0	0	0	0.114	0	0	0.949	0.953
DDX58	HLTF	9606.ENSP00000369213	9606.ENSP00000308944	0	0	0	0	0.063	0.308	0	0.337	0.532
DDX58	RNASEL	9606.ENSP00000369213	9606.ENSP00000356530	0	0	0	0	0.062	0.053	0	0.755	0.763
DDX58	NFKB2	9606.ENSP00000369213	9606.ENSP00000358983	0	0	0	0	0.061	0	0.9	0.322	0.93
DDX58	IFIT1	9606.ENSP00000369213	9606.ENSP00000360869	0	0	0	0	0.87	0	0.9	0.74	0.996
DDX58	IFIT3	9606.ENSP00000369213	9606.ENSP00000360883	0	0	0	0	0.815	0.336	0	0.585	0.944
DDX58	IFIT2	9606.ENSP00000369213	9606.ENSP00000360891	0	0	0	0	0.752	0	0	0.671	0.915
DDX58	ZC3H12A	9606.ENSP00000369213	9606.ENSP00000362179	0	0	0	0	0.138	0	0	0.517	0.566
DDX58	UBE2D1	9606.ENSP00000369213	9606.ENSP00000363019	0	0	0	0	0	0.333	0.9	0.318	0.95
DDX58	TLR4	9606.ENSP00000369213	9606.ENSP00000363089	0	0	0	0	0.085	0	0	0.797	0.806
DDX58	SKIV2L	9606.ENSP00000369213	9606.ENSP00000364543	0	0	0	0	0.064	0	0	0.403	0.417
DDX58	ITGAX	9606.ENSP00000369213	9606.ENSP00000454623	0	0	0	0	0.059	0	0	0.47	0.479
DDX58	TLR7	9606.ENSP00000369213	9606.ENSP00000370034	0	0	0	0	0.062	0	0	0.872	0.875
DDX58	DDX60	9606.ENSP00000369213	9606.ENSP00000377344	0	0	0	0	0.768	0	0	0.607	0.905
DDX58	IKBKG	9606.ENSP00000369213	9606.ENSP00000483825	0	0	0	0	0	0.305	0.9	0.57	0.967
DDX60	RTP4	9606.ENSP00000377344	9606.ENSP00000259030	0	0	0	0	0.652	0	0	0.476	0.81
DDX60	RANBP6	9606.ENSP00000377344	9606.ENSP00000259569	0	0	0	0	0.226	0.126	0	0.231	0.434
DDX60	IPO5	9606.ENSP00000377344	9606.ENSP00000261574	0	0	0	0	0.226	0.126	0	0.231	0.434
DDX60	IFIH1	9606.ENSP00000377344	9606.ENSP00000263642	0	0	0	0	0.797	0	0	0.607	0.917
DDX60	TLR3	9606.ENSP00000377344	9606.ENSP00000296795	0	0	0	0	0.258	0	0	0.319	0.473
DDX60	WDR3	9606.ENSP00000377344	9606.ENSP00000308179	0	0	0	0	0.46	0.268	0	0.05	0.591
DDX60	IFIT1	9606.ENSP00000377344	9606.ENSP00000360869	0.06	0	0	0	0.822	0	0	0.579	0.923
DDX60	IFIT3	9606.ENSP00000377344	9606.ENSP00000360883	0.06	0	0	0	0.827	0	0	0.514	0.914
DDX60	IFIT2	9606.ENSP00000377344	9606.ENSP00000360891	0.06	0	0	0	0.74	0	0	0.521	0.872
DDX60	MAP3K14	9606.ENSP00000377344	9606.ENSP00000482657	0	0	0	0	0.091	0	0	0.38	0.412
DECR1	FMO2	9606.ENSP00000220764	9606.ENSP00000209929	0.041	0	0	0	0.061	0.084	0	0.395	0.434
DECR1	SELL	9606.ENSP00000220764	9606.ENSP00000236147	0	0	0	0	0	0	0	0.4	0.4
DECR1	ITPKC	9606.ENSP00000220764	9606.ENSP00000263370	0	0	0	0	0	0	0	0.403	0.403
DECR1	LYN	9606.ENSP00000220764	9606.ENSP00000428924	0	0	0	0	0	0.05	0	0.398	0.403
DECR1	PGK1	9606.ENSP00000220764	9606.ENSP00000362413	0	0	0	0	0.063	0	0	0.393	0.407
DECR1	ME2	9606.ENSP00000220764	9606.ENSP00000321070	0	0	0	0	0	0	0	0.409	0.409
DECR1	EHHADH	9606.ENSP00000220764	9606.ENSP00000231887	0.042	0	0	0	0.064	0.132	0	0.333	0.411
DECR1	SLC11A1	9606.ENSP00000220764	9606.ENSP00000233202	0	0	0	0	0.064	0	0	0.401	0.415
DECR1	LDLR	9606.ENSP00000220764	9606.ENSP00000454071	0	0	0	0	0	0	0	0.429	0.429
DECR1	SESN3	9606.ENSP00000220764	9606.ENSP00000441927	0	0	0	0	0	0	0	0.433	0.433
DECR1	TFAM	9606.ENSP00000220764	9606.ENSP00000420588	0	0	0	0	0.061	0	0	0.426	0.438
DECR1	MTHFD2	9606.ENSP00000220764	9606.ENSP00000377617	0.051	0	0	0	0.049	0	0	0.428	0.439
DECR1	UGP2	9606.ENSP00000220764	9606.ENSP00000338703	0	0	0	0	0.103	0	0	0.405	0.444
DECR1	FMO5	9606.ENSP00000220764	9606.ENSP00000254090	0.041	0	0	0	0.061	0.084	0	0.432	0.469
DECR1	PARP1	9606.ENSP00000220764	9606.ENSP00000355759	0	0	0	0	0	0	0	0.475	0.475
DECR1	HAO1	9606.ENSP00000220764	9606.ENSP00000368066	0	0	0	0	0.066	0	0	0.471	0.485
DECR1	TYROBP	9606.ENSP00000220764	9606.ENSP00000262629	0	0	0	0	0	0	0	0.489	0.489
DECR1	NDUFAB1	9606.ENSP00000220764	9606.ENSP00000458770	0.06	0	0	0	0.108	0.054	0	0.435	0.492
DECR1	PTPN1	9606.ENSP00000220764	9606.ENSP00000360683	0	0	0	0	0	0.05	0	0.494	0.498
DECR1	SELP	9606.ENSP00000220764	9606.ENSP00000263686	0	0	0	0	0	0	0	0.51	0.51
DECR1	PADI4	9606.ENSP00000220764	9606.ENSP00000364597	0	0	0	0	0	0	0	0.511	0.511
DECR1	IPP	9606.ENSP00000220764	9606.ENSP00000379739	0	0	0	0	0	0	0	0.512	0.512
DECR1	HACL1	9606.ENSP00000220764	9606.ENSP00000323811	0.044	0	0	0	0.077	0	0	0.511	0.531
DECR1	TLR7	9606.ENSP00000220764	9606.ENSP00000370034	0	0	0	0	0	0.05	0	0.527	0.531
DECR1	TLR3	9606.ENSP00000220764	9606.ENSP00000296795	0	0	0	0	0	0.05	0	0.53	0.534
DECR1	TXNIP	9606.ENSP00000220764	9606.ENSP00000462521	0	0	0	0	0	0	0	0.55	0.55
DECR1	TST	9606.ENSP00000220764	9606.ENSP00000385828	0	0	0	0	0.441	0	0	0.267	0.572
DECR1	GCLM	9606.ENSP00000220764	9606.ENSP00000359258	0.041	0	0	0	0.062	0	0	0.569	0.578
DECR1	PRDX1	9606.ENSP00000220764	9606.ENSP00000262746	0	0	0	0	0.062	0	0	0.589	0.598
DECR1	RAP1A	9606.ENSP00000220764	9606.ENSP00000358723	0	0	0	0	0	0.086	0	0.6	0.618
DECR1	HPS3	9606.ENSP00000220764	9606.ENSP00000296051	0	0	0	0	0	0	0	0.625	0.625
DECR1	RAC2	9606.ENSP00000220764	9606.ENSP00000249071	0	0	0	0	0	0.086	0	0.7	0.714
DECR1	IDH1	9606.ENSP00000220764	9606.ENSP00000390265	0	0	0	0	0.063	0	0	0.73	0.736
DECR1	ICAM1	9606.ENSP00000220764	9606.ENSP00000264832	0	0	0	0	0	0	0	0.776	0.776
DECR1	PGD	9606.ENSP00000220764	9606.ENSP00000270776	0.055	0	0	0	0.064	0	0	0.778	0.787
DECR1	VEGFA	9606.ENSP00000220764	9606.ENSP00000478570	0	0	0	0	0.049	0	0	0.792	0.794
DECR1	TLR4	9606.ENSP00000220764	9606.ENSP00000363089	0	0	0	0	0	0.05	0	0.795	0.798
DECR1	NCF2	9606.ENSP00000220764	9606.ENSP00000356505	0	0	0	0	0	0	0	0.892	0.892
DEGS1	PLD1	9606.ENSP00000316476	9606.ENSP00000342793	0	0	0	0	0	0	0.9	0	0.9
DEGS1	SLC44A2	9606.ENSP00000316476	9606.ENSP00000336888	0	0	0	0	0.061	0	0.9	0	0.902
DEGS1	ITGB2	9606.ENSP00000316476	9606.ENSP00000380948	0	0	0	0	0.062	0	0.9	0	0.902
DEGS1	RAP1A	9606.ENSP00000316476	9606.ENSP00000358723	0	0	0	0	0.062	0	0.9	0.092	0.907
DEPTOR	PLEK	9606.ENSP00000286234	9606.ENSP00000234313	0	0	0	0	0	0	0	0.418	0.418
DEPTOR	SLC38A9	9606.ENSP00000286234	9606.ENSP00000380074	0	0	0	0	0	0	0	0.424	0.424
DEPTOR	MAF	9606.ENSP00000286234	9606.ENSP00000327048	0	0	0	0	0	0	0	0.54	0.54
DEPTOR	RRAGC	9606.ENSP00000286234	9606.ENSP00000362092	0	0	0	0	0	0	0.9	0.542	0.952
DGKA	RNF128	9606.ENSP00000328405	9606.ENSP00000255499	0	0	0	0	0.053	0	0	0.402	0.409
DGKA	PLD1	9606.ENSP00000328405	9606.ENSP00000342793	0	0	0	0	0.055	0	0.65	0.259	0.733
DIMT1	RPL31	9606.ENSP00000199320	9606.ENSP00000386717	0.157	0	0	0	0.166	0	0	0.228	0.409
DIMT1	EIF1AX	9606.ENSP00000199320	9606.ENSP00000368927	0.085	0	0	0	0.243	0.075	0	0.198	0.417
DIMT1	RPLP0	9606.ENSP00000199320	9606.ENSP00000449328	0.054	0	0	0	0.327	0.074	0	0.18	0.452
DIMT1	RPS14	9606.ENSP00000199320	9606.ENSP00000385958	0	0	0	0	0.146	0.375	0	0.121	0.49
DIMT1	RPS2	9606.ENSP00000199320	9606.ENSP00000341885	0.052	0	0	0	0.142	0.369	0	0.131	0.495
DIMT1	DNTTIP2	9606.ENSP00000199320	9606.ENSP00000411010	0	0	0	0	0.506	0	0	0	0.506
DIMT1	TRMT1L	9606.ENSP00000199320	9606.ENSP00000356476	0	0	0	0	0.48	0	0	0.186	0.558
DIMT1	PUS10	9606.ENSP00000199320	9606.ENSP00000326003	0.185	0	0	0	0.113	0	0	0.534	0.633
DIMT1	UTP11L	9606.ENSP00000199320	9606.ENSP00000362105	0	0	0	0	0.619	0	0	0.115	0.649
DIMT1	UTP3	9606.ENSP00000199320	9606.ENSP00000254803	0	0	0	0	0.835	0	0	0.115	0.848
DIMT1	POLR1B	9606.ENSP00000199320	9606.ENSP00000444136	0	0	0	0	0.832	0	0	0.173	0.855
DIMT1	NOC3L	9606.ENSP00000199320	9606.ENSP00000360412	0	0	0	0	0.858	0	0	0	0.858
DIMT1	WDR36	9606.ENSP00000199320	9606.ENSP00000423067	0	0	0	0	0.857	0	0	0.115	0.868
DIMT1	RSL1D1	9606.ENSP00000199320	9606.ENSP00000460871	0	0	0	0	0.855	0	0	0.176	0.876
DIMT1	NOP2	9606.ENSP00000199320	9606.ENSP00000371858	0.07	0	0	0	0.848	0.05	0	0.311	0.895
DIMT1	WDR3	9606.ENSP00000199320	9606.ENSP00000308179	0	0	0	0	0.881	0.13	0	0.115	0.9
DIMT1	RPF2	9606.ENSP00000199320	9606.ENSP00000402338	0	0	0	0	0.905	0	0	0	0.905
DIMT1	RIOK2	9606.ENSP00000199320	9606.ENSP00000283109	0	0	0	0	0.85	0.379	0	0.215	0.92
DIMT1	KRR1	9606.ENSP00000199320	9606.ENSP00000229214	0.042	0	0	0	0.893	0.26	0	0.115	0.923
DIMT1	PNO1	9606.ENSP00000199320	9606.ENSP00000263657	0.042	0	0	0	0.902	0.373	0	0.497	0.966
DNAJA4	HSPA13	9606.ENSP00000378324	9606.ENSP00000285667	0.043	0	0.416	0	0.145	0.194	0	0.193	0.632
DNAJA4	HSPA6	9606.ENSP00000378324	9606.ENSP00000310219	0.043	0	0.431	0	0.229	0.476	0	0.525	0.876
DNAJA4	EIF3I	9606.ENSP00000378324	9606.ENSP00000362688	0	0	0	0	0.198	0.295	0	0	0.411
DNAJA4	KPNA2	9606.ENSP00000378324	9606.ENSP00000438483	0	0	0	0	0.061	0.406	0	0.073	0.437
DNAJA4	GSPT1	9606.ENSP00000378324	9606.ENSP00000398131	0	0	0	0	0.173	0.192	0	0.229	0.44
DNMBP	RANBP6	9606.ENSP00000315659	9606.ENSP00000259569	0	0	0	0	0	0.08	0	0.464	0.486
DNMBP	RHOBTB1	9606.ENSP00000315659	9606.ENSP00000338671	0	0	0	0	0.061	0.285	0	0.274	0.47
DNTTIP2	KRR1	9606.ENSP00000411010	9606.ENSP00000229214	0	0	0	0	0.769	0.789	0	0.219	0.958
DNTTIP2	UTP3	9606.ENSP00000411010	9606.ENSP00000254803	0	0	0	0	0.777	0.779	0	0.722	0.985
DNTTIP2	PNO1	9606.ENSP00000411010	9606.ENSP00000263657	0	0	0	0	0.835	0.779	0	0.145	0.966
DNTTIP2	HAT1	9606.ENSP00000411010	9606.ENSP00000264108	0	0	0	0	0.149	0	0	0.388	0.458
DNTTIP2	RIOK2	9606.ENSP00000411010	9606.ENSP00000283109	0	0	0	0	0.546	0	0	0	0.546
DNTTIP2	WDR3	9606.ENSP00000411010	9606.ENSP00000308179	0	0	0	0	0.541	0.779	0	0.268	0.919
DNTTIP2	PNRC2	9606.ENSP00000411010	9606.ENSP00000334840	0	0	0	0	0	0	0	0.46	0.46
DNTTIP2	RPL7A	9606.ENSP00000411010	9606.ENSP00000361076	0	0	0	0	0.149	0.372	0	0	0.442
DNTTIP2	UTP11L	9606.ENSP00000411010	9606.ENSP00000362105	0	0	0	0	0.899	0.779	0	0.653	0.991
DNTTIP2	RPS14	9606.ENSP00000411010	9606.ENSP00000385958	0	0	0	0	0.09	0.764	0	0	0.776
DNTTIP2	RPF2	9606.ENSP00000411010	9606.ENSP00000402338	0	0	0	0	0.855	0.084	0	0.143	0.876
DNTTIP2	WDR36	9606.ENSP00000411010	9606.ENSP00000423067	0	0	0	0	0.666	0.779	0	0.125	0.929
DNTTIP2	RSL1D1	9606.ENSP00000411010	9606.ENSP00000460871	0	0	0	0	0.738	0.782	0	0.15	0.947
DOT1L	ELL2	9606.ENSP00000381657	9606.ENSP00000237853	0	0	0	0	0.063	0	0	0.396	0.41
DOT1L	KDM6B	9606.ENSP00000381657	9606.ENSP00000254846	0	0	0	0	0.093	0	0	0.523	0.549
DOT1L	ELL	9606.ENSP00000381657	9606.ENSP00000262809	0	0	0	0	0.064	0	0	0.624	0.633
DOT1L	OSGEPL1	9606.ENSP00000381657	9606.ENSP00000264151	0	0	0	0	0	0	0	0.553	0.553
DOT1L	MEIS1	9606.ENSP00000381657	9606.ENSP00000272369	0	0	0	0	0.062	0	0	0.651	0.658
DOT1L	HNMT	9606.ENSP00000381657	9606.ENSP00000280097	0	0	0	0	0	0	0	0.588	0.588
DOT1L	PLOD2	9606.ENSP00000381657	9606.ENSP00000282903	0	0	0	0	0	0	0.65	0.058	0.656
DOT1L	WDR82	9606.ENSP00000381657	9606.ENSP00000296490	0	0	0	0	0.058	0.144	0	0.56	0.614
DOT1L	SETDB2	9606.ENSP00000381657	9606.ENSP00000346175	0	0	0	0	0.062	0.131	0	0.395	0.464
DOT1L	IDH1	9606.ENSP00000381657	9606.ENSP00000390265	0	0	0	0	0	0	0	0.414	0.414
DP2	PSMD6	9606.ENSP00000420616	9606.ENSP00000418695	0	0	0	0	0	0.677	0	0	0.677
DPM1	HAT1	9606.ENSP00000360644	9606.ENSP00000264108	0	0	0	0	0.558	0	0	0	0.558
DPM1	PMM2	9606.ENSP00000360644	9606.ENSP00000268261	0.045	0	0	0	0.099	0.064	0	0.726	0.75
DPM1	SNRPG	9606.ENSP00000360644	9606.ENSP00000272348	0	0	0	0	0.547	0	0	0	0.547
DPM1	DPM2	9606.ENSP00000360644	9606.ENSP00000322181	0	0	0	0	0.062	0.379	0.9	0.963	0.997
DPM1	FBXO8	9606.ENSP00000360644	9606.ENSP00000377280	0	0	0	0	0.107	0.05	0	0.548	0.584
DPM1	PGK1	9606.ENSP00000360644	9606.ENSP00000362413	0.071	0	0	0	0.082	0	0	0.654	0.679
DPM2	PMM2	9606.ENSP00000322181	9606.ENSP00000268261	0	0	0	0	0.087	0	0	0.441	0.468
DPM2	FAM102A	9606.ENSP00000322181	9606.ENSP00000362187	0	0.323	0	0	0	0	0	0.427	0.596
DPM2	PIGN	9606.ENSP00000322181	9606.ENSP00000350263	0	0	0	0	0	0	0	0.628	0.628
DSE	NAPEPLD	9606.ENSP00000332151	9606.ENSP00000407112	0	0	0	0	0	0	0	0.572	0.572
DUSP5	KLHL24	9606.ENSP00000358596	9606.ENSP00000395012	0	0	0	0	0.057	0.073	0	0.578	0.599
DYNC2H1	HSPB11	9606.ENSP00000381167	9606.ENSP00000194214	0	0	0	0	0.054	0	0.9	0.462	0.944
DYNC2H1	TUBB1	9606.ENSP00000381167	9606.ENSP00000217133	0	0	0	0	0	0.162	0.6	0.089	0.667
DYNC2H1	IFT81	9606.ENSP00000381167	9606.ENSP00000242591	0	0	0	0	0.146	0	0.9	0.654	0.967
EDNRB	HTR2B	9606.ENSP00000366416	9606.ENSP00000258400	0	0	0	0.564	0	0	0.9	0.269	0.91
EDNRB	PROK2	9606.ENSP00000366416	9606.ENSP00000295619	0	0	0	0	0	0	0.9	0.078	0.903
EDNRB	RNASE2	9606.ENSP00000366416	9606.ENSP00000303276	0	0	0	0	0	0	0	0.411	0.41
EDNRB	GNAI1	9606.ENSP00000366416	9606.ENSP00000343027	0	0	0	0	0.061	0.178	0.9	0.041	0.916
EDNRB	PTAR1	9606.ENSP00000366416	9606.ENSP00000344299	0	0	0	0	0	0	0	0.448	0.448
EDNRB	GNAI3	9606.ENSP00000366416	9606.ENSP00000358867	0	0	0	0	0.061	0.178	0.9	0	0.916
EDNRB	LPAR1	9606.ENSP00000366416	9606.ENSP00000363553	0	0	0	0	0.077	0	0.9	0.172	0.916
EDNRB	VEGFA	9606.ENSP00000366416	9606.ENSP00000478570	0	0	0	0	0	0	0	0.478	0.478
EDNRB	UCHL3	9606.ENSP00000366416	9606.ENSP00000366819	0	0	0	0	0	0	0	0.524	0.524
EDNRB	TST	9606.ENSP00000366416	9606.ENSP00000385828	0	0	0	0	0	0	0	0.781	0.781
EDNRB	PIK3R1	9606.ENSP00000366416	9606.ENSP00000428056	0	0	0	0	0	0.057	0.9	0.083	0.905
EDNRB	GRK5	9606.ENSP00000366416	9606.ENSP00000376609	0	0	0	0	0	0.173	0.9	0.151	0.923
EEPD1	KDM6B	9606.ENSP00000242108	9606.ENSP00000254846	0.042	0	0	0	0.138	0.302	0	0.09	0.405
EHHADH	HPS3	9606.ENSP00000231887	9606.ENSP00000296051	0	0	0	0	0	0	0	0.405	0.405
EHHADH	TLR4	9606.ENSP00000231887	9606.ENSP00000363089	0	0	0	0	0	0	0.9	0	0.9
EHHADH	UBE2D1	9606.ENSP00000231887	9606.ENSP00000363019	0	0	0	0	0.061	0	0.9	0.043	0.902
EHHADH	RPS27A	9606.ENSP00000231887	9606.ENSP00000272317	0	0	0	0	0	0.063	0.9	0.054	0.903
EHHADH	HIBCH	9606.ENSP00000231887	9606.ENSP00000352706	0	0	0	0.591	0.062	0	0.9	0.183	0.908
EHHADH	PEX2	9606.ENSP00000231887	9606.ENSP00000349543	0	0	0	0	0.061	0	0.9	0.152	0.913
EHHADH	IDH1	9606.ENSP00000231887	9606.ENSP00000390265	0.06	0	0	0	0.083	0	0.9	0.127	0.914
EHHADH	HACL1	9606.ENSP00000231887	9606.ENSP00000323811	0	0	0	0	0.087	0.185	0.9	0.116	0.925
EHHADH	PEX12	9606.ENSP00000231887	9606.ENSP00000482609	0	0	0	0	0.062	0	0.9	0.303	0.928
EHHADH	HAO1	9606.ENSP00000231887	9606.ENSP00000368066	0.07	0	0	0	0.077	0	0.9	0.592	0.96
EHHADH	SCP2	9606.ENSP00000231887	9606.ENSP00000360569	0	0	0	0	0.188	0.379	0.9	0.361	0.963
EID3	MRE11A	9606.ENSP00000435619	9606.ENSP00000325863	0	0	0	0	0.508	0	0	0	0.508
EIF1AX	KRR1	9606.ENSP00000368927	9606.ENSP00000229214	0.219	0	0	0	0.207	0.064	0	0.585	0.727
EIF1AX	NAA50	9606.ENSP00000368927	9606.ENSP00000240922	0	0	0	0	0.4	0	0	0.052	0.407
EIF1AX	EIF2S1	9606.ENSP00000368927	9606.ENSP00000256383	0	0	0.212	0	0.297	0.805	0.9	0.429	0.992
EIF1AX	EIF3J	9606.ENSP00000368927	9606.ENSP00000261868	0	0	0	0	0.129	0.132	0.9	0.147	0.926
EIF1AX	PNO1	9606.ENSP00000368927	9606.ENSP00000263657	0.219	0	0	0	0.171	0.058	0	0.405	0.588
EIF1AX	RPS27A	9606.ENSP00000368927	9606.ENSP00000272317	0	0	0	0	0.468	0.96	0.9	0.06	0.997
EIF1AX	RIOK2	9606.ENSP00000368927	9606.ENSP00000283109	0	0	0	0	0.086	0	0	0.382	0.411
EIF1AX	RPL39L	9606.ENSP00000368927	9606.ENSP00000296277	0	0	0	0	0.084	0	0.9	0.203	0.92
EIF1AX	RPS2	9606.ENSP00000368927	9606.ENSP00000341885	0.219	0	0	0	0.397	0.809	0.9	0.132	0.99
EIF1AX	RPL7A	9606.ENSP00000368927	9606.ENSP00000361076	0.058	0	0	0	0.256	0.405	0.9	0.078	0.954
EIF1AX	EIF3I	9606.ENSP00000368927	9606.ENSP00000362688	0	0	0	0	0.327	0.731	0.9	0.227	0.984
EIF1AX	POLR1B	9606.ENSP00000368927	9606.ENSP00000444136	0.185	0	0	0	0.142	0	0	0.231	0.415
EIF1AX	GSPT1	9606.ENSP00000368927	9606.ENSP00000398131	0	0	0	0	0.131	0.05	0	0.364	0.429
EIF1AX	NDUFAB1	9606.ENSP00000368927	9606.ENSP00000458770	0.237	0	0	0	0.161	0	0	0.223	0.459
EIF1AX	PSMD6	9606.ENSP00000368927	9606.ENSP00000418695	0	0	0	0	0.577	0	0	0	0.577
EIF1AX	RPL27	9606.ENSP00000368927	9606.ENSP00000464813	0.185	0	0	0	0.309	0	0.9	0	0.938
EIF1AX	RPLP0	9606.ENSP00000368927	9606.ENSP00000449328	0.219	0	0	0	0.242	0	0.9	0.163	0.943
EIF1AX	RPL26	9606.ENSP00000368927	9606.ENSP00000463784	0.185	0	0	0	0.46	0	0.9	0.209	0.96
EIF1AX	RPL31	9606.ENSP00000368927	9606.ENSP00000386717	0	0	0	0	0.699	0	0.9	0	0.968
EIF1AX	RAN	9606.ENSP00000368927	9606.ENSP00000446215	0	0	0	0	0.266	0.971	0	0	0.978
EIF1AX	RPS14	9606.ENSP00000368927	9606.ENSP00000385958	0.219	0	0	0	0.555	0.96	0.9	0.223	0.998
EIF2S1	PSMD7	9606.ENSP00000256383	9606.ENSP00000219313	0	0	0	0	0.326	0.261	0	0.054	0.488
EIF2S1	KRR1	9606.ENSP00000256383	9606.ENSP00000229214	0	0	0	0	0.189	0.364	0	0	0.462
EIF2S1	NUDT5	9606.ENSP00000256383	9606.ENSP00000419628	0	0	0	0	0.129	0.32	0	0.077	0.405
EIF2S1	OXR1	9606.ENSP00000256383	9606.ENSP00000405424	0	0	0	0	0	0	0	0.41	0.41
EIF2S1	EIF4E2	9606.ENSP00000256383	9606.ENSP00000258416	0	0	0	0	0.25	0.079	0	0.274	0.455
EIF2S1	POLR1B	9606.ENSP00000256383	9606.ENSP00000444136	0	0	0	0	0.461	0	0	0	0.461
EIF2S1	RSL1D1	9606.ENSP00000256383	9606.ENSP00000460871	0	0	0	0	0.477	0	0	0	0.477
EIF2S1	MRPL47	9606.ENSP00000256383	9606.ENSP00000417602	0	0	0	0	0.48	0	0	0	0.48
EIF2S1	ILF2	9606.ENSP00000256383	9606.ENSP00000355011	0	0	0	0	0.274	0	0	0.469	0.598
EIF2S1	GSPT1	9606.ENSP00000256383	9606.ENSP00000398131	0	0	0	0	0.486	0.086	0	0.231	0.607
EIF2S1	PNO1	9606.ENSP00000256383	9606.ENSP00000263657	0	0	0	0	0.491	0.364	0	0	0.662
EIF2S1	PSMD12	9606.ENSP00000256383	9606.ENSP00000348442	0	0	0	0	0.668	0	0	0	0.668
EIF2S1	RPF2	9606.ENSP00000256383	9606.ENSP00000402338	0	0	0	0	0.715	0	0	0	0.715
EIF2S1	RAN	9606.ENSP00000256383	9606.ENSP00000446215	0	0	0	0	0.758	0	0	0.043	0.758
EIF2S1	TCP1	9606.ENSP00000256383	9606.ENSP00000317334	0	0	0.204	0	0.823	0	0	0.05	0.855
EIF2S1	PSMD14	9606.ENSP00000256383	9606.ENSP00000386541	0	0	0	0	0.82	0.261	0	0.046	0.862
EIF2S1	RPL39L	9606.ENSP00000256383	9606.ENSP00000296277	0	0	0	0	0.107	0	0.9	0	0.906
EIF2S1	RPS27A	9606.ENSP00000256383	9606.ENSP00000272317	0	0	0	0	0.351	0.262	0.9	0.083	0.95
EIF2S1	RPL31	9606.ENSP00000256383	9606.ENSP00000386717	0	0	0	0	0.661	0	0.9	0.049	0.965
EIF2S1	RPL26	9606.ENSP00000256383	9606.ENSP00000463784	0	0	0	0	0.739	0	0.9	0.073	0.973
EIF2S1	EIF3J	9606.ENSP00000256383	9606.ENSP00000261868	0	0	0	0	0.584	0.064	0.9	0.427	0.974
EIF2S1	RPLP0	9606.ENSP00000256383	9606.ENSP00000449328	0	0	0	0	0.788	0.218	0.9	0.366	0.988
EIF2S1	RPL27	9606.ENSP00000256383	9606.ENSP00000464813	0	0	0	0	0.879	0	0.9	0.354	0.991
EIF2S1	RPL7A	9606.ENSP00000256383	9606.ENSP00000361076	0	0	0	0	0.869	0.519	0.9	0.161	0.994
EIF2S1	RPS2	9606.ENSP00000256383	9606.ENSP00000341885	0	0	0	0	0.767	0.785	0.9	0.112	0.994
EIF2S1	RPS14	9606.ENSP00000256383	9606.ENSP00000385958	0	0	0	0	0.762	0.809	0.9	0.048	0.995
EIF2S1	EIF3I	9606.ENSP00000256383	9606.ENSP00000362688	0	0	0	0	0.851	0.731	0.9	0.53	0.997
EIF3I	PSMD7	9606.ENSP00000362688	9606.ENSP00000219313	0	0	0	0	0.396	0.345	0	0.228	0.668
EIF3I	NAA50	9606.ENSP00000362688	9606.ENSP00000240922	0	0	0	0	0.433	0	0	0.074	0.453
EIF3I	EIF4E2	9606.ENSP00000362688	9606.ENSP00000258416	0	0	0	0	0.381	0	0	0.168	0.463
EIF3I	EIF3J	9606.ENSP00000362688	9606.ENSP00000261868	0	0	0	0	0.114	0.396	0.9	0.901	0.994
EIF3I	PRDX1	9606.ENSP00000362688	9606.ENSP00000262746	0	0	0	0	0.238	0	0	0.325	0.464
EIF3I	PNO1	9606.ENSP00000362688	9606.ENSP00000263657	0	0	0	0	0.786	0	0	0.106	0.801
EIF3I	RPS27A	9606.ENSP00000362688	9606.ENSP00000272317	0	0	0	0	0.432	0.079	0.9	0	0.943
EIF3I	RPL39L	9606.ENSP00000362688	9606.ENSP00000296277	0	0	0	0	0.146	0	0.9	0	0.91
EIF3I	TCP1	9606.ENSP00000362688	9606.ENSP00000317334	0	0	0	0	0.651	0.058	0	0.127	0.688
EIF3I	RPS2	9606.ENSP00000362688	9606.ENSP00000341885	0	0	0	0	0.979	0	0.9	0.163	0.998
EIF3I	PSMD12	9606.ENSP00000362688	9606.ENSP00000348442	0	0	0	0	0.579	0	0	0.068	0.591
EIF3I	ILF2	9606.ENSP00000362688	9606.ENSP00000355011	0	0	0	0	0.441	0	0	0.085	0.467
EIF3I	GTF2B	9606.ENSP00000362688	9606.ENSP00000359531	0	0	0	0	0	0.692	0	0.067	0.7
EIF3I	RPL7A	9606.ENSP00000362688	9606.ENSP00000361076	0	0	0	0	0.962	0.262	0.9	0.28	0.997
EIF3I	WDSUB1	9606.ENSP00000362688	9606.ENSP00000387078	0	0	0.313	0	0	0	0	0.17	0.405
EIF3I	PSMD6	9606.ENSP00000362688	9606.ENSP00000418695	0	0	0	0	0.197	0.106	0	0.252	0.417
EIF3I	STRAP	9606.ENSP00000362688	9606.ENSP00000392270	0	0	0.348	0.666	0.269	0	0	0.801	0.52
EIF3I	PLRG1	9606.ENSP00000362688	9606.ENSP00000424417	0	0	0.386	0	0.108	0	0	0.333	0.603
EIF3I	PSMD14	9606.ENSP00000362688	9606.ENSP00000386541	0	0	0	0	0.521	0.149	0	0.238	0.662
EIF3I	RAN	9606.ENSP00000362688	9606.ENSP00000446215	0	0	0	0	0.697	0.419	0	0	0.816
EIF3I	RPS14	9606.ENSP00000362688	9606.ENSP00000385958	0	0	0	0	0.743	0.731	0.9	0.119	0.993
EIF3I	RPLP0	9606.ENSP00000362688	9606.ENSP00000449328	0	0	0	0	0.941	0	0.9	0.059	0.994
EIF3I	RPL26	9606.ENSP00000362688	9606.ENSP00000463784	0	0	0	0	0.94	0.08	0.9	0.104	0.994
EIF3I	RPL31	9606.ENSP00000362688	9606.ENSP00000386717	0	0	0	0	0.957	0	0.9	0	0.995
EIF3I	RPL27	9606.ENSP00000362688	9606.ENSP00000464813	0	0	0	0	0.967	0	0.9	0	0.996
EIF3J	RIOK2	9606.ENSP00000261868	9606.ENSP00000283109	0	0	0	0	0.204	0	0	0.479	0.568
EIF3J	GSPT1	9606.ENSP00000261868	9606.ENSP00000398131	0	0	0	0	0.195	0.134	0	0.446	0.58
EIF3J	RPS27A	9606.ENSP00000261868	9606.ENSP00000272317	0	0	0	0	0.066	0	0.9	0.041	0.902
EIF3J	RPL39L	9606.ENSP00000261868	9606.ENSP00000296277	0	0	0	0	0.061	0	0.9	0	0.902
EIF3J	RPL7A	9606.ENSP00000261868	9606.ENSP00000361076	0	0	0	0	0.07	0	0.9	0	0.903
EIF3J	RPL26	9606.ENSP00000261868	9606.ENSP00000463784	0	0	0	0	0.075	0	0.9	0	0.903
EIF3J	RPL31	9606.ENSP00000261868	9606.ENSP00000386717	0	0	0	0	0.125	0	0.9	0.078	0.912
EIF3J	RPLP0	9606.ENSP00000261868	9606.ENSP00000449328	0	0	0	0	0.075	0.055	0.9	0.13	0.913
EIF3J	RPS14	9606.ENSP00000261868	9606.ENSP00000385958	0	0	0	0	0.09	0	0.9	0.152	0.916
EIF3J	RPL27	9606.ENSP00000261868	9606.ENSP00000464813	0	0	0	0	0.083	0	0.9	0.222	0.922
EIF3J	RPS2	9606.ENSP00000261868	9606.ENSP00000341885	0	0	0	0	0.152	0.132	0.9	0.167	0.93
EIF4E2	POLR1B	9606.ENSP00000258416	9606.ENSP00000444136	0	0	0	0	0.062	0	0	0.465	0.477
EIF4E2	UBXN11	9606.ENSP00000258416	9606.ENSP00000363339	0	0	0	0	0.049	0.705	0	0	0.707
ELF1	GABPA	9606.ENSP00000239882	9606.ENSP00000346886	0	0	0	0.604	0.123	0.087	0	0.748	0.408
ELL	ELL2	9606.ENSP00000262809	9606.ENSP00000237853	0	0	0	0.931	0	0	0.9	0.909	0.906
ELL	MEIS1	9606.ENSP00000262809	9606.ENSP00000272369	0	0	0	0	0	0	0	0.456	0.456
ELL	RPS27A	9606.ENSP00000262809	9606.ENSP00000272317	0	0	0	0	0	0	0.9	0	0.9
ELL	GTF2H5	9606.ENSP00000262809	9606.ENSP00000476100	0	0	0	0	0	0	0.9	0	0.9
ELL	SRRT	9606.ENSP00000262809	9606.ENSP00000480421	0	0	0	0	0.055	0	0.9	0	0.901
ELL	GTF2H3	9606.ENSP00000262809	9606.ENSP00000445162	0	0	0	0	0.058	0	0.9	0	0.901
ELL	GTF2E1	9606.ENSP00000262809	9606.ENSP00000283875	0	0	0	0	0.055	0	0.9	0	0.901
ELL	TCEB1	9606.ENSP00000262809	9606.ENSP00000478121	0	0	0	0	0	0	0.9	0.099	0.906
ELL	PPIE	9606.ENSP00000262809	9606.ENSP00000361918	0	0	0	0	0	0	0.9	0.173	0.913
ELL	GTF2B	9606.ENSP00000262809	9606.ENSP00000359531	0	0	0	0	0	0	0.9	0.31	0.928
ELL2	SEMA4A	9606.ENSP00000237853	9606.ENSP00000357268	0	0	0	0	0	0	0	0.527	0.527
ELL2	SRRT	9606.ENSP00000237853	9606.ENSP00000480421	0	0	0	0	0	0	0.9	0	0.9
ELL2	GTF2E1	9606.ENSP00000237853	9606.ENSP00000283875	0	0	0	0	0	0	0.9	0	0.9
ELL2	GTF2B	9606.ENSP00000237853	9606.ENSP00000359531	0	0	0	0	0	0	0.9	0.145	0.91
ELMSAN1	UTP3	9606.ENSP00000286523	9606.ENSP00000254803	0	0	0	0	0.049	0	0	0.55	0.554
ELMSAN1	ZNF410	9606.ENSP00000286523	9606.ENSP00000407130	0	0	0	0	0	0.064	0	0.483	0.495
ELMSAN1	FAM60A	9606.ENSP00000286523	9606.ENSP00000337477	0	0	0	0	0	0	0.54	0.232	0.631
ELTD1	HAUS1	9606.ENSP00000359778	9606.ENSP00000282058	0	0	0	0	0	0	0	0.465	0.465
ELTD1	EMCN	9606.ENSP00000359778	9606.ENSP00000296420	0	0	0	0	0.585	0	0	0.279	0.688
EMCN	SELL	9606.ENSP00000296420	9606.ENSP00000236147	0	0	0	0	0	0.379	0	0.555	0.712
EMCN	LYVE1	9606.ENSP00000296420	9606.ENSP00000256178	0	0	0	0	0.18	0	0	0.487	0.562
EMCN	VEGFA	9606.ENSP00000296420	9606.ENSP00000478570	0	0	0	0	0.061	0	0	0.428	0.439
EMCN	SYNPO2	9606.ENSP00000296420	9606.ENSP00000306015	0	0	0	0	0.141	0	0	0.53	0.579
EMCN	OCIAD2	9606.ENSP00000296420	9606.ENSP00000423014	0	0	0	0	0	0	0	0.592	0.592
EMR1	SELL	9606.ENSP00000311545	9606.ENSP00000236147	0	0	0	0	0.062	0	0	0.505	0.515
EMR1	TYROBP	9606.ENSP00000311545	9606.ENSP00000262629	0	0	0	0	0.485	0	0	0.172	0.555
EMR1	FCER1G	9606.ENSP00000311545	9606.ENSP00000289902	0	0	0	0	0.142	0	0	0.335	0.405
EMR1	JAM3	9606.ENSP00000311545	9606.ENSP00000299106	0	0	0	0	0	0	0	0.405	0.405
EMR1	OMA1	9606.ENSP00000311545	9606.ENSP00000360270	0	0	0	0	0	0	0	0.405	0.405
EMR1	TLR4	9606.ENSP00000311545	9606.ENSP00000363089	0	0	0	0	0.062	0.18	0	0.514	0.593
EMR1	MRC1	9606.ENSP00000311545	9606.ENSP00000455897	0	0	0	0	0.133	0	0	0.697	0.726
EMR1	ITGAX	9606.ENSP00000311545	9606.ENSP00000454623	0	0	0	0	0.078	0	0	0.723	0.734
ENTPD5	NT5E	9606.ENSP00000335246	9606.ENSP00000257770	0	0	0	0	0.062	0	0.65	0.396	0.784
ENTPD5	HPRT1	9606.ENSP00000335246	9606.ENSP00000298556	0	0	0	0	0	0	0.9	0.041	0.9
ENTPD5	IDH1	9606.ENSP00000335246	9606.ENSP00000390265	0	0	0	0	0.062	0	0	0.436	0.449
ENTPD5	SLITRK6	9606.ENSP00000335246	9606.ENSP00000383143	0	0	0	0	0	0	0	0.573	0.573
EPB41L3	JAM3	9606.ENSP00000343158	9606.ENSP00000299106	0	0	0	0	0.076	0	0	0.408	0.429
EPB41L3	RAB31	9606.ENSP00000343158	9606.ENSP00000461945	0	0	0	0	0.068	0	0	0.444	0.459
ERGIC3	KRR1	9606.ENSP00000349970	9606.ENSP00000229214	0	0	0	0	0.062	0	0	0.529	0.54
ERI1	RPL39L	9606.ENSP00000429615	9606.ENSP00000296277	0	0	0	0	0	0	0.9	0	0.9
ERI1	RPL7A	9606.ENSP00000429615	9606.ENSP00000361076	0	0	0	0	0	0	0.9	0	0.9
ERI1	PPIE	9606.ENSP00000429615	9606.ENSP00000361918	0	0	0	0	0.063	0	0	0.53	0.541
ERI1	XRN2	9606.ENSP00000429615	9606.ENSP00000366396	0	0	0	0	0.057	0	0	0.677	0.682
ERI1	RPL31	9606.ENSP00000429615	9606.ENSP00000386717	0	0	0	0	0	0	0.9	0	0.9
ERI1	RPL27	9606.ENSP00000429615	9606.ENSP00000464813	0	0	0	0	0	0	0.9	0	0.9
ERI1	RPLP0	9606.ENSP00000429615	9606.ENSP00000449328	0	0	0	0	0	0	0.9	0	0.9
ERI1	RPL26	9606.ENSP00000429615	9606.ENSP00000463784	0	0	0	0	0.063	0	0.9	0.052	0.903
ERI2	XRN2	9606.ENSP00000350651	9606.ENSP00000366396	0	0	0	0	0	0	0	0.909	0.909
ETAA1	PNO1	9606.ENSP00000272342	9606.ENSP00000263657	0	0	0	0	0.059	0	0	0.72	0.725
ETAA1	MEIS1	9606.ENSP00000272342	9606.ENSP00000272369	0	0	0	0	0	0	0	0.418	0.418
ETAA1	TADA1	9606.ENSP00000272342	9606.ENSP00000356848	0	0	0	0	0	0	0	0.428	0.428
FAM102A	YME1L1	9606.ENSP00000362187	9606.ENSP00000318480	0	0	0	0	0	0	0	0.434	0.434
FAM102A	PCMTD1	9606.ENSP00000362187	9606.ENSP00000353739	0	0	0	0	0	0	0	0.477	0.477
FAM102A	FRK	9606.ENSP00000362187	9606.ENSP00000476145	0	0	0	0	0.063	0	0	0.421	0.434
FAM13A	RAC2	9606.ENSP00000264344	9606.ENSP00000249071	0	0	0	0	0	0.177	0.9	0.062	0.916
FAM13A	LYPLAL1	9606.ENSP00000264344	9606.ENSP00000355895	0	0	0	0	0	0	0	0.447	0.447
FAM13A	RHOF	9606.ENSP00000264344	9606.ENSP00000267205	0	0	0	0	0	0.177	0.9	0	0.914
FAM13A	RHOBTB1	9606.ENSP00000264344	9606.ENSP00000338671	0	0	0	0	0.061	0.177	0.9	0	0.915
FAM175A	RPS27A	9606.ENSP00000369857	9606.ENSP00000272317	0	0	0	0	0	0.055	0.9	0	0.901
FAM175A	MMS22L	9606.ENSP00000369857	9606.ENSP00000275053	0	0	0	0	0.084	0	0	0.673	0.688
FAM175A	MRE11A	9606.ENSP00000369857	9606.ENSP00000325863	0	0	0	0	0.07	0	0.9	0.552	0.954
FAM175A	PARP1	9606.ENSP00000369857	9606.ENSP00000355759	0	0	0	0	0	0.369	0	0.167	0.451
FAM175A	UBE2D1	9606.ENSP00000369857	9606.ENSP00000363019	0	0	0	0	0	0	0	0.481	0.481
FAM214A	ZNF280D	9606.ENSP00000443598	9606.ENSP00000267807	0	0	0	0	0.186	0	0	0.511	0.585
FAM49A	TMEM19	9606.ENSP00000370724	9606.ENSP00000266673	0	0	0	0	0	0	0	0.536	0.536
FAM49A	KIAA1429	9606.ENSP00000370724	9606.ENSP00000297591	0	0	0	0	0	0	0	0.549	0.549
FAM49A	FAM49B	9606.ENSP00000370724	9606.ENSP00000429150	0	0	0	0.979	0	0.485	0	0.448	0.489
FAM49B	SRGN	9606.ENSP00000429150	9606.ENSP00000242465	0	0	0	0	0.063	0	0.9	0	0.902
FAM49B	GTPBP2	9606.ENSP00000429150	9606.ENSP00000303997	0	0	0	0	0	0	0.9	0	0.9
FAM49B	TMEM135	9606.ENSP00000429150	9606.ENSP00000306344	0	0	0	0	0	0	0	0.611	0.611
FAM49B	SCCPDH	9606.ENSP00000429150	9606.ENSP00000355467	0	0	0	0	0	0	0.9	0	0.9
FAM49B	IDH1	9606.ENSP00000429150	9606.ENSP00000390265	0	0	0	0	0	0.794	0	0	0.794
FAM49B	VEGFA	9606.ENSP00000429150	9606.ENSP00000478570	0	0	0	0	0	0	0.9	0.049	0.9
FAM98A	SRRT	9606.ENSP00000238823	9606.ENSP00000480421	0	0	0	0	0.095	0	0	0.521	0.548
FAM98A	SMU1	9606.ENSP00000238823	9606.ENSP00000380336	0	0	0	0	0.064	0	0	0.606	0.616
FANCL	NANS	9606.ENSP00000385021	9606.ENSP00000210444	0	0	0	0	0	0	0	0.499	0.499
FANCL	RPS27A	9606.ENSP00000385021	9606.ENSP00000272317	0	0	0	0	0	0	0.9	0.067	0.902
FANCL	RMI1	9606.ENSP00000385021	9606.ENSP00000317039	0	0	0	0	0.156	0	0.9	0.357	0.941
FANCL	RPA2	9606.ENSP00000385021	9606.ENSP00000363017	0	0	0	0	0.086	0	0.9	0.151	0.915
FASTKD2	SLC35D1	9606.ENSP00000236980	9606.ENSP00000235345	0	0	0	0	0	0	0	0.637	0.637
FASTKD2	REXO2	9606.ENSP00000236980	9606.ENSP00000265881	0	0	0	0	0.062	0	0	0.391	0.404
FASTKD2	MRPL47	9606.ENSP00000236980	9606.ENSP00000417602	0	0	0	0	0.105	0	0	0.378	0.42
FASTKD2	TRMT10C	9606.ENSP00000236980	9606.ENSP00000312356	0	0	0	0	0.125	0	0	0.41	0.461
FBXL20	RNF144B	9606.ENSP00000264658	9606.ENSP00000259939	0	0	0	0	0.049	0	0.9	0	0.9
FBXL20	HECW2	9606.ENSP00000264658	9606.ENSP00000260983	0	0	0	0	0.061	0	0.9	0	0.902
FBXL20	WSB1	9606.ENSP00000264658	9606.ENSP00000262394	0	0	0	0	0	0	0.9	0	0.9
FBXL20	RABGGTB	9606.ENSP00000264658	9606.ENSP00000317473	0	0	0	0	0	0.186	0	0.372	0.467
FBXL20	USP10	9606.ENSP00000264658	9606.ENSP00000457411	0	0	0	0	0	0	0	0.54	0.54
FBXL20	KLHL24	9606.ENSP00000264658	9606.ENSP00000395012	0	0	0	0	0.148	0	0	0.669	0.706
FBXL20	KBTBD7	9606.ENSP00000264658	9606.ENSP00000368797	0	0	0	0	0	0	0.9	0	0.9
FBXL20	TCEB1	9606.ENSP00000264658	9606.ENSP00000478121	0	0	0	0	0	0	0.9	0	0.9
FBXL20	UBE2J1	9606.ENSP00000264658	9606.ENSP00000451261	0	0	0	0	0	0	0.9	0	0.9
FBXL20	RPS27A	9606.ENSP00000264658	9606.ENSP00000272317	0	0	0	0	0.055	0.054	0.9	0	0.902
FBXL20	UBE2D1	9606.ENSP00000264658	9606.ENSP00000363019	0	0	0	0	0	0	0.9	0.09	0.905
FBXL20	SMURF1	9606.ENSP00000264658	9606.ENSP00000354621	0	0	0	0	0.061	0	0.9	0.081	0.906
FBXL20	FBXL4	9606.ENSP00000264658	9606.ENSP00000358247	0	0	0	0.622	0.061	0	0.9	0.259	0.91
FBXL20	SKP2	9606.ENSP00000264658	9606.ENSP00000274255	0	0	0	0.592	0	0	0.9	0.384	0.914
FBXL20	KLHL21	9606.ENSP00000264658	9606.ENSP00000366886	0	0	0	0	0.053	0	0.9	0.205	0.918
FBXL20	RNF6	9606.ENSP00000264658	9606.ENSP00000371000	0	0	0	0	0.051	0	0.9	0.298	0.927
FBXL4	TMEM60	9606.ENSP00000358247	9606.ENSP00000257663	0	0	0	0	0	0	0	0.474	0.474
FBXL4	RNF144B	9606.ENSP00000358247	9606.ENSP00000259939	0	0	0	0	0.081	0	0.9	0.205	0.92
FBXL4	HECW2	9606.ENSP00000358247	9606.ENSP00000260983	0	0	0	0	0.062	0	0.9	0.044	0.902
FBXL4	WSB1	9606.ENSP00000358247	9606.ENSP00000262394	0	0	0	0	0.062	0	0.9	0.056	0.903
FBXL4	RPS27A	9606.ENSP00000358247	9606.ENSP00000272317	0	0	0	0	0	0.13	0.9	0.057	0.91
FBXL4	SKP2	9606.ENSP00000358247	9606.ENSP00000274255	0	0	0	0.559	0.087	0	0.9	0.513	0.925
FBXL4	YME1L1	9606.ENSP00000358247	9606.ENSP00000318480	0	0	0	0	0.062	0	0	0.663	0.671
FBXL4	SMURF1	9606.ENSP00000358247	9606.ENSP00000354621	0	0	0	0	0.062	0	0.9	0.044	0.902
FBXL4	KBTBD7	9606.ENSP00000358247	9606.ENSP00000368797	0	0	0	0	0.061	0	0.9	0	0.902
FBXL4	RNF6	9606.ENSP00000358247	9606.ENSP00000371000	0	0	0	0	0.061	0	0.9	0.043	0.902
FBXL4	UBE2J1	9606.ENSP00000358247	9606.ENSP00000451261	0	0	0	0	0.062	0.082	0.9	0.058	0.908
FBXL4	KLHL21	9606.ENSP00000358247	9606.ENSP00000366886	0	0	0	0	0.061	0	0.9	0.104	0.908
FBXL4	UBE2D1	9606.ENSP00000358247	9606.ENSP00000363019	0	0	0	0	0.062	0.082	0.9	0.094	0.911
FBXL4	TCEB1	9606.ENSP00000358247	9606.ENSP00000478121	0	0	0	0	0	0.186	0.9	0.167	0.926
FBXO8	SKP2	9606.ENSP00000377280	9606.ENSP00000274255	0	0	0	0	0	0	0	0.489	0.489
FBXO8	NSL1	9606.ENSP00000377280	9606.ENSP00000355944	0	0	0	0	0.064	0	0	0.541	0.552
FCER1G	SLC11A1	9606.ENSP00000289902	9606.ENSP00000233202	0	0	0	0	0.295	0	0.9	0.266	0.943
FCER1G	PLEK	9606.ENSP00000289902	9606.ENSP00000234313	0	0	0	0	0.562	0	0	0.064	0.573
FCER1G	TYROBP	9606.ENSP00000289902	9606.ENSP00000262629	0	0	0	0	0.888	0	0	0.659	0.96
FCER1G	FCGR2A	9606.ENSP00000289902	9606.ENSP00000271450	0	0	0	0	0.619	0	0	0.765	0.906
FCER1G	NCF2	9606.ENSP00000289902	9606.ENSP00000356505	0	0	0	0	0.34	0	0	0.13	0.401
FCER1G	MPEG1	9606.ENSP00000289902	9606.ENSP00000354335	0	0	0	0	0.364	0	0	0.099	0.403
FCER1G	IL4R	9606.ENSP00000289902	9606.ENSP00000379111	0	0	0	0	0.087	0	0	0.376	0.406
FCER1G	S100A8	9606.ENSP00000289902	9606.ENSP00000357722	0	0	0	0	0.349	0	0	0.25	0.491
FCER1G	VSIG4	9606.ENSP00000289902	9606.ENSP00000363869	0	0	0	0	0.522	0	0	0.16	0.581
FCER1G	IFI30	9606.ENSP00000289902	9606.ENSP00000384886	0	0	0	0	0.563	0	0	0.221	0.645
FCER1G	LAPTM5	9606.ENSP00000289902	9606.ENSP00000294507	0	0	0	0	0.575	0.185	0	0.127	0.671
FCER1G	FGR	9606.ENSP00000289902	9606.ENSP00000363117	0	0	0	0	0.56	0.128	0	0.23	0.679
FCER1G	HCK	9606.ENSP00000289902	9606.ENSP00000444986	0	0	0	0	0.585	0.128	0	0.243	0.702
FCER1G	PLD1	9606.ENSP00000289902	9606.ENSP00000342793	0	0	0	0	0	0	0.9	0.041	0.9
FCER1G	PIK3R1	9606.ENSP00000289902	9606.ENSP00000428056	0	0	0	0	0	0	0.9	0.077	0.903
FCER1G	KLRG1	9606.ENSP00000289902	9606.ENSP00000349477	0	0	0	0	0	0	0.9	0.133	0.909
FCER1G	NFATC2	9606.ENSP00000289902	9606.ENSP00000379330	0	0	0	0	0	0	0.9	0.384	0.935
FCER1G	ITGAX	9606.ENSP00000289902	9606.ENSP00000454623	0	0	0	0	0.437	0	0.9	0.177	0.949
FCER1G	ITGB2	9606.ENSP00000289902	9606.ENSP00000380948	0	0	0	0	0.662	0	0.9	0.291	0.973
FCER1G	LYN	9606.ENSP00000289902	9606.ENSP00000428924	0	0	0	0	0.174	0.435	0.9	0.501	0.973
FCGR2A	PLEK	9606.ENSP00000271450	9606.ENSP00000234313	0	0	0	0	0.319	0	0	0.185	0.421
FCGR2A	SELL	9606.ENSP00000271450	9606.ENSP00000236147	0	0	0	0	0.141	0	0	0.672	0.706
FCGR2A	TYROBP	9606.ENSP00000271450	9606.ENSP00000262629	0	0	0	0	0.694	0	0	0.311	0.78
FCGR2A	ITPKC	9606.ENSP00000271450	9606.ENSP00000263370	0	0	0	0	0	0	0	0.498	0.497
FCGR2A	SELP	9606.ENSP00000271450	9606.ENSP00000263686	0	0	0	0	0.098	0	0	0.398	0.433
FCGR2A	ICAM1	9606.ENSP00000271450	9606.ENSP00000264832	0	0	0	0	0.07	0	0	0.53	0.544
FCGR2A	LAPTM5	9606.ENSP00000271450	9606.ENSP00000294507	0	0	0	0	0.302	0	0	0.176	0.4
FCGR2A	HAVCR2	9606.ENSP00000271450	9606.ENSP00000312002	0	0	0	0	0.16	0	0	0.355	0.435
FCGR2A	KLRG1	9606.ENSP00000271450	9606.ENSP00000349477	0	0	0	0	0	0	0	0.44	0.44
FCGR2A	TLR3	9606.ENSP00000271450	9606.ENSP00000296795	0	0	0	0	0	0	0	0.479	0.479
FCGR2A	NCF2	9606.ENSP00000271450	9606.ENSP00000356505	0	0	0	0	0.365	0	0	0.231	0.491
FCGR2A	TLR7	9606.ENSP00000271450	9606.ENSP00000370034	0	0	0	0	0.152	0	0	0.548	0.6
FCGR2A	TLR4	9606.ENSP00000271450	9606.ENSP00000363089	0	0	0	0	0.173	0	0	0.584	0.642
FCGR2A	MRC1	9606.ENSP00000271450	9606.ENSP00000455897	0	0	0	0	0.19	0	0	0.662	0.714
FCGR2A	ITGAX	9606.ENSP00000271450	9606.ENSP00000454623	0	0	0	0	0.311	0	0	0.794	0.852
FCGR2A	YES1	9606.ENSP00000271450	9606.ENSP00000462468	0	0	0	0	0	0	0.9	0.074	0.903
FCGR2A	FGR	9606.ENSP00000271450	9606.ENSP00000363117	0	0	0	0	0.261	0	0.9	0.187	0.934
FCGR2A	PIK3R1	9606.ENSP00000271450	9606.ENSP00000428056	0	0	0	0	0	0.379	0.9	0.186	0.945
FCGR2A	ITGB2	9606.ENSP00000271450	9606.ENSP00000380948	0	0	0	0	0.327	0	0.9	0.287	0.947
FCGR2A	LYN	9606.ENSP00000271450	9606.ENSP00000428924	0	0	0	0	0.166	0.32	0.9	0.418	0.962
FCGR2A	HCK	9606.ENSP00000271450	9606.ENSP00000444986	0	0	0	0	0.498	0.294	0.9	0.25	0.969
FGFR2	NFYB	9606.ENSP00000410294	9606.ENSP00000240055	0	0	0	0	0.062	0	0	0.421	0.434
FGFR2	FLRT2	9606.ENSP00000410294	9606.ENSP00000332879	0	0	0	0	0	0.173	0	0.465	0.539
FGFR2	SMURF1	9606.ENSP00000410294	9606.ENSP00000354621	0	0	0	0	0	0.181	0.6	0.118	0.685
FGFR2	TACC2	9606.ENSP00000410294	9606.ENSP00000358001	0	0	0	0	0.068	0	0	0.385	0.402
FGFR2	IDH1	9606.ENSP00000410294	9606.ENSP00000390265	0	0	0	0	0	0	0	0.519	0.519
FGFR2	LYN	9606.ENSP00000410294	9606.ENSP00000428924	0	0	0	0.722	0	0.379	0	0.211	0.41
FGFR2	VEGFA	9606.ENSP00000410294	9606.ENSP00000478570	0	0	0	0	0.062	0.174	0.6	0.556	0.843
FGFR2	PIK3R1	9606.ENSP00000410294	9606.ENSP00000428056	0	0	0	0	0	0.415	0.9	0.65	0.977
FGGY	PSMD12	9606.ENSP00000360262	9606.ENSP00000348442	0	0	0	0	0.189	0.373	0	0.139	0.523
FGGY	PSMD6	9606.ENSP00000360262	9606.ENSP00000418695	0	0	0	0	0.238	0.365	0	0.134	0.544
FGR	PLEK	9606.ENSP00000363117	9606.ENSP00000234313	0	0	0	0	0.673	0	0	0.296	0.76
FGR	SELL	9606.ENSP00000363117	9606.ENSP00000236147	0	0	0	0	0.351	0.063	0	0.211	0.478
FGR	RAC2	9606.ENSP00000363117	9606.ENSP00000249071	0	0	0	0	0.227	0.16	0	0.31	0.513
FGR	TYROBP	9606.ENSP00000363117	9606.ENSP00000262629	0	0	0	0	0.685	0	0	0.454	0.821
FGR	SELP	9606.ENSP00000363117	9606.ENSP00000263686	0	0	0	0	0.205	0.063	0	0.283	0.419
FGR	LAPTM5	9606.ENSP00000363117	9606.ENSP00000294507	0	0	0	0	0.561	0	0	0.073	0.575
FGR	GIMAP8	9606.ENSP00000363117	9606.ENSP00000305107	0	0	0	0	0.411	0	0	0.235	0.53
FGR	S1PR1	9606.ENSP00000363117	9606.ENSP00000305416	0	0	0	0	0.112	0.091	0.9	0	0.912
FGR	VNN2	9606.ENSP00000363117	9606.ENSP00000322276	0	0	0	0	0.523	0	0	0	0.523
FGR	GNAI1	9606.ENSP00000363117	9606.ENSP00000343027	0	0	0	0	0	0.085	0.6	0.116	0.648
FGR	MPEG1	9606.ENSP00000363117	9606.ENSP00000354335	0	0	0	0	0.456	0	0	0.044	0.457
FGR	RGS18	9606.ENSP00000363117	9606.ENSP00000356430	0	0	0	0	0.39	0.177	0	0.083	0.499
FGR	NCF2	9606.ENSP00000363117	9606.ENSP00000356505	0	0	0	0	0.645	0.059	0	0.123	0.681
FGR	S100A8	9606.ENSP00000363117	9606.ENSP00000357722	0	0	0	0	0.524	0	0	0.123	0.564
FGR	GNAI3	9606.ENSP00000363117	9606.ENSP00000358867	0	0	0	0	0	0.085	0.6	0	0.618
FGR	TLR4	9606.ENSP00000363117	9606.ENSP00000363089	0	0	0	0	0.212	0.123	0	0.27	0.451
FGR	ITGAX	9606.ENSP00000363117	9606.ENSP00000454623	0	0	0	0	0.562	0.084	0	0.171	0.639
FGR	PIK3R1	9606.ENSP00000363117	9606.ENSP00000428056	0	0	0	0	0.061	0.085	0.6	0.174	0.678
FGR	FRK	9606.ENSP00000363117	9606.ENSP00000476145	0	0	0	0.93	0	0.733	0	0.574	0.743
FGR	ITGB2	9606.ENSP00000363117	9606.ENSP00000380948	0	0	0	0	0.675	0.184	0	0.269	0.789
FGR	LYN	9606.ENSP00000363117	9606.ENSP00000428924	0	0	0	0.951	0.187	0	0.9	0.808	0.918
FGR	HCK	9606.ENSP00000363117	9606.ENSP00000444986	0	0	0	0.953	0.712	0	0.9	0.868	0.971
FGR	YES1	9606.ENSP00000363117	9606.ENSP00000462468	0	0	0	0.972	0	0.823	0.9	0.626	0.981
FHR2	RBMS1	9606.ENSP00000356385	9606.ENSP00000294904	0	0	0	0	0	0	0	0.416	0.416
FHR2	ZBTB41	9606.ENSP00000356385	9606.ENSP00000356375	0	0	0	0	0	0	0	0.611	0.611
FLRT2	PIGN	9606.ENSP00000332879	9606.ENSP00000350263	0	0	0	0	0	0	0	0.48	0.48
FLT1	LYVE1	9606.ENSP00000282397	9606.ENSP00000256178	0	0	0	0	0.1	0	0	0.549	0.577
FLT1	SELP	9606.ENSP00000282397	9606.ENSP00000263686	0	0	0	0	0.053	0.124	0	0.348	0.411
FLT1	ICAM1	9606.ENSP00000282397	9606.ENSP00000264832	0	0	0	0	0.055	0	0	0.54	0.547
FLT1	LPAR1	9606.ENSP00000282397	9606.ENSP00000363553	0	0	0	0	0	0.05	0	0.401	0.407
FLT1	SEMA4A	9606.ENSP00000282397	9606.ENSP00000357268	0	0	0	0	0	0	0	0.426	0.426
FLT1	SEMA6D	9606.ENSP00000282397	9606.ENSP00000324857	0	0	0	0	0.067	0	0	0.427	0.442
FLT1	NFATC1	9606.ENSP00000282397	9606.ENSP00000389377	0	0	0	0	0	0	0	0.484	0.485
FLT1	YES1	9606.ENSP00000282397	9606.ENSP00000462468	0	0	0	0.655	0.058	0.456	0	0.181	0.493
FLT1	LDLR	9606.ENSP00000282397	9606.ENSP00000454071	0	0	0	0	0	0.447	0	0.207	0.543
FLT1	HCK	9606.ENSP00000282397	9606.ENSP00000444986	0	0	0	0.689	0	0.699	0	0.224	0.717
FLT1	PIK3R1	9606.ENSP00000282397	9606.ENSP00000428056	0	0	0	0	0	0.719	0.9	0.187	0.975
FLT1	VEGFA	9606.ENSP00000282397	9606.ENSP00000478570	0	0	0	0	0.061	0.556	0.9	0.984	0.999
FOLR2	GPLD1	9606.ENSP00000298223	9606.ENSP00000230036	0	0	0	0	0.059	0	0.9	0	0.901
FOLR2	LYVE1	9606.ENSP00000298223	9606.ENSP00000256178	0	0	0	0	0.302	0	0	0.177	0.402
FOLR2	TYROBP	9606.ENSP00000298223	9606.ENSP00000262629	0	0	0	0	0.549	0	0	0.054	0.555
FOLR2	MTHFD2	9606.ENSP00000298223	9606.ENSP00000377617	0	0	0	0	0	0	0	0.498	0.498
FOLR2	MRC1	9606.ENSP00000298223	9606.ENSP00000455897	0	0	0	0	0.353	0	0	0.308	0.533
FOLR2	VSIG4	9606.ENSP00000298223	9606.ENSP00000363869	0	0	0	0	0.602	0	0	0.205	0.67
FOLR2	VNN2	9606.ENSP00000298223	9606.ENSP00000322276	0	0	0	0	0.139	0	0.9	0	0.91
FOSL2	LIF	9606.ENSP00000264716	9606.ENSP00000249075	0	0	0	0	0.088	0	0	0.539	0.561
FOSL2	JUND	9606.ENSP00000264716	9606.ENSP00000252818	0	0	0	0	0.064	0.829	0.9	0.903	0.998
FOSL2	MAF	9606.ENSP00000264716	9606.ENSP00000327048	0	0	0	0	0.061	0.055	0	0.505	0.522
FOSL2	NFATC1	9606.ENSP00000264716	9606.ENSP00000389377	0	0	0	0	0.061	0	0	0.616	0.624
FREM1	HMCN1	9606.ENSP00000412940	9606.ENSP00000271588	0	0	0	0	0.105	0	0	0.701	0.722
FREM1	ZDHHC21	9606.ENSP00000412940	9606.ENSP00000370303	0	0	0	0	0	0	0	0.612	0.612
FRK	SDCBP	9606.ENSP00000476145	9606.ENSP00000260130	0	0	0	0	0	0.087	0.9	0	0.904
FRK	RNASE2	9606.ENSP00000476145	9606.ENSP00000303276	0	0	0	0	0	0	0.9	0	0.9
FRK	UGP2	9606.ENSP00000476145	9606.ENSP00000338703	0	0	0	0	0	0.18	0	0.344	0.439
FRK	TBC1D8B	9606.ENSP00000476145	9606.ENSP00000349781	0	0	0	0	0.451	0.058	0	0	0.461
FRK	ILF2	9606.ENSP00000476145	9606.ENSP00000355011	0	0	0	0	0	0	0.9	0	0.9
FRK	GCA	9606.ENSP00000476145	9606.ENSP00000394842	0	0	0	0	0	0	0.9	0	0.9
FRRS1	GCLM	9606.ENSP00000287474	9606.ENSP00000359258	0	0	0	0	0.061	0	0	0.645	0.652
FRRS1	RPL7A	9606.ENSP00000287474	9606.ENSP00000361076	0	0	0	0	0.061	0.697	0	0	0.703
FRRS1	RPL26	9606.ENSP00000287474	9606.ENSP00000463784	0	0	0	0	0	0.718	0	0	0.718
FRRS1	RPL27	9606.ENSP00000287474	9606.ENSP00000464813	0	0	0	0	0	0.734	0	0	0.734
FRRS1	RPL31	9606.ENSP00000287474	9606.ENSP00000386717	0	0	0	0	0	0.734	0	0	0.734
FRRS1	RPS14	9606.ENSP00000287474	9606.ENSP00000385958	0	0	0	0	0	0.734	0	0	0.734
FRRS1	RPLP0	9606.ENSP00000287474	9606.ENSP00000449328	0	0	0	0	0	0.734	0	0	0.734
FRRS1	RPS2	9606.ENSP00000287474	9606.ENSP00000341885	0	0	0	0	0	0.734	0	0	0.734
FUNDC2	PBDC1	9606.ENSP00000358510	9606.ENSP00000362456	0	0	0	0	0.048	0	0	0.432	0.436
G3BP2	SNAI1	9606.ENSP00000352738	9606.ENSP00000244050	0	0	0	0	0	0	0	0.601	0.601
G3BP2	SNRPB	9606.ENSP00000352738	9606.ENSP00000412566	0	0	0	0	0.176	0.381	0	0	0.468
G3BP2	USP10	9606.ENSP00000352738	9606.ENSP00000457411	0	0	0	0	0.36	0.913	0	0.719	0.983
GABPA	GABPB1	9606.ENSP00000346886	9606.ENSP00000220429	0	0	0	0	0.106	0.942	0	0.875	0.993
GABPA	PPRC1	9606.ENSP00000346886	9606.ENSP00000278070	0	0	0	0	0.063	0.261	0.9	0.518	0.962
GABPA	TFB1M	9606.ENSP00000346886	9606.ENSP00000356134	0	0	0	0	0	0	0.9	0.473	0.945
GABPA	TFAM	9606.ENSP00000346886	9606.ENSP00000420588	0	0	0	0	0.086	0	0.9	0.711	0.971
GABPB1	PLK3	9606.ENSP00000220429	9606.ENSP00000361275	0	0	0	0	0.086	0.367	0	0.05	0.402
GABPB1	IKBKG	9606.ENSP00000220429	9606.ENSP00000483825	0	0	0	0	0	0.674	0	0	0.674
GABPB1	TFAM	9606.ENSP00000220429	9606.ENSP00000420588	0	0	0	0	0.062	0.064	0	0.668	0.683
GABPB1	TFB1M	9606.ENSP00000220429	9606.ENSP00000356134	0	0	0	0	0.049	0	0	0.754	0.756
GADD45B	S100A8	9606.ENSP00000215631	9606.ENSP00000357722	0	0	0	0	0.068	0	0	0.415	0.431
GADD45B	TNFAIP3	9606.ENSP00000215631	9606.ENSP00000481570	0	0	0	0	0.159	0	0	0.384	0.461
GADD45B	TLR7	9606.ENSP00000215631	9606.ENSP00000370034	0	0	0	0	0	0	0	0.556	0.556
GADD45B	TLR3	9606.ENSP00000215631	9606.ENSP00000296795	0	0	0	0	0	0	0	0.582	0.582
GADD45B	TMEM259	9606.ENSP00000215631	9606.ENSP00000349087	0	0	0	0	0.069	0	0	0.571	0.583
GADD45B	ZFP36	9606.ENSP00000215631	9606.ENSP00000469647	0	0	0	0	0.555	0	0	0.164	0.612
GADD45B	TLR4	9606.ENSP00000215631	9606.ENSP00000363089	0	0	0	0	0.068	0	0	0.643	0.653
GCA	SDCBP	9606.ENSP00000394842	9606.ENSP00000260130	0	0	0	0	0.096	0	0.9	0	0.905
GCA	IFIH1	9606.ENSP00000394842	9606.ENSP00000263642	0	0	0	0	0.097	0	0	0.4	0.435
GCA	NPR3	9606.ENSP00000394842	9606.ENSP00000265074	0	0	0	0	0	0	0	0.716	0.716
GCA	RNASE2	9606.ENSP00000394842	9606.ENSP00000303276	0	0	0	0	0.087	0	0.9	0	0.904
GCA	LCP1	9606.ENSP00000394842	9606.ENSP00000381581	0	0	0	0	0.08	0.384	0	0.565	0.732
GCA	GLYAT	9606.ENSP00000394842	9606.ENSP00000484592	0	0	0	0	0	0	0	0.804	0.804
GCLM	PRDX1	9606.ENSP00000359258	9606.ENSP00000262746	0.044	0	0	0	0.064	0.058	0	0.579	0.597
GCLM	MAF	9606.ENSP00000359258	9606.ENSP00000327048	0	0	0	0	0	0	0	0.518	0.518
GEMIN6	SNRPG	9606.ENSP00000281950	9606.ENSP00000272348	0	0	0	0	0.317	0.532	0.9	0	0.965
GEMIN6	NUP37	9606.ENSP00000281950	9606.ENSP00000448054	0	0	0	0	0.391	0	0.9	0	0.936
GEMIN6	SNRPB	9606.ENSP00000281950	9606.ENSP00000412566	0	0	0	0	0.067	0.369	0.9	0.327	0.955
GEMIN6	SNRPD1	9606.ENSP00000281950	9606.ENSP00000300413	0	0	0	0	0.246	0.328	0.9	0.415	0.966
GEMIN6	STRAP	9606.ENSP00000281950	9606.ENSP00000392270	0	0	0	0	0.127	0.694	0.9	0.859	0.995
GHR	SPP2	9606.ENSP00000483403	9606.ENSP00000168148	0	0	0	0	0.062	0	0	0.435	0.447
GHR	LIF	9606.ENSP00000483403	9606.ENSP00000249075	0	0	0	0	0	0	0.6	0.189	0.661
GHR	PTPN1	9606.ENSP00000483403	9606.ENSP00000360683	0	0	0	0	0	0.336	0.9	0.071	0.932
GHR	PIK3R1	9606.ENSP00000483403	9606.ENSP00000428056	0	0	0	0	0	0.336	0.9	0.351	0.953
GHR	LYN	9606.ENSP00000483403	9606.ENSP00000428924	0	0	0	0	0	0.057	0.9	0.077	0.905
GHR	PRLR	9606.ENSP00000483403	9606.ENSP00000482954	0	0	0	0.637	0	0	0.9	0.635	0.922
[truncated: 1,641 more rows]

## Sheet: subtype 2
#node1	node2	node1_string_id	node2_string_id	neighborhood_on_chromosome	gene_fusion	phylogenetic_cooccurrence	homology	coexpression	experimentally_determined_interaction	database_annotated	automated_textmining	combined_score
ABCA10	SLC22A24	9606.ENSP00000269081	9606.ENSP00000480336	0	0	0	0	0.055	0.158	0	0.416	0.494
ABCC5	GCLC	9606.ENSP00000333926	9606.ENSP00000229416	0	0	0	0	0.064	0	0	0.405	0.419
ABCC5	ABCE1	9606.ENSP00000333926	9606.ENSP00000296577	0	0	0	0	0.062	0	0	0.551	0.561
ABCE1	EIF5	9606.ENSP00000296577	9606.ENSP00000216554	0	0	0	0	0.331	0.312	0	0.666	0.833
ABCE1	BYSL	9606.ENSP00000296577	9606.ENSP00000230340	0	0	0	0	0.581	0	0	0.459	0.764
ABCE1	CEBPZ	9606.ENSP00000296577	9606.ENSP00000234170	0	0	0	0	0.656	0	0	0.227	0.723
ABCE1	NAA50	9606.ENSP00000296577	9606.ENSP00000240922	0	0	0	0	0.63	0	0	0	0.63
ABCE1	SBDS	9606.ENSP00000296577	9606.ENSP00000246868	0	0	0	0	0.053	0	0	0.461	0.468
ABCE1	NIP7	9606.ENSP00000296577	9606.ENSP00000254940	0	0	0	0	0.81	0	0	0.087	0.819
ABCE1	EIF2S1	9606.ENSP00000296577	9606.ENSP00000256383	0	0	0	0	0.66	0	0	0.185	0.711
ABCE1	RANBP6	9606.ENSP00000296577	9606.ENSP00000259569	0	0	0	0	0.462	0	0	0.041	0.462
ABCE1	ABCG5	9606.ENSP00000296577	9606.ENSP00000260645	0	0	0	0	0	0	0	0.627	0.627
ABCE1	IPO5	9606.ENSP00000296577	9606.ENSP00000261574	0	0	0	0	0.851	0	0	0.064	0.855
ABCE1	EIF3J	9606.ENSP00000296577	9606.ENSP00000261868	0	0	0	0	0.575	0.867	0	0.817	0.988
ABCE1	E2F3	9606.ENSP00000296577	9606.ENSP00000262904	0	0	0	0	0.062	0.377	0	0.151	0.46
ABCE1	DDX18	9606.ENSP00000296577	9606.ENSP00000263239	0	0	0	0	0.913	0.139	0	0.095	0.926
ABCE1	PNO1	9606.ENSP00000296577	9606.ENSP00000263657	0.044	0	0	0	0.361	0	0	0.506	0.672
ABCE1	NOP58	9606.ENSP00000296577	9606.ENSP00000264279	0	0	0	0	0.876	0	0	0.123	0.886
ABCE1	DBF4	9606.ENSP00000296577	9606.ENSP00000265728	0	0	0	0	0.508	0	0	0.066	0.521
ABCE1	NOB1	9606.ENSP00000296577	9606.ENSP00000268802	0	0	0	0	0.106	0	0	0.485	0.52
ABCE1	EIF4A3	9606.ENSP00000296577	9606.ENSP00000269349	0	0	0	0	0.804	0.139	0	0.134	0.841
ABCE1	FARSB	9606.ENSP00000296577	9606.ENSP00000281828	0	0	0	0	0.854	0	0	0.041	0.854
ABCE1	NUBP1	9606.ENSP00000296577	9606.ENSP00000283027	0	0	0	0	0.048	0	0	0.751	0.753
ABCE1	RIOK2	9606.ENSP00000296577	9606.ENSP00000283109	0	0	0	0	0.344	0	0	0.567	0.704
ABCE1	NIFK	9606.ENSP00000296577	9606.ENSP00000285814	0	0	0	0	0.836	0	0	0	0.836
ABCE1	NAA15	9606.ENSP00000296577	9606.ENSP00000296543	0	0	0	0	0.882	0	0	0	0.882
ABCE1	DKC1	9606.ENSP00000296577	9606.ENSP00000358563	0	0	0	0	0.285	0.117	0	0.125	0.4
ABCE1	RRS1	9606.ENSP00000296577	9606.ENSP00000322396	0	0	0	0	0.272	0	0	0.221	0.409
ABCE1	EIF1AX	9606.ENSP00000296577	9606.ENSP00000368927	0	0	0	0	0.229	0	0	0.268	0.411
ABCE1	USP10	9606.ENSP00000296577	9606.ENSP00000457411	0	0	0	0	0.135	0.361	0	0	0.424
ABCE1	VAPA	9606.ENSP00000296577	9606.ENSP00000345656	0	0	0	0	0	0.41	0	0.079	0.433
ABCE1	OGFOD1	9606.ENSP00000296577	9606.ENSP00000457258	0	0	0	0	0.165	0	0	0.362	0.445
ABCE1	DP2	9606.ENSP00000296577	9606.ENSP00000420616	0	0	0	0	0.063	0.44	0	0	0.452
ABCE1	TCP1	9606.ENSP00000296577	9606.ENSP00000317334	0	0	0	0	0.425	0	0	0.097	0.458
ABCE1	NOC2L	9606.ENSP00000296577	9606.ENSP00000317992	0	0	0	0	0.234	0	0	0.324	0.46
ABCE1	RIOK1	9606.ENSP00000296577	9606.ENSP00000369162	0.044	0	0	0	0.102	0	0	0.433	0.47
ABCE1	GNL2	9606.ENSP00000296577	9606.ENSP00000362153	0	0	0	0	0.462	0	0	0.081	0.485
ABCE1	PSMD14	9606.ENSP00000296577	9606.ENSP00000386541	0	0	0	0	0.449	0.117	0	0.05	0.497
ABCE1	CCT2	9606.ENSP00000296577	9606.ENSP00000299300	0	0	0	0	0.486	0	0	0.075	0.504
ABCE1	RAN	9606.ENSP00000296577	9606.ENSP00000446215	0	0	0	0	0.507	0	0	0	0.507
ABCE1	G3BP2	9606.ENSP00000296577	9606.ENSP00000352738	0	0	0	0	0.339	0.323	0	0.056	0.541
ABCE1	NFU1	9606.ENSP00000296577	9606.ENSP00000387219	0	0	0	0	0.084	0	0	0.53	0.551
ABCE1	RPF2	9606.ENSP00000296577	9606.ENSP00000402338	0	0	0	0	0.538	0	0	0.083	0.558
ABCE1	NOL6	9606.ENSP00000296577	9606.ENSP00000297990	0	0	0	0	0.439	0	0	0.266	0.571
ABCE1	DDX21	9606.ENSP00000296577	9606.ENSP00000346120	0	0	0	0	0.571	0.065	0	0.049	0.585
ABCE1	CTPS1	9606.ENSP00000296577	9606.ENSP00000361704	0	0	0	0	0.616	0	0	0	0.616
ABCE1	MAK16	9606.ENSP00000296577	9606.ENSP00000353246	0	0	0	0	0.62	0	0	0	0.62
ABCE1	CIRH1A	9606.ENSP00000296577	9606.ENSP00000327179	0	0	0	0	0.527	0	0	0.327	0.668
ABCE1	WDR3	9606.ENSP00000296577	9606.ENSP00000308179	0	0	0	0	0.67	0	0	0	0.67
ABCE1	NOC3L	9606.ENSP00000296577	9606.ENSP00000360412	0	0	0	0	0.704	0	0	0	0.704
ABCE1	UTP15	9606.ENSP00000296577	9606.ENSP00000296792	0	0	0	0	0.691	0	0	0.092	0.708
ABCE1	EIF6	9606.ENSP00000296577	9606.ENSP00000363574	0	0	0	0	0.513	0	0	0.437	0.714
ABCE1	POLR1C	9606.ENSP00000296577	9606.ENSP00000361465	0	0	0	0	0.567	0.092	0	0.371	0.731
ABCE1	EIF3I	9606.ENSP00000296577	9606.ENSP00000362688	0	0	0	0	0.493	0.186	0	0.486	0.769
ABCE1	BRIX1	9606.ENSP00000296577	9606.ENSP00000338862	0	0	0	0	0.772	0	0	0	0.772
ABCE1	WDR36	9606.ENSP00000296577	9606.ENSP00000423067	0	0	0	0	0.776	0	0	0	0.776
ABCE1	GSPT1	9606.ENSP00000296577	9606.ENSP00000398131	0	0	0	0	0.457	0.202	0	0.556	0.791
ABCE1	BBS10	9606.ENSP00000296577	9606.ENSP00000376946	0	0	0	0	0.834	0	0	0.069	0.838
ABCE1	MRTO4	9606.ENSP00000296577	9606.ENSP00000364320	0	0	0	0	0.252	0.715	0	0.371	0.854
ABCE1	WDR43	9606.ENSP00000296577	9606.ENSP00000384302	0	0	0	0	0.848	0	0	0.082	0.854
ABCE1	RPS2	9606.ENSP00000296577	9606.ENSP00000341885	0	0	0	0	0.267	0.786	0	0.17	0.858
ABCE1	RPLP0	9606.ENSP00000296577	9606.ENSP00000449328	0	0	0	0	0.385	0.809	0	0.113	0.886
ABCE1	GTPBP4	9606.ENSP00000296577	9606.ENSP00000354040	0	0	0	0	0.864	0	0	0.203	0.887
ABCE1	POLR1B	9606.ENSP00000296577	9606.ENSP00000444136	0	0	0	0	0.825	0.117	0	0.375	0.895
ABCE1	LTV1	9606.ENSP00000296577	9606.ENSP00000356548	0	0	0	0	0.833	0.165	0	0.45	0.916
ABCE1	TSR1	9606.ENSP00000296577	9606.ENSP00000301364	0	0	0	0	0.846	0	0	0.523	0.923
ABCE1	GNL3	9606.ENSP00000296577	9606.ENSP00000395772	0	0	0	0	0.921	0	0	0.064	0.923
ABCE1	RPL27	9606.ENSP00000296577	9606.ENSP00000464813	0	0	0	0	0.298	0.96	0	0	0.97
ABCE1	RPS8	9606.ENSP00000296577	9606.ENSP00000379888	0	0	0	0	0.368	0.957	0	0.105	0.973
ABCE1	RPL7A	9606.ENSP00000296577	9606.ENSP00000361076	0	0	0	0	0.32	0.96	0	0.273	0.978
ABCE1	RPL26	9606.ENSP00000296577	9606.ENSP00000463784	0	0	0.289	0	0.316	0.96	0	0.061	0.979
ABCE1	RNASEL	9606.ENSP00000296577	9606.ENSP00000356530	0	0	0	0	0	0.379	0.9	0.761	0.983
ABCE1	ETF1	9606.ENSP00000296577	9606.ENSP00000353741	0	0	0	0	0.866	0.963	0	0.818	0.999
ABCG5	CETP	9606.ENSP00000260645	9606.ENSP00000200676	0	0	0	0	0.058	0	0	0.561	0.568
ABCG5	INSIG2	9606.ENSP00000260645	9606.ENSP00000245787	0	0	0	0	0.061	0	0	0.436	0.448
ABCG5	CD5L	9606.ENSP00000260645	9606.ENSP00000357156	0	0	0	0	0.064	0	0	0.39	0.404
ABCG5	NPC1	9606.ENSP00000260645	9606.ENSP00000269228	0	0	0	0	0.127	0	0	0.412	0.464
ABCG5	PPARA	9606.ENSP00000260645	9606.ENSP00000385523	0	0	0	0	0.064	0.076	0	0.441	0.474
ABCG5	LPL	9606.ENSP00000260645	9606.ENSP00000309757	0	0	0	0	0	0	0	0.483	0.483
ABCG5	PLTP	9606.ENSP00000260645	9606.ENSP00000417138	0	0	0	0	0	0	0	0.586	0.586
ABCG5	HMGCR	9606.ENSP00000260645	9606.ENSP00000287936	0	0	0	0	0.055	0	0	0.681	0.686
ABCG5	LDLR	9606.ENSP00000260645	9606.ENSP00000454071	0	0	0	0	0	0	0	0.705	0.705
ABCG5	ATP1B3	9606.ENSP00000260645	9606.ENSP00000286371	0	0	0	0	0.062	0	0.72	0.056	0.73
ABHD5	PLIN3	9606.ENSP00000390849	9606.ENSP00000221957	0	0	0	0	0	0.181	0	0.707	0.75
ABHD5	IL1B	9606.ENSP00000390849	9606.ENSP00000263341	0	0	0	0	0	0	0	0.419	0.419
ABHD5	LPL	9606.ENSP00000390849	9606.ENSP00000309757	0	0	0	0	0	0	0	0.456	0.456
ABHD5	ACSL3	9606.ENSP00000390849	9606.ENSP00000350012	0.042	0	0	0	0	0.124	0	0.366	0.422
ABHD5	LIPN	9606.ENSP00000390849	9606.ENSP00000383923	0	0	0	0	0	0	0	0.552	0.552
ABHD5	RAB18	9606.ENSP00000390849	9606.ENSP00000478479	0	0	0	0	0.061	0	0	0.456	0.467
ABT1	DIMT1	9606.ENSP00000274849	9606.ENSP00000199320	0	0	0	0	0.813	0	0	0	0.813
ABT1	KRR1	9606.ENSP00000274849	9606.ENSP00000229214	0	0	0	0	0.882	0.803	0	0.115	0.977
ABT1	BYSL	9606.ENSP00000274849	9606.ENSP00000230340	0	0	0	0	0.843	0.692	0	0.186	0.957
ABT1	CEBPZ	9606.ENSP00000274849	9606.ENSP00000234170	0	0	0	0	0.581	0	0	0	0.581
ABT1	UTP3	9606.ENSP00000274849	9606.ENSP00000254803	0	0	0	0	0.727	0	0	0.115	0.748
ABT1	NIP7	9606.ENSP00000274849	9606.ENSP00000254940	0	0	0	0	0.838	0	0	0	0.838
ABT1	DDX56	9606.ENSP00000274849	9606.ENSP00000258772	0	0	0	0	0.847	0.171	0	0.204	0.89
ABT1	DDX18	9606.ENSP00000274849	9606.ENSP00000263239	0	0	0	0	0.203	0.692	0	0.115	0.763
ABT1	PNO1	9606.ENSP00000274849	9606.ENSP00000263657	0	0	0	0	0.839	0.33	0	0.115	0.896
ABT1	NOP58	9606.ENSP00000274849	9606.ENSP00000264279	0	0	0	0	0.332	0.086	0	0.419	0.614
ABT1	NOB1	9606.ENSP00000274849	9606.ENSP00000268802	0	0	0	0	0.309	0	0	0.193	0.418
ABT1	CIRH1A	9606.ENSP00000274849	9606.ENSP00000327179	0	0	0	0	0.245	0.157	0	0.155	0.415
ABT1	POLR1B	9606.ENSP00000274849	9606.ENSP00000444136	0	0	0	0	0.425	0	0	0	0.424
ABT1	TRMT10C	9606.ENSP00000274849	9606.ENSP00000312356	0	0	0	0	0.44	0	0	0	0.44
ABT1	PKHD1	9606.ENSP00000274849	9606.ENSP00000360158	0	0	0	0	0	0	0	0.442	0.442
ABT1	AEN	9606.ENSP00000274849	9606.ENSP00000331944	0	0	0	0	0.46	0	0	0.045	0.462
ABT1	RPS8	9606.ENSP00000274849	9606.ENSP00000379888	0	0	0	0	0.506	0	0	0	0.506
ABT1	RSL1D1	9606.ENSP00000274849	9606.ENSP00000460871	0	0	0	0	0.48	0	0	0.096	0.509
ABT1	GPATCH4	9606.ENSP00000274849	9606.ENSP00000396441	0	0	0	0	0.47	0	0	0.115	0.511
ABT1	POLR3C	9606.ENSP00000274849	9606.ENSP00000334564	0	0	0	0	0.512	0.051	0	0	0.517
ABT1	WDR36	9606.ENSP00000274849	9606.ENSP00000423067	0	0	0	0	0.453	0.104	0	0.115	0.528
ABT1	NOC3L	9606.ENSP00000274849	9606.ENSP00000360412	0	0	0	0	0.58	0	0	0	0.58
ABT1	TEX10	9606.ENSP00000274849	9606.ENSP00000364037	0	0	0	0	0.581	0	0	0	0.581
ABT1	GNL3	9606.ENSP00000274849	9606.ENSP00000395772	0	0	0	0	0.522	0	0	0.202	0.602
ABT1	RIOK2	9606.ENSP00000274849	9606.ENSP00000283109	0	0	0	0	0.638	0	0	0	0.638
ABT1	NOC2L	9606.ENSP00000274849	9606.ENSP00000317992	0	0	0	0	0.641	0	0	0	0.641
ABT1	GTPBP4	9606.ENSP00000274849	9606.ENSP00000354040	0	0	0	0	0.646	0	0	0	0.646
ABT1	TSR1	9606.ENSP00000274849	9606.ENSP00000301364	0	0	0	0	0.581	0.13	0	0.115	0.649
ABT1	WDR43	9606.ENSP00000274849	9606.ENSP00000384302	0	0	0	0	0.634	0	0	0.115	0.662
ABT1	MRTO4	9606.ENSP00000274849	9606.ENSP00000364320	0	0	0	0	0.669	0.05	0	0	0.672
ABT1	GNL2	9606.ENSP00000274849	9606.ENSP00000362153	0	0	0	0	0.697	0	0	0.05	0.699
ABT1	UTP15	9606.ENSP00000274849	9606.ENSP00000296792	0	0	0	0	0.728	0	0	0.115	0.748
ABT1	LTV1	9606.ENSP00000274849	9606.ENSP00000356548	0	0	0	0	0.754	0	0	0	0.754
ABT1	NOP2	9606.ENSP00000274849	9606.ENSP00000371858	0	0	0	0	0.816	0	0	0	0.816
ABT1	LYAR	9606.ENSP00000274849	9606.ENSP00000345917	0	0	0	0	0.819	0	0	0	0.819
ABT1	DNTTIP2	9606.ENSP00000274849	9606.ENSP00000411010	0	0	0	0	0.828	0	0	0	0.828
ABT1	BRIX1	9606.ENSP00000274849	9606.ENSP00000338862	0	0	0	0	0.831	0	0	0	0.831
ABT1	RRS1	9606.ENSP00000274849	9606.ENSP00000322396	0	0	0	0	0.838	0	0	0	0.838
ABT1	NIFK	9606.ENSP00000274849	9606.ENSP00000285814	0	0	0	0	0.851	0	0	0	0.851
ABT1	UTP11L	9606.ENSP00000274849	9606.ENSP00000362105	0	0	0	0	0.853	0	0	0.115	0.864
ABT1	MAK16	9606.ENSP00000274849	9606.ENSP00000353246	0	0	0	0	0.879	0	0	0	0.879
ABT1	RPF2	9606.ENSP00000274849	9606.ENSP00000402338	0	0	0	0	0.85	0	0	0.285	0.888
ABT1	WDR3	9606.ENSP00000274849	9606.ENSP00000308179	0	0	0	0	0.644	0.692	0	0.115	0.894
ACACB	PDK4	9606.ENSP00000341044	9606.ENSP00000005178	0	0	0	0	0.063	0.062	0	0.428	0.453
ACACB	DECR1	9606.ENSP00000341044	9606.ENSP00000220764	0.049	0	0	0	0.062	0.084	0	0.424	0.467
ACACB	ENO1	9606.ENSP00000341044	9606.ENSP00000234590	0.057	0	0	0	0.062	0.261	0	0.214	0.417
ACACB	PRKAB2	9606.ENSP00000341044	9606.ENSP00000254101	0	0	0	0	0.061	0	0.8	0.204	0.837
ACACB	PGD	9606.ENSP00000341044	9606.ENSP00000270776	0	0	0	0	0	0	0	0.416	0.416
ACACB	DLAT	9606.ENSP00000341044	9606.ENSP00000280346	0	0	0	0	0.064	0	0.9	0.237	0.922
ACACB	HMGCR	9606.ENSP00000341044	9606.ENSP00000287936	0.05	0	0	0	0	0	0	0.552	0.556
ACACB	LPL	9606.ENSP00000341044	9606.ENSP00000309757	0	0	0	0	0.059	0	0	0.45	0.46
ACACB	ACSL3	9606.ENSP00000341044	9606.ENSP00000350012	0.044	0	0	0	0.08	0	0	0.41	0.435
ACACB	MOGAT1	9606.ENSP00000341044	9606.ENSP00000406674	0	0	0	0	0.063	0	0	0.423	0.436
ACACB	NDUFAB1	9606.ENSP00000341044	9606.ENSP00000458770	0.185	0	0	0	0.061	0	0	0.452	0.544
ACACB	PPARA	9606.ENSP00000341044	9606.ENSP00000385523	0	0	0	0	0.086	0	0	0.523	0.545
ACACB	VPS13A	9606.ENSP00000341044	9606.ENSP00000353422	0	0	0	0	0.063	0.059	0	0.534	0.553
ACACB	BTG3	9606.ENSP00000341044	9606.ENSP00000344609	0	0	0	0	0	0	0	0.641	0.641
ACER3	DEGS1	9606.ENSP00000434480	9606.ENSP00000316476	0	0	0	0	0.062	0	0.9	0.545	0.953
ACER3	UGCG	9606.ENSP00000434480	9606.ENSP00000363397	0	0	0	0	0	0	0	0.52	0.52
ACER3	CDC37L1	9606.ENSP00000434480	9606.ENSP00000371278	0	0	0	0	0	0	0	0.412	0.412
ACER3	SGMS2	9606.ENSP00000434480	9606.ENSP00000378176	0	0	0	0	0	0	0	0.651	0.651
ACER3	KDSR	9606.ENSP00000434480	9606.ENSP00000385083	0	0	0	0	0.061	0	0.9	0.492	0.948
ACOT13	GABPA	9606.ENSP00000230048	9606.ENSP00000346886	0	0	0	0	0	0	0	0.406	0.406
ACOT13	PUS7	9606.ENSP00000230048	9606.ENSP00000348722	0	0	0	0	0	0.41	0	0	0.41
ACOT13	SBDS	9606.ENSP00000230048	9606.ENSP00000246868	0	0	0	0	0.08	0.387	0	0	0.411
ACOT13	KPNA2	9606.ENSP00000230048	9606.ENSP00000438483	0	0	0	0	0	0.416	0	0	0.416
ACOT13	PBDC1	9606.ENSP00000230048	9606.ENSP00000362456	0	0	0	0	0.071	0	0	0.452	0.47
ACOT13	INSIG2	9606.ENSP00000230048	9606.ENSP00000245787	0	0	0	0	0	0	0	0.472	0.472
ACOT13	FAM65B	9606.ENSP00000230048	9606.ENSP00000482957	0	0	0	0	0	0	0	0.48	0.48
ACOT13	ACOT9	9606.ENSP00000230048	9606.ENSP00000368605	0	0	0	0	0	0	0	0.499	0.499
ACOT13	BYSL	9606.ENSP00000230048	9606.ENSP00000230340	0	0	0	0	0	0	0	0.586	0.586
ACOT13	NDUFAB1	9606.ENSP00000230048	9606.ENSP00000458770	0.295	0	0	0	0.184	0	0	0.342	0.588
ACOT9	GRPEL1	9606.ENSP00000368605	9606.ENSP00000264954	0.046	0	0	0	0	0	0	0.45	0.453
ACOT9	RBM7	9606.ENSP00000368605	9606.ENSP00000364639	0	0	0	0	0.061	0	0	0.626	0.634
ACOT9	SAT1	9606.ENSP00000368605	9606.ENSP00000368572	0	0	0	0	0.158	0	0	0.651	0.694
ACOT9	MOGAT1	9606.ENSP00000368605	9606.ENSP00000406674	0	0	0	0	0	0	0	0.437	0.437
ACOT9	HIGD1A	9606.ENSP00000368605	9606.ENSP00000398064	0	0	0	0	0.046	0	0	0.512	0.514
ACSL3	PLIN3	9606.ENSP00000350012	9606.ENSP00000221957	0	0	0	0	0	0	0	0.476	0.476
ACSL3	KRAS	9606.ENSP00000350012	9606.ENSP00000256078	0	0	0	0	0.061	0.124	0	0.414	0.476
ACSL3	HMGCR	9606.ENSP00000350012	9606.ENSP00000287936	0	0	0	0	0.136	0.26	0	0.363	0.557
ACSL3	HK2	9606.ENSP00000350012	9606.ENSP00000290573	0	0	0	0	0.059	0	0	0.43	0.44
ACSL3	LPL	9606.ENSP00000350012	9606.ENSP00000309757	0	0	0	0	0.055	0	0.8	0.213	0.838
ACSL3	LYN	9606.ENSP00000350012	9606.ENSP00000428924	0	0	0	0	0.061	0.393	0	0.045	0.408
ACSL3	IDI1	9606.ENSP00000350012	9606.ENSP00000370748	0	0	0	0	0.064	0	0	0.415	0.429
ACSL3	YES1	9606.ENSP00000350012	9606.ENSP00000462468	0	0	0	0	0.088	0.393	0	0.069	0.44
ACSL3	PDLIM1	9606.ENSP00000350012	9606.ENSP00000360305	0	0	0	0	0	0	0	0.449	0.449
ACSL3	BCL6	9606.ENSP00000350012	9606.ENSP00000384371	0	0	0	0	0.063	0.485	0	0.047	0.5
ACSL3	MOGAT1	9606.ENSP00000350012	9606.ENSP00000406674	0	0	0	0	0.077	0	0	0.519	0.537
ACSM2A	HOMER1	9606.ENSP00000459451	9606.ENSP00000334382	0	0	0	0	0	0	0	0.669	0.669
ACTR3C	DCTN6	9606.ENSP00000252071	9606.ENSP00000221114	0	0	0	0	0	0.317	0	0.49	0.637
ACTR3C	ARPC3	9606.ENSP00000252071	9606.ENSP00000228825	0	0	0	0	0.064	0.78	0.36	0.441	0.916
ACTR3C	HCLS1	9606.ENSP00000252071	9606.ENSP00000320176	0	0	0	0	0.064	0.145	0	0.317	0.405
ACTR3C	LCP1	9606.ENSP00000252071	9606.ENSP00000381581	0	0	0	0	0.108	0.185	0	0.271	0.423
ACTR3C	GMFB	9606.ENSP00000252071	9606.ENSP00000350757	0	0	0	0	0.098	0.336	0	0.134	0.436
ADAMTS1	TFPI2	9606.ENSP00000284984	9606.ENSP00000222543	0	0	0	0	0.107	0	0	0.421	0.461
ADAMTS1	CFP	9606.ENSP00000284984	9606.ENSP00000247153	0	0	0	0.557	0	0	0.9	0.381	0.915
ADAMTS1	THBS1	9606.ENSP00000284984	9606.ENSP00000260356	0	0	0	0.545	0.096	0	0.9	0.64	0.932
ADAMTS1	BPI	9606.ENSP00000284984	9606.ENSP00000262865	0	0	0	0	0	0	0	0.416	0.416
ADAMTS1	ADAMTS16	9606.ENSP00000284984	9606.ENSP00000274181	0	0	0	0.784	0.061	0	0.9	0.71	0.916
ADAMTS1	AREG	9606.ENSP00000284984	9606.ENSP00000379097	0	0	0	0	0	0	0	0.423	0.423
ADAMTS1	MMP9	9606.ENSP00000284984	9606.ENSP00000361405	0	0	0	0	0	0	0	0.505	0.505
ADAMTS1	HAS2	9606.ENSP00000284984	9606.ENSP00000306991	0	0	0	0	0.098	0	0	0.498	0.528
ADAMTS1	ADAMTS4	9606.ENSP00000284984	9606.ENSP00000356975	0	0	0	0.936	0.062	0	0.9	0.782	0.907
ADAMTS1	ADAMTS9	9606.ENSP00000284984	9606.ENSP00000418735	0	0	0	0.879	0.097	0	0.9	0.659	0.913
ADAMTS16	CFP	9606.ENSP00000274181	9606.ENSP00000247153	0	0.002	0	0.558	0	0	0.9	0.049	0.9
ADAMTS16	THBS1	9606.ENSP00000274181	9606.ENSP00000260356	0	0	0	0.543	0	0	0.9	0.642	0.928
ADAMTS16	ADAMTS9	9606.ENSP00000274181	9606.ENSP00000418735	0	0	0	0.774	0	0	0.9	0.715	0.915
ADAMTS16	ADAMTS4	9606.ENSP00000274181	9606.ENSP00000356975	0	0	0	0.758	0.061	0	0.9	0.613	0.916
ADAMTS4	CFP	9606.ENSP00000356975	9606.ENSP00000247153	0	0	0	0.564	0	0	0.9	0.057	0.9
ADAMTS4	THBS1	9606.ENSP00000356975	9606.ENSP00000260356	0	0	0	0.55	0.061	0	0.9	0.371	0.917
ADAMTS4	IL1B	9606.ENSP00000356975	9606.ENSP00000263341	0	0	0	0	0.062	0	0	0.781	0.786
ADAMTS4	PTGS2	9606.ENSP00000356975	9606.ENSP00000356438	0	0	0	0	0.05	0	0	0.471	0.476
ADAMTS4	SDC4	9606.ENSP00000356975	9606.ENSP00000361818	0	0	0	0	0	0	0	0.421	0.42
ADAMTS4	TSPAN2	9606.ENSP00000356975	9606.ENSP00000358529	0	0	0	0	0.061	0	0	0.407	0.42
ADAMTS4	MMP9	9606.ENSP00000356975	9606.ENSP00000361405	0	0	0	0	0	0	0	0.608	0.608
ADAMTS4	ADAMTS9	9606.ENSP00000356975	9606.ENSP00000418735	0	0	0	0.874	0.061	0	0.9	0.691	0.91
ADAMTS9	CFP	9606.ENSP00000418735	9606.ENSP00000247153	0	0	0	0.561	0	0	0.9	0.049	0.9
ADAMTS9	THBS1	9606.ENSP00000418735	9606.ENSP00000260356	0	0	0	0.541	0.055	0	0.9	0.298	0.913
ADAMTS9	MAGI1	9606.ENSP00000418735	9606.ENSP00000385450	0	0	0	0	0.084	0	0	0.548	0.568
ADAMTS9	PSMD6	9606.ENSP00000418735	9606.ENSP00000418695	0	0	0	0	0	0	0	0.561	0.561
ADIPOR1	NAMPT	9606.ENSP00000341785	9606.ENSP00000222553	0.072	0	0	0	0	0	0	0.534	0.549
ADIPOR1	CCL2	9606.ENSP00000341785	9606.ENSP00000225831	0	0	0	0	0	0	0	0.423	0.422
ADIPOR1	PLEK	9606.ENSP00000341785	9606.ENSP00000234313	0	0	0	0	0	0	0	0.44	0.44
ADIPOR1	CD93	9606.ENSP00000341785	9606.ENSP00000246006	0	0	0	0	0	0	0	0.505	0.505
ADIPOR1	PRKAB2	9606.ENSP00000341785	9606.ENSP00000254101	0	0	0	0	0	0	0.9	0.113	0.907
ADIPOR1	CRP	9606.ENSP00000341785	9606.ENSP00000255030	0	0	0	0	0	0	0	0.444	0.444
ADIPOR1	STAT3	9606.ENSP00000341785	9606.ENSP00000264657	0	0	0	0	0	0	0	0.623	0.623
ADIPOR1	LPL	9606.ENSP00000341785	9606.ENSP00000309757	0	0	0	0	0	0	0	0.44	0.44
ADIPOR1	SNCA	9606.ENSP00000341785	9606.ENSP00000338345	0	0	0	0	0.192	0	0	0.292	0.403
ADIPOR1	MYC	9606.ENSP00000341785	9606.ENSP00000479618	0	0	0	0	0	0.099	0	0.46	0.493
ADIPOR1	PTPN1	9606.ENSP00000341785	9606.ENSP00000360683	0	0	0	0	0	0	0	0.542	0.542
ADIPOR1	PPARA	9606.ENSP00000341785	9606.ENSP00000385523	0	0	0	0	0.061	0.05	0	0.581	0.593
ADM	HMOX1	9606.ENSP00000436607	9606.ENSP00000216117	0	0	0	0	0.098	0	0	0.559	0.585
ADM	LBP	9606.ENSP00000436607	9606.ENSP00000217407	0	0	0	0	0	0	0	0.407	0.407
ADM	SERPINE1	9606.ENSP00000436607	9606.ENSP00000223095	0	0	0	0	0.152	0	0	0.327	0.405
ADM	CCL2	9606.ENSP00000436607	9606.ENSP00000225831	0	0	0	0	0.087	0	0	0.399	0.427
ADM	PTGER2	9606.ENSP00000436607	9606.ENSP00000245457	0	0	0	0	0	0	0.9	0.057	0.901
ADM	CRP	9606.ENSP00000436607	9606.ENSP00000255030	0	0	0	0	0	0	0	0.557	0.557
ADM	IL1B	9606.ENSP00000436607	9606.ENSP00000263341	0	0	0	0	0.065	0	0	0.399	0.414
ADM	EPAS1	9606.ENSP00000436607	9606.ENSP00000263734	0	0	0	0	0.069	0	0	0.534	0.548
ADM	CALCRL	9606.ENSP00000436607	9606.ENSP00000386972	0	0	0	0	0	0.294	0.9	0.958	0.996
ADM	MME	9606.ENSP00000436607	9606.ENSP00000418525	0	0	0	0	0	0.379	0	0.46	0.65
ADM	HIF1A	9606.ENSP00000436607	9606.ENSP00000437955	0	0	0	0	0	0	0	0.444	0.444
AEN	BYSL	9606.ENSP00000331944	9606.ENSP00000230340	0	0	0	0	0.493	0	0	0	0.493
AEN	CEBPZ	9606.ENSP00000331944	9606.ENSP00000234170	0	0	0	0	0.248	0.372	0	0	0.507
AEN	NIP7	9606.ENSP00000331944	9606.ENSP00000254940	0	0	0	0	0.476	0	0	0	0.476
AEN	DDX56	9606.ENSP00000331944	9606.ENSP00000258772	0	0	0	0	0.461	0.111	0	0.053	0.506
AEN	PNO1	9606.ENSP00000331944	9606.ENSP00000263657	0	0	0	0	0.45	0	0	0	0.45
AEN	NOP58	9606.ENSP00000331944	9606.ENSP00000264279	0	0	0	0	0.145	0.38	0	0	0.447
AEN	REXO2	9606.ENSP00000331944	9606.ENSP00000265881	0	0	0	0	0.062	0.185	0	0.362	0.469
AEN	PLK2	9606.ENSP00000331944	9606.ENSP00000274289	0	0	0	0	0.064	0	0	0.446	0.459
AEN	NIFK	9606.ENSP00000331944	9606.ENSP00000285814	0	0	0	0	0.508	0.094	0	0	0.535
AEN	UTP15	9606.ENSP00000331944	9606.ENSP00000296792	0	0	0	0	0.472	0	0	0	0.472
AEN	RRS1	9606.ENSP00000331944	9606.ENSP00000322396	0	0	0	0	0.567	0.157	0	0	0.62
AEN	NOP2	9606.ENSP00000331944	9606.ENSP00000371858	0	0	0	0	0.349	0.052	0	0.137	0.421
AEN	UTP11L	9606.ENSP00000331944	9606.ENSP00000362105	0	0	0	0	0.426	0	0	0	0.426
AEN	GNL2	9606.ENSP00000331944	9606.ENSP00000362153	0.043	0	0	0	0.45	0	0	0.041	0.451
AEN	TEX10	9606.ENSP00000331944	9606.ENSP00000364037	0	0	0	0	0.461	0	0	0	0.461
AEN	GTPBP4	9606.ENSP00000331944	9606.ENSP00000354040	0	0	0	0	0.439	0.079	0	0	0.461
AEN	NOP16	9606.ENSP00000331944	9606.ENSP00000480832	0	0	0	0	0.461	0	0	0	0.461
AEN	MRTO4	9606.ENSP00000331944	9606.ENSP00000364320	0	0	0	0	0.45	0	0	0.064	0.463
AEN	NOLC1	9606.ENSP00000331944	9606.ENSP00000385410	0	0	0	0	0.251	0.364	0	0	0.503
AEN	WDR43	9606.ENSP00000331944	9606.ENSP00000384302	0	0	0	0	0.532	0	0	0	0.532
AEN	RPF2	9606.ENSP00000331944	9606.ENSP00000402338	0	0	0	0	0.53	0.079	0	0	0.548
AEN	MAK16	9606.ENSP00000331944	9606.ENSP00000353246	0	0	0	0	0.524	0.185	0	0	0.595
AEN	BRIX1	9606.ENSP00000331944	9606.ENSP00000338862	0	0	0	0	0.577	0	0	0.127	0.614
AEN	SEMA4B	9606.ENSP00000331944	9606.ENSP00000394720	0	0	0	0	0	0.689	0	0	0.689
AGFG1	M6PR	9606.ENSP00000387282	9606.ENSP00000000412	0	0	0	0	0	0	0.9	0.387	0.936
AGFG1	PLIN3	9606.ENSP00000387282	9606.ENSP00000221957	0	0	0	0	0	0	0	0.641	0.641
AGFG1	YKT6	9606.ENSP00000387282	9606.ENSP00000223369	0	0	0	0	0.046	0.085	0	0.448	0.476
AGFG1	ARPC3	9606.ENSP00000387282	9606.ENSP00000228825	0	0	0	0	0	0	0.9	0.092	0.905
AGFG1	RAB35	9606.ENSP00000387282	9606.ENSP00000229340	0	0	0	0	0	0	0	0.523	0.523
AGFG1	RAB21	9606.ENSP00000387282	9606.ENSP00000261263	0	0	0	0	0.062	0	0	0.578	0.587
AGFG1	RAB5A	9606.ENSP00000387282	9606.ENSP00000273047	0	0	0	0	0.063	0.157	0.9	0.669	0.97
AGFG1	RAB1B	9606.ENSP00000387282	9606.ENSP00000310226	0	0	0	0	0.055	0.05	0	0.558	0.568
AGFG1	RAB8B	9606.ENSP00000387282	9606.ENSP00000312734	0	0	0	0	0	0	0	0.47	0.47
AGFG1	RABGGTB	9606.ENSP00000387282	9606.ENSP00000317473	0	0	0	0	0.062	0	0	0.647	0.654
AGFG1	HIP1	9606.ENSP00000387282	9606.ENSP00000336747	0	0	0	0	0	0.107	0.9	0.06	0.908
AGFG1	NECAP1	9606.ENSP00000387282	9606.ENSP00000341737	0	0	0	0	0.062	0	0.9	0.224	0.92
AGFG1	TFRC	9606.ENSP00000387282	9606.ENSP00000353224	0	0	0	0	0	0.052	0.9	0.323	0.93
AGFG1	GTPBP4	9606.ENSP00000387282	9606.ENSP00000354040	0	0	0	0	0.054	0	0	0.416	0.423
AGFG1	VWA8	9606.ENSP00000387282	9606.ENSP00000368612	0	0	0	0	0	0	0	0.464	0.464
AGFG1	ARL13B	9606.ENSP00000387282	9606.ENSP00000377769	0	0	0	0	0.064	0.185	0	0.441	0.536
AGFG1	RAB27A	9606.ENSP00000387282	9606.ENSP00000379601	0	0	0	0	0	0	0	0.559	0.559
AGFG1	ARL4A	9606.ENSP00000387282	9606.ENSP00000379898	0	0	0	0	0	0.157	0	0.36	0.437
AGFG1	RAB18	9606.ENSP00000387282	9606.ENSP00000478479	0	0	0	0	0.061	0	0	0.54	0.549
AGFG1	RAB31	9606.ENSP00000387282	9606.ENSP00000461945	0	0	0	0	0.05	0.157	0	0.642	0.688
AGFG1	LDLR	9606.ENSP00000387282	9606.ENSP00000454071	0	0	0	0	0	0	0.9	0.185	0.915
AIF1	LCP2	9606.ENSP00000365227	9606.ENSP00000046794	0	0	0	0	0.494	0	0	0.057	0.502
AIF1	HMOX1	9606.ENSP00000365227	9606.ENSP00000216117	0	0	0	0	0	0.124	0	0.429	0.478
AIF1	DECR1	9606.ENSP00000365227	9606.ENSP00000220764	0	0	0	0	0	0.084	0	0.45	0.474
AIF1	MPO	9606.ENSP00000365227	9606.ENSP00000225275	0	0	0	0	0.195	0	0	0.517	0.594
AIF1	CCL2	9606.ENSP00000365227	9606.ENSP00000225831	0	0	0	0	0	0	0	0.658	0.658
AIF1	PLEK	9606.ENSP00000365227	9606.ENSP00000234313	0	0	0	0	0.418	0	0	0.061	0.43
AIF1	SELL	9606.ENSP00000365227	9606.ENSP00000236147	0	0	0	0	0.3	0.187	0	0.23	0.523
AIF1	CD68	9606.ENSP00000365227	9606.ENSP00000250092	0	0	0	0	0.099	0	0	0.788	0.8
AIF1	TLR2	9606.ENSP00000365227	9606.ENSP00000260010	0	0	0	0	0.213	0.053	0	0.517	0.608
AIF1	TYROBP	9606.ENSP00000365227	9606.ENSP00000262629	0	0	0	0	0.531	0	0	0.424	0.718
AIF1	IL1B	9606.ENSP00000365227	9606.ENSP00000263341	0	0	0	0	0.139	0	0	0.67	0.703
AIF1	ICAM1	9606.ENSP00000365227	9606.ENSP00000264832	0	0	0	0	0.065	0	0	0.4	0.415
AIF1	SLC1A3	9606.ENSP00000365227	9606.ENSP00000265113	0	0	0	0	0	0	0	0.473	0.473
AIF1	IRF8	9606.ENSP00000365227	9606.ENSP00000268638	0	0	0	0	0.338	0	0	0.292	0.511
AIF1	CD53	9606.ENSP00000365227	9606.ENSP00000271324	0	0	0	0	0.473	0	0	0.087	0.498
AIF1	FCGR2A	9606.ENSP00000365227	9606.ENSP00000271450	0	0	0	0	0.214	0	0	0.446	0.545
AIF1	CSF1R	9606.ENSP00000365227	9606.ENSP00000286301	0	0	0	0	0.272	0	0	0.534	0.646
AIF1	FCER1G	9606.ENSP00000365227	9606.ENSP00000289902	0	0	0	0	0.344	0	0	0.167	0.43
AIF1	LAPTM5	9606.ENSP00000365227	9606.ENSP00000294507	0	0	0	0	0.419	0	0	0.058	0.429
AIF1	CCR1	9606.ENSP00000365227	9606.ENSP00000296140	0	0	0	0	0.337	0	0	0.249	0.48
AIF1	C3AR1	9606.ENSP00000365227	9606.ENSP00000302079	0	0	0	0	0.332	0	0	0.188	0.434
AIF1	C1QB	9606.ENSP00000365227	9606.ENSP00000313967	0	0	0	0	0.224	0	0	0.325	0.453
AIF1	CSF1	9606.ENSP00000365227	9606.ENSP00000327513	0	0	0	0	0	0	0	0.448	0.448
AIF1	CD86	9606.ENSP00000365227	9606.ENSP00000332049	0	0	0	0	0.371	0	0	0.472	0.653
AIF1	SNCA	9606.ENSP00000365227	9606.ENSP00000338345	0	0	0	0	0	0	0	0.42	0.42
AIF1	CD163	9606.ENSP00000365227	9606.ENSP00000352071	0	0	0	0	0.139	0	0	0.558	0.603
AIF1	CD300A	9606.ENSP00000365227	9606.ENSP00000353259	0	0	0	0	0.443	0	0	0.058	0.452
AIF1	MPEG1	9606.ENSP00000365227	9606.ENSP00000354335	0	0	0	0	0.337	0	0	0.145	0.408
AIF1	PTGS2	9606.ENSP00000365227	9606.ENSP00000356438	0	0	0	0	0.066	0	0	0.542	0.553
AIF1	SGK1	9606.ENSP00000365227	9606.ENSP00000356832	0	0	0	0	0.062	0.084	0	0.437	0.474
AIF1	S100A9	9606.ENSP00000365227	9606.ENSP00000357727	0	0	0	0	0.28	0	0	0.286	0.464
AIF1	MMP9	9606.ENSP00000365227	9606.ENSP00000361405	0	0	0	0	0.152	0	0	0.44	0.504
AIF1	TLR4	9606.ENSP00000365227	9606.ENSP00000363089	0	0	0	0	0.126	0.053	0	0.588	0.629
AIF1	FGR	9606.ENSP00000365227	9606.ENSP00000363117	0	0	0	0	0.355	0.125	0	0	0.411
AIF1	C1QA	9606.ENSP00000365227	9606.ENSP00000363773	0	0	0	0	0.312	0	0	0.325	0.515
AIF1	TRANK1	9606.ENSP00000365227	9606.ENSP00000416168	0	0	0	0	0.069	0	0	0.397	0.414
AIF1	CLEC5A	9606.ENSP00000365227	9606.ENSP00000449999	0	0	0	0	0.298	0.187	0	0.058	0.415
AIF1	CCL4	9606.ENSP00000365227	9606.ENSP00000482259	0	0	0	0	0.2	0	0	0.319	0.431
AIF1	BTK	9606.ENSP00000365227	9606.ENSP00000483570	0	0	0	0	0.371	0.125	0	0.062	0.438
AIF1	HCK	9606.ENSP00000365227	9606.ENSP00000444986	0	0	0	0	0.365	0.125	0	0.074	0.44
AIF1	TLR7	9606.ENSP00000365227	9606.ENSP00000370034	0	0	0	0	0.139	0.053	0	0.385	0.454
AIF1	ITGB2	9606.ENSP00000365227	9606.ENSP00000380948	0	0	0	0	0.368	0	0	0.213	0.481
AIF1	CCL3	9606.ENSP00000365227	9606.ENSP00000477908	0	0	0	0	0.154	0	0	0.44	0.505
AIF1	IL10	9606.ENSP00000365227	9606.ENSP00000412237	0	0	0	0	0	0	0	0.585	0.585
AIF1	MRC1	9606.ENSP00000365227	9606.ENSP00000455897	0	0	0	0	0.152	0.187	0	0.641	0.73
AIF1	LCP1	9606.ENSP00000365227	9606.ENSP00000381581	0	0	0	0	0.319	0.437	0	0.436	0.765
AKAP12	BRMS1L	9606.ENSP00000384537	9606.ENSP00000216807	0	0	0	0	0	0	0	0.404	0.404
AKAP12	AKAP9	9606.ENSP00000384537	9606.ENSP00000348573	0	0	0	0	0	0	0	0.568	0.568
AKAP12	PEA15	9606.ENSP00000384537	9606.ENSP00000357055	0	0	0	0	0.063	0	0	0.431	0.444
AKAP12	S100A10	9606.ENSP00000384537	9606.ENSP00000357801	0	0	0	0	0.506	0	0	0.121	0.547
AKAP12	DUSP5	9606.ENSP00000384537	9606.ENSP00000358596	0	0	0	0	0	0	0	0.48	0.48
AKAP12	AKAP5	9606.ENSP00000384537	9606.ENSP00000378207	0	0	0	0	0	0	0	0.724	0.724
AKAP5	CBFA2T2	9606.ENSP00000378207	9606.ENSP00000262653	0	0	0	0	0	0	0	0.645	0.645
AKAP5	PRKAR2B	9606.ENSP00000378207	9606.ENSP00000265717	0	0	0	0	0.049	0.88	0.9	0.733	0.996
AKAP5	IQGAP1	9606.ENSP00000378207	9606.ENSP00000268182	0	0	0	0	0	0.379	0.9	0.266	0.95
AKAP5	HSPB8	9606.ENSP00000378207	9606.ENSP00000281938	0	0	0	0	0	0	0	0.631	0.631
AKAP5	AKAP9	9606.ENSP00000378207	9606.ENSP00000348573	0	0	0	0	0.061	0	0	0.682	0.689
AKAP5	ITPR2	9606.ENSP00000378207	9606.ENSP00000370744	0	0	0	0	0	0	0.9	0	0.9
AKAP9	VCL	9606.ENSP00000348573	9606.ENSP00000211998	0	0	0	0	0	0	0.9	0.068	0.902
AKAP9	NKTR	9606.ENSP00000348573	9606.ENSP00000232978	0	0	0	0	0.53	0	0	0.395	0.703
AKAP9	RAP1B	9606.ENSP00000348573	9606.ENSP00000250559	0	0	0	0	0	0	0.9	0.12	0.908
AKAP9	KRAS	9606.ENSP00000348573	9606.ENSP00000256078	0	0	0	0	0.062	0	0.9	0.125	0.91
AKAP9	PRKAR2B	9606.ENSP00000348573	9606.ENSP00000265717	0	0	0	0	0	0.736	0.9	0.284	0.979
AKAP9	IQGAP1	9606.ENSP00000348573	9606.ENSP00000268182	0	0	0	0	0	0	0.9	0.123	0.908
AKAP9	MAP2K1	9606.ENSP00000348573	9606.ENSP00000302486	0	0	0	0	0	0	0.9	0.231	0.919
AKAP9	HSP90AA1	9606.ENSP00000348573	9606.ENSP00000335153	0	0	0	0	0.046	0	0.9	0.05	0.901
AKAP9	CUX1	9606.ENSP00000348573	9606.ENSP00000353401	0	0	0	0	0.061	0	0	0.4	0.412
AKAP9	CNTLN	9606.ENSP00000348573	9606.ENSP00000370021	0	0	0	0	0	0	0	0.473	0.473
AKAP9	ITGB3	9606.ENSP00000348573	9606.ENSP00000452786	0	0	0	0	0	0	0.9	0	0.9
AKAP9	RAB3IP	9606.ENSP00000348573	9606.ENSP00000447300	0	0	0	0	0	0	0.9	0.045	0.9
AKAP9	RAP1A	9606.ENSP00000348573	9606.ENSP00000358723	0	0	0	0	0	0	0.9	0.102	0.906
AKAP9	ALMS1	9606.ENSP00000348573	9606.ENSP00000482968	0	0	0	0	0.114	0	0.9	0.063	0.909
AKAP9	MAPRE1	9606.ENSP00000348573	9606.ENSP00000364721	0	0	0	0	0	0.741	0.9	0.286	0.979
ALAS1	HMOX1	9606.ENSP00000378416	9606.ENSP00000216117	0	0	0	0	0.05	0	0	0.484	0.489
ALAS1	FLVCR2	9606.ENSP00000378416	9606.ENSP00000238667	0	0	0	0	0	0	0	0.437	0.437
ALAS1	NFIL3	9606.ENSP00000378416	9606.ENSP00000297689	0	0	0	0	0	0	0	0.468	0.468
ALAS1	ECHDC2	9606.ENSP00000378416	9606.ENSP00000360577	0	0	0	0	0.062	0.6	0	0.061	0.616
ALAS1	PPARA	9606.ENSP00000378416	9606.ENSP00000385523	0	0	0	0	0	0	0.9	0.314	0.928
ALG5	PIGN	9606.ENSP00000239891	9606.ENSP00000350263	0	0	0	0	0.063	0.058	0	0.388	0.412
ALG5	UGDH	9606.ENSP00000239891	9606.ENSP00000319501	0.185	0	0	0	0.183	0.086	0	0.227	0.467
ALG5	POLR1C	9606.ENSP00000239891	9606.ENSP00000361465	0.054	0.627	0	0	0.064	0	0	0	0.641
ALG5	LHFPL2	9606.ENSP00000239891	9606.ENSP00000369702	0	0	0	0	0	0	0	0.66	0.66
ALG5	DAD1	9606.ENSP00000239891	9606.ENSP00000250498	0	0	0	0	0.247	0.132	0	0.522	0.66
ALG5	NDUFAB1	9606.ENSP00000239891	9606.ENSP00000458770	0.184	0	0	0	0.653	0	0	0	0.704
ALG5	DPM1	9606.ENSP00000239891	9606.ENSP00000360644	0	0	0	0.658	0.242	0	0.9	0.836	0.943
ALMS1	PRKAR2B	9606.ENSP00000482968	9606.ENSP00000265717	0	0	0	0	0	0	0.9	0	0.9
ALMS1	HSP90AA1	9606.ENSP00000482968	9606.ENSP00000335153	0	0	0	0	0	0	0.9	0.058	0.901
ALMS1	MAPRE1	9606.ENSP00000482968	9606.ENSP00000364721	0	0	0	0	0	0	0.9	0	0.9
ALMS1	BBS10	9606.ENSP00000482968	9606.ENSP00000376946	0	0	0	0	0.086	0	0	0.662	0.678
ALMS1	RAB3IP	9606.ENSP00000482968	9606.ENSP00000447300	0	0	0	0	0	0	0.9	0	0.9
ALOX5AP	LCP2	9606.ENSP00000479870	9606.ENSP00000046794	0	0	0	0	0.569	0	0	0	0.569
ALOX5AP	PLEK	9606.ENSP00000479870	9606.ENSP00000234313	0	0	0	0	0.685	0	0	0	0.685
ALOX5AP	SRGN	9606.ENSP00000479870	9606.ENSP00000242465	0	0	0	0	0.536	0	0	0.223	0.624
ALOX5AP	PTGER2	9606.ENSP00000479870	9606.ENSP00000245457	0	0	0	0	0.098	0	0	0.373	0.411
ALOX5AP	TLR2	9606.ENSP00000479870	9606.ENSP00000260010	0	0	0	0	0.338	0	0	0.161	0.421
ALOX5AP	TYROBP	9606.ENSP00000479870	9606.ENSP00000262629	0	0	0	0	0.744	0	0	0.049	0.746
ALOX5AP	CD53	9606.ENSP00000479870	9606.ENSP00000271324	0	0	0	0	0.553	0	0	0.212	0.632
ALOX5AP	FCER1G	9606.ENSP00000479870	9606.ENSP00000289902	0	0	0	0	0.483	0	0	0.125	0.528
ALOX5AP	LAPTM5	9606.ENSP00000479870	9606.ENSP00000294507	0	0	0	0	0.656	0	0	0.242	0.728
ALOX5AP	CCR1	9606.ENSP00000479870	9606.ENSP00000296140	0	0	0	0	0.34	0	0	0.14	0.409
ALOX5AP	C3AR1	9606.ENSP00000479870	9606.ENSP00000302079	0	0	0	0	0.544	0	0	0.1	0.572
ALOX5AP	C1QB	9606.ENSP00000479870	9606.ENSP00000313967	0	0	0	0	0.323	0	0	0.165	0.41
ALOX5AP	HCLS1	9606.ENSP00000479870	9606.ENSP00000320176	0	0	0	0	0.563	0	0	0.145	0.611
ALOX5AP	C1orf162	9606.ENSP00000479870	9606.ENSP00000344218	0	0	0	0	0.769	0	0	0	0.769
ALOX5AP	PTGS2	9606.ENSP00000479870	9606.ENSP00000356438	0	0	0	0	0.085	0	0	0.474	0.498
ALOX5AP	NCF2	9606.ENSP00000479870	9606.ENSP00000356505	0	0	0	0	0.564	0	0	0.127	0.603
ALOX5AP	S100A12	9606.ENSP00000479870	9606.ENSP00000357726	0	0	0	0	0.233	0	0	0.296	0.438
ALOX5AP	S100A9	9606.ENSP00000479870	9606.ENSP00000357727	0	0	0	0	0.318	0	0	0.269	0.48
ALOX5AP	FUNDC2	9606.ENSP00000479870	9606.ENSP00000358510	0	0	0	0	0	0	0	0.54	0.54
ALOX5AP	FGR	9606.ENSP00000479870	9606.ENSP00000363117	0	0	0	0	0.561	0	0	0.047	0.564
ALOX5AP	LILRB2	9606.ENSP00000479870	9606.ENSP00000375629	0	0	0	0	0.553	0	0	0	0.553
ALOX5AP	ITGB2	9606.ENSP00000479870	9606.ENSP00000380948	0	0	0	0	0.705	0	0	0.187	0.75
ALOX5AP	SLA	9606.ENSP00000479870	9606.ENSP00000394049	0	0	0	0	0.678	0	0	0	0.678
ALOX5AP	IL10	9606.ENSP00000479870	9606.ENSP00000412237	0	0	0	0	0	0	0	0.526	0.526
ALOX5AP	HCK	9606.ENSP00000479870	9606.ENSP00000444986	0	0	0	0	0.555	0	0	0	0.555
ALOX5AP	FPR1	9606.ENSP00000479870	9606.ENSP00000471493	0	0	0	0	0.331	0	0	0.151	0.407
ALOX5AP	CCL3	9606.ENSP00000479870	9606.ENSP00000477908	0	0	0	0	0.341	0	0	0.252	0.486
ALOX5AP	CCL4	9606.ENSP00000479870	9606.ENSP00000482259	0	0	0	0	0.376	0	0	0.083	0.403
ALPK2	CCDC59	9606.ENSP00000354991	9606.ENSP00000256151	0	0	0	0	0	0	0	0.421	0.421
ALPK2	SYTL3	9606.ENSP00000354991	9606.ENSP00000483936	0	0	0	0	0	0	0	0.4	0.4
AMD1	ODC1	9606.ENSP00000357880	9606.ENSP00000234111	0	0.369	0	0	0.082	0.167	0	0.948	0.971
AMD1	EIF4A3	9606.ENSP00000357880	9606.ENSP00000269349	0	0	0	0	0.061	0.165	0	0.336	0.433
AMD1	MAT2A	9606.ENSP00000357880	9606.ENSP00000303147	0	0	0	0	0.064	0	0.9	0.581	0.957
AMD1	MLKL	9606.ENSP00000357880	9606.ENSP00000308351	0	0	0	0	0	0	0	0.836	0.836
AMD1	AZIN1	9606.ENSP00000357880	9606.ENSP00000337180	0	0.135	0	0	0.134	0.157	0	0.658	0.756
AMD1	SLC16A10	9606.ENSP00000357880	9606.ENSP00000357844	0	0	0	0	0.061	0	0	0.639	0.647
AMD1	SMOX	9606.ENSP00000357880	9606.ENSP00000478305	0	0	0	0	0.063	0	0	0.661	0.669
AMD1	RPF2	9606.ENSP00000357880	9606.ENSP00000402338	0	0	0	0	0.113	0	0	0.674	0.698
AMD1	SAT1	9606.ENSP00000357880	9606.ENSP00000368572	0	0	0	0	0	0	0	0.737	0.737
AMER1	PSMD7	9606.ENSP00000329117	9606.ENSP00000219313	0	0	0	0	0	0	0.9	0	0.9
AMER1	PPP2CB	9606.ENSP00000329117	9606.ENSP00000221138	0	0	0	0	0	0	0.9	0	0.9
AMER1	KRAS	9606.ENSP00000329117	9606.ENSP00000256078	0	0	0	0	0.062	0	0	0.416	0.428
AMER1	LRP6	9606.ENSP00000329117	9606.ENSP00000261349	0	0	0	0	0.061	0	0.9	0.298	0.928
AMER1	STAT3	9606.ENSP00000329117	9606.ENSP00000264657	0	0	0	0	0	0	0	0.425	0.425
AMER1	DP2	9606.ENSP00000329117	9606.ENSP00000420616	0	0	0	0	0	0.547	0	0	0.547
AMER1	PSMD12	9606.ENSP00000329117	9606.ENSP00000348442	0	0	0	0	0	0	0.9	0	0.9
AMER1	PSMD6	9606.ENSP00000329117	9606.ENSP00000418695	0	0	0	0	0	0	0.9	0	0.9
AMER1	PSMD14	9606.ENSP00000329117	9606.ENSP00000386541	0	0	0	0	0	0	0.9	0	0.9
ANKAR	KIAA2018	9606.ENSP00000427882	9606.ENSP00000320794	0	0	0	0	0.063	0	0	0.53	0.54
ANKAR	INPP1	9606.ENSP00000427882	9606.ENSP00000376142	0	0	0	0	0.062	0	0	0.415	0.427
ANKRD22	PLBD1	9606.ENSP00000360998	9606.ENSP00000240617	0	0	0	0	0.104	0	0	0.414	0.452
ANKRD22	UGP2	9606.ENSP00000360998	9606.ENSP00000338703	0	0	0	0	0.058	0.055	0	0.624	0.636
ANKRD22	FHL1	9606.ENSP00000360998	9606.ENSP00000377710	0	0	0	0	0	0.182	0	0.304	0.406
ANKRD26	TUBB1	9606.ENSP00000365255	9606.ENSP00000217133	0	0	0	0	0	0.184	0	0.441	0.524
ANKRD26	SBDS	9606.ENSP00000365255	9606.ENSP00000246868	0	0	0	0	0	0	0	0.567	0.567
ANKRD26	UBAP1	9606.ENSP00000365255	9606.ENSP00000297661	0	0	0	0	0	0	0	0.603	0.603
ANKRD26	C3AR1	9606.ENSP00000365255	9606.ENSP00000302079	0	0	0	0	0	0	0	0.469	0.469
ANKRD26	CEBPA	9606.ENSP00000365255	9606.ENSP00000427514	0	0	0	0	0	0.05	0	0.448	0.453
ANKRD28	PPIF	9606.ENSP00000382379	9606.ENSP00000225174	0	0	0	0	0	0.397	0	0.308	0.564
ANKRD28	PLK2	9606.ENSP00000382379	9606.ENSP00000274289	0	0	0	0	0	0.583	0	0	0.583
ANKRD28	ZNF22	9606.ENSP00000382379	9606.ENSP00000298299	0	0	0	0	0.042	0.123	0	0.443	0.491
ANKRD28	RIPK4	9606.ENSP00000382379	9606.ENSP00000332454	0	0	0	0.618	0	0.125	0	0.906	0.426
ANKRD28	USP10	9606.ENSP00000382379	9606.ENSP00000457411	0	0	0	0	0.061	0.554	0	0	0.563
ANKRD36	ZNF514	9606.ENSP00000391950	9606.ENSP00000295208	0	0	0	0	0.042	0.123	0	0.45	0.497
ANKRD36B	ZNF717	9606.ENSP00000481149	9606.ENSP00000418187	0	0	0	0	0.042	0.123	0	0.417	0.467
ANXA1	ENO1	9606.ENSP00000366109	9606.ENSP00000234590	0	0	0	0	0.062	0.041	0	0.48	0.491
ANXA1	TAS2R10	9606.ENSP00000366109	9606.ENSP00000240619	0	0	0	0	0	0	0.9	0	0.9
ANXA1	TAS2R3	9606.ENSP00000366109	9606.ENSP00000247879	0	0	0	0	0	0	0.9	0	0.9
ANXA1	TAS2R4	9606.ENSP00000366109	9606.ENSP00000247881	0	0	0	0	0	0	0.9	0	0.9
ANXA1	EMP1	9606.ENSP00000366109	9606.ENSP00000256951	0	0	0	0	0.354	0	0	0.146	0.425
ANXA1	PRDX1	9606.ENSP00000366109	9606.ENSP00000262746	0	0	0	0	0.061	0	0	0.479	0.49
ANXA1	IL1B	9606.ENSP00000366109	9606.ENSP00000263341	0	0	0	0	0.093	0	0	0.569	0.592
ANXA1	CXCL16	9606.ENSP00000366109	9606.ENSP00000293778	0	0	0	0	0.062	0	0.9	0.11	0.909
ANXA1	CXCR1	9606.ENSP00000366109	9606.ENSP00000295683	0	0	0	0	0.05	0	0.9	0.098	0.906
ANXA1	PPBP	9606.ENSP00000366109	9606.ENSP00000296028	0	0	0	0	0.062	0	0.9	0.074	0.905
ANXA1	CCR1	9606.ENSP00000366109	9606.ENSP00000296140	0	0	0	0	0.062	0	0.9	0.138	0.912
ANXA1	ANXA5	9606.ENSP00000366109	9606.ENSP00000296511	0	0	0	0.911	0.199	0.379	0	0.875	0.521
ANXA1	F2RL1	9606.ENSP00000366109	9606.ENSP00000296677	0	0	0	0	0.061	0	0.9	0	0.902
ANXA1	C3AR1	9606.ENSP00000366109	9606.ENSP00000302079	0	0	0	0	0.089	0	0.9	0.066	0.907
ANXA1	S1PR1	9606.ENSP00000366109	9606.ENSP00000305416	0	0	0	0	0.061	0	0.9	0.062	0.904
ANXA1	CXCR2	9606.ENSP00000366109	9606.ENSP00000319635	0	0	0	0	0.061	0	0.9	0.144	0.912
ANXA1	HSP90AA1	9606.ENSP00000366109	9606.ENSP00000335153	0	0	0	0	0	0.051	0	0.514	0.519
ANXA1	C5AR1	9606.ENSP00000366109	9606.ENSP00000347197	0	0	0	0	0.062	0	0.9	0.163	0.914
ANXA1	CCL20	9606.ENSP00000366109	9606.ENSP00000351671	0	0	0	0	0.065	0	0.9	0.073	0.905
ANXA1	TGM2	9606.ENSP00000366109	9606.ENSP00000355330	0	0	0	0	0.091	0.379	0	0.348	0.599
ANXA1	EZR	9606.ENSP00000366109	9606.ENSP00000356042	0	0	0	0	0.062	0	0	0.425	0.437
ANXA1	PTGS2	9606.ENSP00000366109	9606.ENSP00000356438	0	0	0	0	0.159	0	0	0.377	0.454
ANXA1	S100A9	9606.ENSP00000366109	9606.ENSP00000357727	0	0	0	0	0.089	0	0	0.389	0.419
ANXA1	S100A10	9606.ENSP00000366109	9606.ENSP00000357801	0	0	0	0	0.534	0.061	0	0.568	0.794
ANXA1	GNAI3	9606.ENSP00000366109	9606.ENSP00000358867	0	0	0	0	0.061	0	0.9	0.046	0.902
ANXA1	LPAR1	9606.ENSP00000366109	9606.ENSP00000363553	0	0	0	0	0.071	0	0.9	0.046	0.903
ANXA1	GPR183	9606.ENSP00000366109	9606.ENSP00000365596	0	0	0	0	0.079	0	0.9	0	0.904
ANXA1	SERPINB1	9606.ENSP00000366109	9606.ENSP00000370115	0	0	0	0	0.088	0	0	0.376	0.407
ANXA1	IL10	9606.ENSP00000366109	9606.ENSP00000412237	0	0	0	0	0	0	0	0.434	0.434
ANXA1	CD44	9606.ENSP00000366109	9606.ENSP00000398632	0	0	0	0	0.233	0	0	0.327	0.462
ANXA1	LCP1	9606.ENSP00000366109	9606.ENSP00000381581	0	0	0	0	0.064	0.058	0	0.45	0.472
ANXA1	TAGLN	9606.ENSP00000366109	9606.ENSP00000432282	0	0	0	0	0.253	0	0	0.357	0.499
ANXA1	KRT8	9606.ENSP00000366109	9606.ENSP00000449404	0	0	0	0	0.228	0.379	0	0.323	0.647
ANXA1	FFAR2	9606.ENSP00000366109	9606.ENSP00000473159	0	0	0	0	0	0	0.9	0.041	0.9
ANXA1	TAS2R50	9606.ENSP00000366109	9606.ENSP00000424040	0	0	0	0	0	0	0.9	0	0.9
ANXA1	EDNRB	9606.ENSP00000366109	9606.ENSP00000366416	0	0	0	0	0	0	0.9	0.049	0.9
ANXA1	TAS2R20	9606.ENSP00000366109	9606.ENSP00000441624	0	0	0	0	0	0	0.9	0	0.9
ANXA1	TAS2R13	9606.ENSP00000366109	9606.ENSP00000375095	0	0	0	0	0	0	0.9	0	0.9
ANXA1	GRK5	9606.ENSP00000366109	9606.ENSP00000376609	0	0	0	0	0	0	0.9	0	0.9
ANXA1	HCAR3	9606.ENSP00000366109	9606.ENSP00000436714	0	0	0	0	0.081	0	0.9	0	0.904
ANXA1	HCAR2	9606.ENSP00000366109	9606.ENSP00000375066	0	0	0	0	0.084	0	0.9	0	0.904
ANXA1	CCL4	9606.ENSP00000366109	9606.ENSP00000482259	0	0	0	0	0.061	0	0.9	0.099	0.908
ANXA1	FPR2	9606.ENSP00000366109	9606.ENSP00000468897	0	0	0	0	0	0	0.9	0.849	0.984
ANXA1	FPR1	9606.ENSP00000366109	9606.ENSP00000471493	0	0	0	0	0.06	0.379	0.9	0.819	0.988
ANXA5	TNFRSF1A	9606.ENSP00000296511	9606.ENSP00000162749	0	0	0	0	0.085	0	0	0.543	0.564
ANXA5	VCL	9606.ENSP00000296511	9606.ENSP00000211998	0	0	0	0	0.096	0	0	0.44	0.472
ANXA5	HMOX1	9606.ENSP00000296511	9606.ENSP00000216117	0	0	0	0	0.065	0	0	0.558	0.569
ANXA5	DECR1	9606.ENSP00000296511	9606.ENSP00000220764	0	0	0	0	0	0.042	0	0.556	0.556
ANXA5	MPO	9606.ENSP00000296511	9606.ENSP00000225275	0	0	0	0	0	0	0	0.45	0.45
ANXA5	CCL2	9606.ENSP00000296511	9606.ENSP00000225831	0	0	0	0	0.088	0	0	0.48	0.506
ANXA5	SELL	9606.ENSP00000296511	9606.ENSP00000236147	0	0	0	0	0	0	0	0.637	0.637
ANXA5	CD68	9606.ENSP00000296511	9606.ENSP00000250092	0	0	0	0	0	0	0	0.406	0.406
ANXA5	KRAS	9606.ENSP00000296511	9606.ENSP00000256078	0	0	0	0	0	0.101	0	0.576	0.602
ANXA5	CDK4	9606.ENSP00000296511	9606.ENSP00000257904	0	0	0	0	0.065	0	0	0.641	0.649
ANXA5	TLR2	9606.ENSP00000296511	9606.ENSP00000260010	0	0	0	0	0.061	0	0	0.473	0.483
ANXA5	IL1B	9606.ENSP00000296511	9606.ENSP00000263341	0	0	0	0	0	0	0	0.491	0.491
ANXA5	BIRC3	9606.ENSP00000296511	9606.ENSP00000263464	0	0	0	0	0	0	0	0.527	0.527
ANXA5	SELP	9606.ENSP00000296511	9606.ENSP00000263686	0	0	0	0	0	0	0	0.588	0.588
ANXA5	STAT3	9606.ENSP00000296511	9606.ENSP00000264657	0	0	0	0	0.061	0	0	0.717	0.723
ANXA5	ICAM1	9606.ENSP00000296511	9606.ENSP00000264832	0	0	0	0	0.061	0	0	0.537	0.546
ANXA5	CASP6	9606.ENSP00000296511	9606.ENSP00000265164	0	0	0	0	0	0	0	0.521	0.521
ANXA5	CDK2	9606.ENSP00000296511	9606.ENSP00000266970	0	0	0	0	0.071	0.066	0	0.654	0.674
ANXA5	BCL2A1	9606.ENSP00000296511	9606.ENSP00000267953	0	0	0	0	0	0	0	0.443	0.443
ANXA5	IQGAP1	9606.ENSP00000296511	9606.ENSP00000268182	0	0	0	0	0.095	0.39	0	0.12	0.471
ANXA5	MAP1LC3B	9606.ENSP00000296511	9606.ENSP00000268607	0	0	0	0	0	0	0	0.656	0.656
ANXA5	FCGR2A	9606.ENSP00000296511	9606.ENSP00000271450	0	0	0	0	0	0	0	0.492	0.491
ANXA5	TIMD4	9606.ENSP00000296511	9606.ENSP00000274532	0	0	0	0	0	0	0	0.44	0.44
ANXA5	TNFRSF10B	9606.ENSP00000296511	9606.ENSP00000276431	0	0	0	0	0.064	0	0	0.672	0.68
ANXA5	FLT1	9606.ENSP00000296511	9606.ENSP00000282397	0	0	0	0	0	0	0	0.422	0.422
ANXA5	CSF1R	9606.ENSP00000296511	9606.ENSP00000286301	0	0	0	0	0.062	0	0	0.388	0.401
ANXA5	TNFRSF10D	9606.ENSP00000296511	9606.ENSP00000310263	0	0	0	0	0.062	0	0	0.389	0.402
ANXA5	BAK1	9606.ENSP00000296511	9606.ENSP00000363591	0	0	0	0	0.057	0	0	0.398	0.408
ANXA5	HSP90AB1	9606.ENSP00000296511	9606.ENSP00000360609	0	0	0	0	0	0.051	0	0.403	0.409
ANXA5	HAVCR2	9606.ENSP00000296511	9606.ENSP00000312002	0	0	0	0	0	0	0	0.416	0.416
ANXA5	HIF1A	9606.ENSP00000296511	9606.ENSP00000437955	0	0	0	0	0.069	0	0	0.399	0.416
ANXA5	EMR1	9606.ENSP00000296511	9606.ENSP00000311545	0	0	0	0	0	0	0	0.417	0.417
ANXA5	IL2RA	9606.ENSP00000296511	9606.ENSP00000369293	0	0	0	0	0	0	0	0.422	0.422
ANXA5	MLKL	9606.ENSP00000296511	9606.ENSP00000308351	0	0	0	0	0.061	0	0	0.425	0.437
ANXA5	TLR7	9606.ENSP00000296511	9606.ENSP00000370034	0	0	0	0	0.061	0	0	0.429	0.44
ANXA5	CSF1	9606.ENSP00000296511	9606.ENSP00000327513	0	0	0	0	0.082	0	0	0.418	0.443
ANXA5	CASP4	9606.ENSP00000296511	9606.ENSP00000388566	0	0	0	0	0	0	0	0.45	0.45
ANXA5	AR	9606.ENSP00000296511	9606.ENSP00000363822	0	0	0	0	0	0	0	0.471	0.471
ANXA5	CD274	9606.ENSP00000296511	9606.ENSP00000370989	0	0	0	0	0	0	0	0.473	0.473
ANXA5	S100A10	9606.ENSP00000296511	9606.ENSP00000357801	0	0	0	0	0.246	0.061	0	0.316	0.474
ANXA5	SOD2	9606.ENSP00000296511	9606.ENSP00000446252	0	0	0	0	0	0	0	0.474	0.474
ANXA5	CDH5	9606.ENSP00000296511	9606.ENSP00000344115	0	0	0	0	0.051	0.05	0	0.472	0.482
ANXA5	HPRT1	9606.ENSP00000296511	9606.ENSP00000298556	0	0	0	0	0	0.121	0	0.44	0.486
ANXA5	CALU	9606.ENSP00000296511	9606.ENSP00000438248	0	0	0	0	0.141	0	0	0.433	0.492
ANXA5	ITGB3	9606.ENSP00000296511	9606.ENSP00000452786	0	0	0	0	0.061	0	0	0.511	0.521
ANXA5	MAP2K1	9606.ENSP00000296511	9606.ENSP00000302486	0	0	0	0	0	0	0	0.527	0.527
ANXA5	TFRC	9606.ENSP00000296511	9606.ENSP00000353224	0	0	0	0	0.048	0	0	0.53	0.533
ANXA5	ATF4	9606.ENSP00000296511	9606.ENSP00000336790	0	0	0	0	0	0	0	0.539	0.539
ANXA5	TLR4	9606.ENSP00000296511	9606.ENSP00000363089	0	0	0	0	0.062	0	0	0.559	0.569
ANXA5	F3	9606.ENSP00000296511	9606.ENSP00000334145	0	0	0	0	0.061	0	0	0.585	0.593
ANXA5	HSP90AA1	9606.ENSP00000296511	9606.ENSP00000335153	0	0	0	0	0	0.051	0	0.598	0.602
ANXA5	CD86	9606.ENSP00000296511	9606.ENSP00000332049	0	0	0	0	0	0	0	0.606	0.606
ANXA5	MMP9	9606.ENSP00000296511	9606.ENSP00000361405	0	0	0	0	0	0	0	0.61	0.61
ANXA5	IL10	9606.ENSP00000296511	9606.ENSP00000412237	0	0	0	0	0	0	0	0.634	0.634
ANXA5	PMAIP1	9606.ENSP00000296511	9606.ENSP00000326119	0	0	0	0	0	0	0	0.641	0.641
ANXA5	EIF2AK3	9606.ENSP00000296511	9606.ENSP00000307235	0	0	0	0	0	0	0	0.641	0.641
ANXA5	CDKN1A	9606.ENSP00000296511	9606.ENSP00000384849	0	0	0	0	0.069	0	0	0.645	0.656
ANXA5	CD44	9606.ENSP00000296511	9606.ENSP00000398632	0	0	0	0	0.096	0	0	0.684	0.703
ANXA5	MYC	9606.ENSP00000296511	9606.ENSP00000479618	0	0	0	0	0	0	0	0.731	0.731
ANXA5	CASP7	9606.ENSP00000296511	9606.ENSP00000358327	0	0	0	0	0	0	0	0.732	0.732
ANXA5	PARP1	9606.ENSP00000296511	9606.ENSP00000355759	0	0	0	0	0	0	0	0.743	0.743
ANXA5	MCL1	9606.ENSP00000296511	9606.ENSP00000358022	0	0	0	0	0	0	0	0.763	0.763
ANXA5	PTGS2	9606.ENSP00000296511	9606.ENSP00000356438	0	0	0	0	0.061	0	0	0.799	0.804
ANXA5	BCL2L1	9606.ENSP00000296511	9606.ENSP00000302564	0	0	0	0	0	0	0	0.837	0.837
AR	VCL	9606.ENSP00000363822	9606.ENSP00000211998	0	0	0	0	0	0	0	0.4	0.4
AR	DCTN6	9606.ENSP00000363822	9606.ENSP00000221114	0	0	0	0	0	0	0.9	0	0.9
AR	NFKB1	9606.ENSP00000363822	9606.ENSP00000226574	0	0	0	0	0	0.379	0	0.205	0.485
AR	ODC1	9606.ENSP00000363822	9606.ENSP00000234111	0	0	0	0	0	0	0	0.423	0.422
AR	WDR77	9606.ENSP00000363822	9606.ENSP00000235090	0	0	0	0	0	0.379	0	0.42	0.625
AR	DNAJB1	9606.ENSP00000363822	9606.ENSP00000254322	0	0	0	0	0	0.05	0	0.421	0.426
AR	KRAS	9606.ENSP00000363822	9606.ENSP00000256078	0	0	0	0	0	0.084	0	0.48	0.503
AR	LYVE1	9606.ENSP00000363822	9606.ENSP00000256178	0	0	0	0	0	0	0	0.54	0.54
AR	CDK4	9606.ENSP00000363822	9606.ENSP00000257904	0	0	0	0	0	0	0	0.492	0.491
AR	LRP6	9606.ENSP00000363822	9606.ENSP00000261349	0	0	0	0	0.072	0	0	0.507	0.524
AR	PRDX1	9606.ENSP00000363822	9606.ENSP00000262746	0	0	0	0	0	0.379	0.9	0.536	0.968
AR	E2F3	9606.ENSP00000363822	9606.ENSP00000262904	0	0	0	0	0	0	0	0.555	0.555
AR	STAT3	9606.ENSP00000363822	9606.ENSP00000264657	0	0	0	0	0	0.386	0	0.743	0.836
AR	CDK2	9606.ENSP00000363822	9606.ENSP00000266970	0	0	0	0	0	0	0	0.535	0.535
AR	ERBB3	9606.ENSP00000363822	9606.ENSP00000267101	0	0	0	0	0.062	0.338	0	0.682	0.785
AR	PPRC1	9606.ENSP00000363822	9606.ENSP00000278070	0	0	0	0	0	0.295	0	0.212	0.421
AR	USP12	9606.ENSP00000363822	9606.ENSP00000282344	0	0	0	0	0	0.379	0.9	0.544	0.969
AR	FLT1	9606.ENSP00000363822	9606.ENSP00000282397	0	0	0	0	0	0.051	0	0.542	0.546
AR	COPS2	9606.ENSP00000363822	9606.ENSP00000299259	0	0	0	0	0	0.472	0	0.074	0.49
AR	BCL2L1	9606.ENSP00000363822	9606.ENSP00000302564	0	0	0	0	0	0.064	0	0.698	0.706
AR	HIPK3	9606.ENSP00000363822	9606.ENSP00000304226	0	0	0	0	0.055	0.379	0	0.227	0.507
AR	TGIF1	9606.ENSP00000363822	9606.ENSP00000327959	0	0	0	0	0	0.389	0	0.071	0.408
AR	PNRC2	9606.ENSP00000363822	9606.ENSP00000334840	0	0	0	0	0	0.379	0	0.118	0.428
AR	HSP90AA1	9606.ENSP00000363822	9606.ENSP00000335153	0	0	0	0	0	0.474	0.9	0.803	0.988
AR	PNRC1	9606.ENSP00000363822	9606.ENSP00000336931	0	0	0	0	0	0.379	0	0.085	0.407
AR	COBLL1	9606.ENSP00000363822	9606.ENSP00000341360	0	0	0	0	0	0	0	0.401	0.401
AR	STIP1	9606.ENSP00000363822	9606.ENSP00000351646	0	0	0	0	0	0.08	0.9	0.151	0.915
AR	ELF3	9606.ENSP00000363822	9606.ENSP00000352673	0	0	0	0	0	0.397	0	0.471	0.668
AR	CAPZA2	9606.ENSP00000363822	9606.ENSP00000354947	0	0	0	0	0	0	0.9	0.056	0.901
AR	PARP1	9606.ENSP00000363822	9606.ENSP00000355759	0	0	0	0	0	0	0	0.445	0.445
AR	PTGS2	9606.ENSP00000363822	9606.ENSP00000356438	0	0	0	0	0	0.05	0	0.437	0.442
AR	RNASEL	9606.ENSP00000363822	9606.ENSP00000356530	0	0	0	0	0	0.407	0	0.315	0.576
AR	MCL1	9606.ENSP00000363822	9606.ENSP00000358022	0	0	0	0	0	0.064	0	0.58	0.59
AR	CASP7	9606.ENSP00000363822	9606.ENSP00000358327	0	0	0	0	0	0.325	0	0.228	0.456
AR	GNAI3	9606.ENSP00000363822	9606.ENSP00000358867	0	0	0	0	0	0.079	0.9	0.09	0.908
AR	BLOC1S2	9606.ENSP00000363822	9606.ENSP00000359398	0	0	0	0	0	0	0	0.403	0.403
AR	CHUK	9606.ENSP00000363822	9606.ENSP00000359424	0	0	0	0	0	0.085	0	0.514	0.537
AR	HSP90AB1	9606.ENSP00000363822	9606.ENSP00000360609	0	0	0	0	0	0.474	0.9	0.609	0.977
AR	MMP9	9606.ENSP00000363822	9606.ENSP00000361405	0	0	0	0	0	0	0	0.716	0.717
AR	PIM1	9606.ENSP00000363822	9606.ENSP00000362608	0	0	0	0	0	0	0	0.595	0.595
AR	KLF4	9606.ENSP00000363822	9606.ENSP00000363804	0	0	0	0	0	0.111	0	0.411	0.454
AR	GREB1	9606.ENSP00000363822	9606.ENSP00000370896	0	0	0	0	0.061	0	0	0.404	0.417
AR	IL6ST	9606.ENSP00000363822	9606.ENSP00000370698	0	0	0	0	0	0.379	0	0.113	0.426
AR	KMT2A	9606.ENSP00000363822	9606.ENSP00000436786	0	0	0	0	0	0.356	0	0.149	0.428
AR	TDG	9606.ENSP00000363822	9606.ENSP00000376611	0	0	0	0	0	0.328	0	0.186	0.429
AR	E2F4	9606.ENSP00000363822	9606.ENSP00000368686	0	0	0	0	0	0.305	0	0.221	0.435
AR	CHD1	9606.ENSP00000363822	9606.ENSP00000483667	0	0	0	0	0	0.08	0	0.426	0.449
AR	CEBPA	9606.ENSP00000363822	9606.ENSP00000427514	0	0	0	0	0	0.344	0	0.22	0.466
AR	USP10	9606.ENSP00000363822	9606.ENSP00000457411	0	0	0	0	0	0.379	0	0.186	0.472
AR	CD44	9606.ENSP00000363822	9606.ENSP00000398632	0	0	0	0	0	0	0	0.51	0.51
AR	CDKN1A	9606.ENSP00000363822	9606.ENSP00000384849	0	0	0	0	0	0	0	0.51	0.51
AR	KRT18	9606.ENSP00000363822	9606.ENSP00000373487	0	0	0	0	0	0	0	0.547	0.547
AR	RAN	9606.ENSP00000363822	9606.ENSP00000446215	0	0	0	0	0.05	0.384	0	0.295	0.552
AR	KRT8	9606.ENSP00000363822	9606.ENSP00000449404	0	0	0	0	0	0	0	0.571	0.571
AR	HIF1A	9606.ENSP00000363822	9606.ENSP00000437955	0	0	0	0	0	0.413	0	0.378	0.619
AR	KPNA2	9606.ENSP00000363822	9606.ENSP00000438483	0	0	0	0	0	0.674	0	0.137	0.706
AR	AREG	9606.ENSP00000363822	9606.ENSP00000379097	0	0	0	0	0	0.685	0	0.24	0.75
AR	RNF6	9606.ENSP00000363822	9606.ENSP00000371000	0	0	0	0	0	0.348	0	0.689	0.788
AR	NRIP1	9606.ENSP00000363822	9606.ENSP00000383063	0	0	0	0	0	0.595	0	0.636	0.846
AR	MYC	9606.ENSP00000363822	9606.ENSP00000479618	0	0	0	0	0	0	0	0.853	0.853
AR	CBFB	9606.ENSP00000363822	9606.ENSP00000415151	0	0	0	0	0	0.05	0.9	0.064	0.903
AR	HSPA2	9606.ENSP00000363822	9606.ENSP00000378199	0	0	0	0	0	0.109	0.9	0.108	0.913
ARAP2	PLEK	9606.ENSP00000302895	9606.ENSP00000234313	0	0	0	0	0.107	0	0	0.527	0.56
ARAP2	RAC2	9606.ENSP00000302895	9606.ENSP00000249071	0	0	0	0	0.062	0.157	0.9	0.179	0.926
ARAP2	RHOB	9606.ENSP00000302895	9606.ENSP00000272233	0	0	0	0	0	0.157	0.9	0.082	0.915
ARAP2	COPS8	9606.ENSP00000302895	9606.ENSP00000346340	0	0	0	0	0.061	0	0	0.504	0.514
AREG	YKT6	9606.ENSP00000379097	9606.ENSP00000223369	0	0	0	0	0	0	0.9	0	0.9
AREG	IL1RL1	9606.ENSP00000379097	9606.ENSP00000233954	0	0	0	0	0	0	0	0.491	0.491
AREG	TNFAIP6	9606.ENSP00000379097	9606.ENSP00000243347	0	0	0	0	0	0	0	0.49	0.49
AREG	KRAS	9606.ENSP00000379097	9606.ENSP00000256078	0	0	0	0	0	0	0	0.588	0.588
AREG	IL1B	9606.ENSP00000379097	9606.ENSP00000263341	0	0	0	0	0.096	0	0	0.56	0.586
AREG	STAT3	9606.ENSP00000379097	9606.ENSP00000264657	0	0	0	0	0	0	0	0.478	0.478
AREG	ICAM1	9606.ENSP00000379097	9606.ENSP00000264832	0	0	0	0	0.076	0.534	0	0.595	0.81
AREG	ERBB3	9606.ENSP00000379097	9606.ENSP00000267101	0	0	0	0	0	0	0.9	0.819	0.981
AREG	FLT1	9606.ENSP00000379097	9606.ENSP00000282397	0	0	0	0	0.061	0	0.6	0.227	0.684
AREG	CSF1R	9606.ENSP00000379097	9606.ENSP00000286301	0	0	0	0	0	0	0.6	0.136	0.639
AREG	MAP2K1	9606.ENSP00000379097	9606.ENSP00000302486	0	0	0	0	0	0	0	0.403	0.403
AREG	HAS2	9606.ENSP00000379097	9606.ENSP00000306991	0	0	0	0	0	0	0	0.674	0.674
AREG	RAB1B	9606.ENSP00000379097	9606.ENSP00000310226	0	0	0	0	0	0	0.9	0	0.9
AREG	EPHA2	9606.ENSP00000379097	9606.ENSP00000351209	0	0	0	0	0.076	0	0.6	0.204	0.68
AREG	CCL20	9606.ENSP00000379097	9606.ENSP00000351671	0	0	0	0	0.135	0	0	0.349	0.412
AREG	PTGS2	9606.ENSP00000379097	9606.ENSP00000356438	0	0	0	0	0.115	0	0	0.53	0.566
AREG	MMP9	9606.ENSP00000379097	9606.ENSP00000361405	0	0	0	0	0	0.379	0	0.659	0.779
AREG	MYC	9606.ENSP00000379097	9606.ENSP00000479618	0	0	0	0	0.069	0	0	0.418	0.434
AREG	FGFR1	9606.ENSP00000379097	9606.ENSP00000393312	0	0	0	0	0	0	0.6	0.252	0.688
AREG	TRAPPC4	9606.ENSP00000379097	9606.ENSP00000436005	0	0	0	0	0	0	0.9	0	0.9
ARF4	DCTN6	9606.ENSP00000306010	9606.ENSP00000221114	0	0	0	0	0.088	0	0.9	0	0.904
ARF4	PPP2CB	9606.ENSP00000306010	9606.ENSP00000221138	0	0	0.322	0	0.062	0.157	0	0.057	0.426
ARF4	YKT6	9606.ENSP00000306010	9606.ENSP00000223369	0	0	0	0	0.062	0.157	0.9	0.22	0.93
ARF4	ATP7B	9606.ENSP00000306010	9606.ENSP00000242839	0	0	0	0	0.061	0	0	0.4	0.412
ARF4	RAC2	9606.ENSP00000306010	9606.ENSP00000249071	0	0	0	0	0.062	0	0	0.39	0.404
ARF4	KIF23	9606.ENSP00000306010	9606.ENSP00000260363	0	0	0	0	0.061	0.131	0.9	0.062	0.913
ARF4	ARFGAP3	9606.ENSP00000306010	9606.ENSP00000263245	0	0	0	0	0.063	0.185	0.9	0.575	0.963
ARF4	RAB5A	9606.ENSP00000306010	9606.ENSP00000273047	0	0	0	0	0.101	0.081	0	0.371	0.435
ARF4	RABGEF1	9606.ENSP00000306010	9606.ENSP00000370208	0	0	0	0	0.061	0.185	0	0.311	0.427
ARF4	PKHD1	9606.ENSP00000306010	9606.ENSP00000360158	0	0	0	0	0	0	0	0.447	0.447
ARF4	VAPA	9606.ENSP00000306010	9606.ENSP00000345656	0	0	0	0	0.062	0.378	0	0.131	0.449
ARF4	LDHA	9606.ENSP00000306010	9606.ENSP00000445175	0	0	0	0	0.127	0.39	0	0.062	0.458
ARF4	CD55	9606.ENSP00000306010	9606.ENSP00000356030	0	0	0	0	0	0	0.9	0	0.9
ARF4	CAPZA2	9606.ENSP00000306010	9606.ENSP00000354947	0	0	0	0	0.098	0.064	0.9	0.05	0.909
ARF4	KIFC1	9606.ENSP00000306010	9606.ENSP00000393963	0	0	0	0	0.061	0.131	0.9	0.062	0.913
ARF4	RAB1B	9606.ENSP00000306010	9606.ENSP00000310226	0	0	0	0.672	0.078	0.193	0.9	0.491	0.931
ARF4	RAB3IP	9606.ENSP00000306010	9606.ENSP00000447300	0	0	0	0	0	0.369	0.9	0.671	0.977
ARFGAP3	MLF2	9606.ENSP00000263245	9606.ENSP00000203630	0	0	0	0	0.055	0	0	0.671	0.675
ARFGAP3	DCTN6	9606.ENSP00000263245	9606.ENSP00000221114	0	0	0	0	0	0	0.9	0	0.9
ARFGAP3	YKT6	9606.ENSP00000263245	9606.ENSP00000223369	0	0	0	0	0.059	0.085	0.9	0.194	0.921
ARFGAP3	KIF23	9606.ENSP00000263245	9606.ENSP00000260363	0	0	0	0	0.052	0.057	0.9	0	0.902
ARFGAP3	ARL13B	9606.ENSP00000263245	9606.ENSP00000377769	0	0	0	0	0.054	0.185	0	0.313	0.424
ARFGAP3	GTF2H3	9606.ENSP00000263245	9606.ENSP00000445162	0	0	0	0	0.094	0.057	0	0.384	0.428
ARFGAP3	ARL4A	9606.ENSP00000263245	9606.ENSP00000379898	0	0	0	0	0.063	0.157	0	0.348	0.44
ARFGAP3	CCT2	9606.ENSP00000263245	9606.ENSP00000299300	0	0	0	0	0	0	0	0.441	0.441
ARFGAP3	ARL15	9606.ENSP00000263245	9606.ENSP00000433427	0	0	0	0	0.061	0.157	0	0.379	0.465
ARFGAP3	RABGEF1	9606.ENSP00000263245	9606.ENSP00000370208	0	0	0	0	0.088	0.111	0	0.497	0.558
ARFGAP3	CD55	9606.ENSP00000263245	9606.ENSP00000356030	0	0	0	0	0	0	0.9	0	0.9
ARFGAP3	KIFC1	9606.ENSP00000263245	9606.ENSP00000393963	0	0	0	0	0.052	0.057	0.9	0	0.902
ARFGAP3	CAPZA2	9606.ENSP00000263245	9606.ENSP00000354947	0	0	0	0	0.066	0	0.9	0.053	0.903
ARFGAP3	RAB1B	9606.ENSP00000263245	9606.ENSP00000310226	0	0	0	0	0.061	0.063	0.9	0.057	0.905
ARHGDIB	LCP2	9606.ENSP00000228945	9606.ENSP00000046794	0	0	0	0	0.379	0	0	0.138	0.442
ARHGDIB	BRMS1L	9606.ENSP00000228945	9606.ENSP00000216807	0	0	0	0	0.055	0	0	0.473	0.481
ARHGDIB	PLEK	9606.ENSP00000228945	9606.ENSP00000234313	0	0	0	0	0.363	0	0	0.111	0.41
ARHGDIB	CASP7	9606.ENSP00000228945	9606.ENSP00000358327	0	0	0	0	0	0.412	0	0	0.412
ARHGDIB	TXNRD1	9606.ENSP00000228945	9606.ENSP00000434516	0	0	0	0	0	0	0	0.422	0.422
ARHGDIB	TYROBP	9606.ENSP00000228945	9606.ENSP00000262629	0	0	0	0	0.427	0	0	0	0.427
ARHGDIB	PTGS2	9606.ENSP00000228945	9606.ENSP00000356438	0	0	0	0	0.088	0	0	0.454	0.481
ARHGDIB	EZR	9606.ENSP00000228945	9606.ENSP00000356042	0	0	0	0	0.062	0.386	0	0.2	0.499
ARHGDIB	SRGN	9606.ENSP00000228945	9606.ENSP00000242465	0	0	0	0	0.441	0	0	0.171	0.517
ARHGDIB	RND3	9606.ENSP00000228945	9606.ENSP00000364886	0	0	0	0	0.061	0.352	0	0.32	0.55
ARHGDIB	ITGB2	9606.ENSP00000228945	9606.ENSP00000380948	0	0	0	0	0.561	0	0	0.135	0.604
ARHGDIB	CD53	9606.ENSP00000228945	9606.ENSP00000271324	0	0	0	0	0.556	0	0	0.162	0.612
ARHGDIB	LCP1	9606.ENSP00000228945	9606.ENSP00000381581	0	0	0	0	0.569	0	0	0.31	0.69
ARHGDIB	HCLS1	9606.ENSP00000228945	9606.ENSP00000320176	0	0	0	0	0.69	0	0	0.132	0.719
ARHGDIB	LAPTM5	9606.ENSP00000228945	9606.ENSP00000294507	0	0	0	0	0.677	0	0	0.256	0.75
ARHGDIB	RHOB	9606.ENSP00000228945	9606.ENSP00000272233	0	0	0	0	0.065	0.615	0.9	0.519	0.98
ARHGDIB	RAC2	9606.ENSP00000228945	9606.ENSP00000249071	0	0	0	0	0.639	0.941	0.9	0.573	0.998
ARHGEF28	PLEK	9606.ENSP00000441913	9606.ENSP00000234313	0	0	0	0	0	0	0	0.55	0.55
ARHGEF28	RAC2	9606.ENSP00000441913	9606.ENSP00000249071	0	0	0	0	0	0.791	0	0.293	0.846
ARHGEF28	RHOB	9606.ENSP00000441913	9606.ENSP00000272233	0	0	0	0	0.06	0.569	0	0.431	0.749
ARHGEF28	UTP15	9606.ENSP00000441913	9606.ENSP00000296792	0	0	0	0	0.062	0	0	0.482	0.493
ARHGEF28	CLMN	9606.ENSP00000441913	9606.ENSP00000298912	0	0	0	0	0.052	0.107	0	0.415	0.461
ARHGEF28	RND3	9606.ENSP00000441913	9606.ENSP00000364886	0	0	0	0	0.089	0.569	0	0.282	0.693
ARHGEF28	GNA13	9606.ENSP00000441913	9606.ENSP00000400717	0	0	0	0	0	0.335	0	0.153	0.413
ARHGEF28	ENC1	9606.ENSP00000441913	9606.ENSP00000479101	0	0	0	0	0.061	0	0	0.518	0.528
ARHGEF38	RAC2	9606.ENSP00000416125	9606.ENSP00000249071	0	0	0	0	0	0.285	0.9	0.095	0.929
ARHGEF38	RHOB	9606.ENSP00000416125	9606.ENSP00000272233	0	0	0	0	0	0.285	0.9	0.095	0.929
ARL13B	IFT57	9606.ENSP00000377769	9606.ENSP00000264538	0	0	0	0	0.086	0	0	0.615	0.633
ARL13B	EVC	9606.ENSP00000377769	9606.ENSP00000264956	0	0	0	0	0	0	0	0.428	0.428
ARL13B	PKHD1	9606.ENSP00000377769	9606.ENSP00000360158	0	0	0	0	0	0	0	0.44	0.44
ARL13B	CNTLN	9606.ENSP00000377769	9606.ENSP00000370021	0	0	0	0	0.061	0	0	0.429	0.441
ARL13B	BBS10	9606.ENSP00000377769	9606.ENSP00000376946	0	0	0	0	0.077	0.057	0	0.382	0.415
ARL13B	NUP37	9606.ENSP00000377769	9606.ENSP00000448054	0	0	0	0	0.049	0	0	0.418	0.423
ARL13B	RAB3IP	9606.ENSP00000377769	9606.ENSP00000447300	0	0	0	0	0	0.09	0	0.445	0.473
ARL15	CYTH4	9606.ENSP00000433427	9606.ENSP00000248901	0	0	0	0	0.077	0.586	0	0.054	0.606
ARL15	RAB1B	9606.ENSP00000433427	9606.ENSP00000310226	0	0	0	0	0.064	0.516	0	0.107	0.56
ARL15	COBLL1	9606.ENSP00000433427	9606.ENSP00000341360	0	0	0	0	0	0.098	0	0.393	0.429
ARL15	RNF43	9606.ENSP00000433427	9606.ENSP00000463069	0	0	0	0	0.061	0	0	0.391	0.404
ARL4A	CYTH4	9606.ENSP00000379898	9606.ENSP00000248901	0	0	0	0	0	0.333	0	0.237	0.469
ARL4A	RRAGC	9606.ENSP00000379898	9606.ENSP00000362092	0	0	0	0	0	0.078	0	0.421	0.443
ARL4A	KPNA2	9606.ENSP00000379898	9606.ENSP00000438483	0	0	0	0	0.05	0.379	0	0.541	0.705
ARL4C	CPB2	9606.ENSP00000339754	9606.ENSP00000181383	0	0	0	0	0	0.057	0	0.644	0.65
ARL4C	CYTH4	9606.ENSP00000339754	9606.ENSP00000248901	0	0	0	0	0	0.333	0	0.233	0.466
ARL4C	GTF2H5	9606.ENSP00000339754	9606.ENSP00000476100	0	0	0	0	0	0	0	0.4	0.4
ARL4C	COMMD6	9606.ENSP00000339754	9606.ENSP00000348054	0	0	0	0	0	0	0	0.41	0.41
ARL4C	PSTPIP2	9606.ENSP00000339754	9606.ENSP00000387261	0	0	0	0	0	0.132	0	0.36	0.421
ARL5B	ITPRIP	9606.ENSP00000366487	9606.ENSP00000278071	0	0	0	0	0	0	0	0.505	0.505
ARL5B	STX7	9606.ENSP00000366487	9606.ENSP00000356918	0	0	0	0	0.063	0.059	0	0.395	0.42
ARL5B	MRC1	9606.ENSP00000366487	9606.ENSP00000455897	0	0	0	0	0	0.051	0	0.408	0.414
ARL5B	MGAM	9606.ENSP00000366487	9606.ENSP00000447378	0	0	0	0	0	0	0	0.506	0.506
ARMC8	VCL	9606.ENSP00000420333	9606.ENSP00000211998	0	0	0	0	0.057	0	0.9	0.062	0.903
ARMC8	NFKB1	9606.ENSP00000420333	9606.ENSP00000226574	0	0	0	0	0.088	0	0.9	0	0.904
ARMC8	LTF	9606.ENSP00000420333	9606.ENSP00000231751	0	0	0	0	0	0	0.9	0	0.9
ARMC8	TNFAIP6	9606.ENSP00000420333	9606.ENSP00000243347	0	0	0	0	0	0	0.9	0	0.9
ARMC8	CFP	9606.ENSP00000420333	9606.ENSP00000247153	0	0	0	0	0	0	0.9	0	0.9
ARMC8	CHI3L1	9606.ENSP00000420333	9606.ENSP00000255409	0	0	0	0	0	0	0.9	0	0.9
ARMC8	BPI	9606.ENSP00000420333	9606.ENSP00000262865	0	0	0	0	0	0	0.9	0	0.9
ARMC8	CNN2	9606.ENSP00000420333	9606.ENSP00000263097	0	0	0	0	0.055	0	0.9	0	0.901
ARMC8	PTX3	9606.ENSP00000420333	9606.ENSP00000295927	0	0	0	0	0	0	0.9	0	0.9
ARMC8	PPBP	9606.ENSP00000420333	9606.ENSP00000296028	0	0	0	0	0	0	0.9	0	0.9
ARMC8	LRG1	9606.ENSP00000420333	9606.ENSP00000302621	0	0	0	0	0.062	0	0.9	0	0.902
ARMC8	YME1L1	9606.ENSP00000420333	9606.ENSP00000318480	0	0	0	0	0.096	0	0	0.426	0.459
ARMC8	PSMD12	9606.ENSP00000420333	9606.ENSP00000348442	0	0	0	0	0.046	0	0	0.449	0.452
ARMC8	ILF2	9606.ENSP00000420333	9606.ENSP00000355011	0	0	0	0	0	0	0.9	0	0.9
ARMC8	MMP9	9606.ENSP00000420333	9606.ENSP00000361405	0	0	0	0	0	0	0.9	0.069	0.902
ARMC8	TTPAL	9606.ENSP00000420333	9606.ENSP00000361995	0	0	0	0	0	0	0	0.452	0.452
ARMC8	NEU1	9606.ENSP00000420333	9606.ENSP00000364782	0	0	0	0	0.055	0	0.9	0	0.901
ARMC8	RAB27A	9606.ENSP00000420333	9606.ENSP00000379601	0	0	0	0	0.062	0	0.9	0	0.902
ARMC8	CRISP3	9606.ENSP00000420333	9606.ENSP00000389026	0	0	0	0	0	0	0.9	0	0.9
ARPC3	M6PR	9606.ENSP00000228825	9606.ENSP00000000412	0	0	0	0	0.088	0	0.9	0	0.904
ARPC3	RAC2	9606.ENSP00000228825	9606.ENSP00000249071	0	0	0	0	0.19	0	0	0.304	0.413
ARPC3	JMY	9606.ENSP00000228825	9606.ENSP00000379441	0	0	0	0	0	0	0	0.416	0.416
ARPC3	PGK1	9606.ENSP00000228825	9606.ENSP00000362413	0	0	0	0	0.065	0.419	0	0	0.433
ARPC3	EZR	9606.ENSP00000228825	9606.ENSP00000356042	0	0	0	0	0.062	0.387	0	0.126	0.454
ARPC3	MYO5C	9606.ENSP00000228825	9606.ENSP00000261839	0	0	0	0	0	0.479	0	0.106	0.514
ARPC3	WDR1	9606.ENSP00000228825	9606.ENSP00000427687	0	0	0	0	0.401	0.127	0	0.214	0.553
ARPC3	SMIM15	9606.ENSP00000228825	9606.ENSP00000339324	0	0	0	0	0.731	0	0	0	0.731
ARPC3	FCGR2A	9606.ENSP00000228825	9606.ENSP00000271450	0	0	0	0	0	0	0.9	0	0.9
ARPC3	LDLR	9606.ENSP00000228825	9606.ENSP00000454071	0	0	0	0	0	0	0.9	0	0.9
ARPC3	NECAP1	9606.ENSP00000228825	9606.ENSP00000341737	0	0	0	0	0.062	0	0.9	0	0.902
ARPC3	RAB5A	9606.ENSP00000228825	9606.ENSP00000273047	0	0	0	0	0.064	0	0.9	0.049	0.903
ARPC3	TFRC	9606.ENSP00000228825	9606.ENSP00000353224	0	0	0	0	0	0	0.9	0.104	0.906
ARPC3	CAPZA2	9606.ENSP00000228825	9606.ENSP00000354947	0	0	0	0	0.363	0.897	0	0.167	0.94
ARPC3	HIP1	9606.ENSP00000228825	9606.ENSP00000336747	0	0	0	0	0	0.302	0.9	0.258	0.943
ASF1A	FAM63A	9606.ENSP00000229595	9606.ENSP00000354669	0	0	0	0	0	0	0	0.405	0.405
ASF1A	TDG	9606.ENSP00000229595	9606.ENSP00000376611	0	0	0	0	0	0	0	0.415	0.414
ASF1A	MCMBP	9606.ENSP00000229595	9606.ENSP00000353098	0	0	0	0	0.146	0	0	0.353	0.425
ASF1A	ORC5	9606.ENSP00000229595	9606.ENSP00000297431	0	0	0	0	0.162	0	0	0.388	0.465
ASF1A	INSIG2	9606.ENSP00000229595	9606.ENSP00000245787	0	0	0	0	0.11	0.261	0	0.351	0.536
ASF1A	RPA2	9606.ENSP00000229595	9606.ENSP00000363017	0	0	0	0	0.472	0.05	0	0.158	0.541
ASF1A	LHFPL2	9606.ENSP00000229595	9606.ENSP00000369702	0	0	0	0	0	0	0	0.548	0.548
ASF1A	CHD1	9606.ENSP00000229595	9606.ENSP00000483667	0	0	0	0	0.106	0.186	0	0.565	0.656
ASF1A	HAT1	9606.ENSP00000229595	9606.ENSP00000264108	0	0	0	0	0.697	0.721	0	0.68	0.97
ATF1	BACH1	9606.ENSP00000262053	9606.ENSP00000382805	0	0	0	0	0	0.332	0	0.146	0.405
ATF1	NR2F2	9606.ENSP00000262053	9606.ENSP00000377721	0	0	0	0	0	0.05	0	0.464	0.469
ATF1	JUNB	9606.ENSP00000262053	9606.ENSP00000303315	0	0	0	0	0	0.442	0	0.227	0.55
ATF1	NFIL3	9606.ENSP00000262053	9606.ENSP00000297689	0	0	0	0	0	0.57	0	0.058	0.577
ATF1	ATF4	9606.ENSP00000262053	9606.ENSP00000336790	0	0	0	0	0.062	0.299	0.8	0.128	0.87
ATF1	CREM	9606.ENSP00000262053	9606.ENSP00000265372	0	0	0	0.935	0.062	0.849	0.8	0.654	0.97
ATF1	RPS6KA5	9606.ENSP00000262053	9606.ENSP00000479667	0	0	0	0	0	0.379	0.9	0.653	0.976
ATF4	HMOX1	9606.ENSP00000336790	9606.ENSP00000216117	0	0	0	0	0	0	0	0.898	0.898
ATF4	EIF5	9606.ENSP00000336790	9606.ENSP00000216554	0	0	0	0	0.062	0	0	0.655	0.663
ATF4	CCL2	9606.ENSP00000336790	9606.ENSP00000225831	0	0	0	0	0	0	0.9	0.588	0.957
ATF4	DNAJB1	9606.ENSP00000336790	9606.ENSP00000254322	0	0	0	0	0	0	0	0.41	0.41
ATF4	EIF2S1	9606.ENSP00000336790	9606.ENSP00000256383	0	0	0	0	0	0	0.9	0.838	0.983
ATF4	SLC38A2	9606.ENSP00000336790	9606.ENSP00000256689	0	0	0	0	0.106	0	0	0.528	0.56
ATF4	TLR2	9606.ENSP00000336790	9606.ENSP00000260010	0	0	0	0	0	0	0	0.56	0.56
ATF4	SLC7A5	9606.ENSP00000336790	9606.ENSP00000261622	0	0	0	0	0.083	0	0	0.444	0.468
ATF4	STAT3	9606.ENSP00000336790	9606.ENSP00000264657	0	0	0	0	0	0.294	0	0.4	0.558
ATF4	CREM	9606.ENSP00000336790	9606.ENSP00000265372	0	0	0	0	0.061	0.26	0.8	0.3	0.889
ATF4	MAP1LC3B	9606.ENSP00000336790	9606.ENSP00000268607	0	0	0	0	0.062	0	0	0.573	0.582
ATF4	TNFRSF10B	9606.ENSP00000336790	9606.ENSP00000276431	0	0	0	0	0	0	0	0.544	0.544
ATF4	SLC7A11	9606.ENSP00000336790	9606.ENSP00000280612	0	0	0	0	0.061	0	0	0.726	0.732
ATF4	NFIL3	9606.ENSP00000336790	9606.ENSP00000297689	0	0	0	0	0.062	0.26	0	0.234	0.422
ATF4	MIDN	9606.ENSP00000336790	9606.ENSP00000300952	0	0	0	0	0	0	0	0.448	0.448
ATF4	BCL2L1	9606.ENSP00000336790	9606.ENSP00000302564	0	0	0	0	0	0	0	0.475	0.475
ATF4	EIF2AK3	9606.ENSP00000336790	9606.ENSP00000307235	0	0	0	0	0	0	0.9	0.845	0.983
ATF4	PMAIP1	9606.ENSP00000336790	9606.ENSP00000326119	0	0	0	0	0	0	0	0.558	0.558
ATF4	HSP90AA1	9606.ENSP00000336790	9606.ENSP00000335153	0	0	0	0	0.061	0	0	0.463	0.474
ATF4	SLC30A10	9606.ENSP00000336790	9606.ENSP00000355893	0	0	0	0	0	0	0	0.415	0.415
ATF4	GCLM	9606.ENSP00000336790	9606.ENSP00000359258	0	0	0	0	0	0	0	0.415	0.415
ATF4	CASP7	9606.ENSP00000336790	9606.ENSP00000358327	0	0	0	0	0	0	0	0.427	0.427
ATF4	TFAM	9606.ENSP00000336790	9606.ENSP00000420588	0	0	0	0	0	0	0	0.427	0.427
ATF4	SLC3A2	9606.ENSP00000336790	9606.ENSP00000367123	0	0	0	0	0.098	0	0	0.398	0.433
ATF4	GTF2B	9606.ENSP00000336790	9606.ENSP00000359531	0	0	0	0	0	0.294	0	0.245	0.444
ATF4	BZW1	9606.ENSP00000336790	9606.ENSP00000394316	0	0	0	0	0	0	0	0.449	0.449
ATF4	MTHFD2	9606.ENSP00000336790	9606.ENSP00000377617	0	0	0	0	0.097	0	0	0.417	0.451
ATF4	MCL1	9606.ENSP00000336790	9606.ENSP00000358022	0	0	0	0	0	0	0	0.473	0.473
ATF4	KLF4	9606.ENSP00000336790	9606.ENSP00000363804	0	0	0	0	0	0.043	0	0.493	0.494
ATF4	MYC	9606.ENSP00000336790	9606.ENSP00000479618	0	0	0	0	0.079	0	0	0.476	0.497
ATF4	PTPN1	9606.ENSP00000336790	9606.ENSP00000360683	0	0	0	0	0	0	0	0.527	0.527
ATF4	HIF1A	9606.ENSP00000336790	9606.ENSP00000437955	0	0	0	0	0	0.267	0	0.394	0.536
ATF4	CASP4	9606.ENSP00000336790	9606.ENSP00000388566	0	0	0	0	0	0	0	0.571	0.571
ATF4	DDX3X	9606.ENSP00000336790	9606.ENSP00000382840	0	0	0	0	0.057	0	0	0.598	0.605
ATF4	CEBPD	9606.ENSP00000336790	9606.ENSP00000386165	0	0	0	0	0.061	0.484	0	0.267	0.614
ATF4	BZW2	9606.ENSP00000336790	9606.ENSP00000397249	0	0	0	0	0	0	0	0.696	0.697
ATF4	CEBPA	9606.ENSP00000336790	9606.ENSP00000427514	0	0	0	0	0.063	0.487	0	0.472	0.724
ATF4	RPS6KA5	9606.ENSP00000336790	9606.ENSP00000479667	0	0	0	0	0	0	0.8	0.173	0.827
ATF7IP	CEBPZ	9606.ENSP00000440440	9606.ENSP00000234170	0	0	0	0	0	0	0	0.649	0.649
ATF7IP	ZMYM3	9606.ENSP00000440440	9606.ENSP00000322845	0	0	0	0	0.079	0	0	0.492	0.513
ATF7IP	BAK1	9606.ENSP00000440440	9606.ENSP00000363591	0	0	0	0	0	0	0	0.574	0.574
ATF7IP	PGM3	9606.ENSP00000440440	9606.ENSP00000425809	0	0	0	0	0.062	0	0	0.401	0.414
ATG4A	DDX18	9606.ENSP00000361306	9606.ENSP00000263239	0	0	0	0	0	0	0	0.41	0.41
ATG4A	MAP1LC3B	9606.ENSP00000361306	9606.ENSP00000268607	0	0	0	0	0.117	0.545	0.9	0.579	0.98
ATG4A	RNF214	9606.ENSP00000361306	9606.ENSP00000300650	0	0	0	0	0	0	0	0.516	0.516
ATG4A	CTSL	9606.ENSP00000361306	9606.ENSP00000345344	0	0	0	0	0.063	0	0	0.47	0.482
ATG4A	LGMN	9606.ENSP00000361306	9606.ENSP00000376911	0	0	0	0	0.064	0	0	0.497	0.509
ATG4C	MAP1LC3B	9606.ENSP00000322159	9606.ENSP00000268607	0	0	0	0	0.117	0.343	0.9	0.482	0.965
ATG4C	PDE4B	9606.ENSP00000322159	9606.ENSP00000332116	0	0	0	0	0.169	0	0	0.358	0.443
ATG4C	LGMN	9606.ENSP00000322159	9606.ENSP00000376911	0	0	0	0	0.064	0	0	0.531	0.542
ATG4C	CTSL	9606.ENSP00000322159	9606.ENSP00000345344	0	0	0	0	0.063	0	0	0.55	0.56
ATP13A4	RRN3	9606.ENSP00000339182	9606.ENSP00000198767	0	0	0	0	0.169	0	0	0.406	0.486
ATP13A4	SNCA	9606.ENSP00000339182	9606.ENSP00000338345	0	0	0	0	0	0	0	0.507	0.507
ATP1B3	SRGN	9606.ENSP00000286371	9606.ENSP00000242465	0	0	0	0	0.061	0	0	0.567	0.576
ATP1B3	VDAC2	9606.ENSP00000286371	9606.ENSP00000361635	0	0	0	0	0.1	0.363	0	0.062	0.415
ATP1B3	ATP2B1	9606.ENSP00000286371	9606.ENSP00000392043	0	0	0	0	0.061	0.261	0	0.276	0.454
ATP1B3	MLF1	9606.ENSP00000286371	9606.ENSP00000376568	0	0	0	0	0	0	0	0.495	0.495
ATP1B3	VSIG4	9606.ENSP00000286371	9606.ENSP00000363869	0	0	0	0	0	0	0	0.503	0.503
ATP2B1	IDH3A	9606.ENSP00000392043	9606.ENSP00000299518	0	0	0	0	0.053	0.403	0	0.05	0.416
ATP2B1	ITPR2	9606.ENSP00000392043	9606.ENSP00000370744	0	0	0	0	0.077	0.167	0	0.52	0.599
ATP2B1	HECTD4	9606.ENSP00000392043	9606.ENSP00000449784	0	0	0	0	0.059	0	0	0.4	0.411
ATP6V0B	SLC31A2	9606.ENSP00000434729	9606.ENSP00000259392	0	0	0	0	0.064	0	0	0.389	0.404
ATP6V0B	ATP6V1B2	9606.ENSP00000434729	9606.ENSP00000276390	0.093	0	0	0	0.263	0.414	0.9	0.82	0.991
ATP6V0B	TFRC	9606.ENSP00000434729	9606.ENSP00000353224	0	0	0	0	0.055	0	0.9	0	0.901
ATP6V0B	USMG5	9606.ENSP00000434729	9606.ENSP00000358840	0	0	0	0	0.128	0	0.54	0	0.582
ATP6V1B2	RRAGC	9606.ENSP00000276390	9606.ENSP00000362092	0	0	0	0	0.145	0.227	0	0.263	0.471
ATP6V1B2	TUBA1C	9606.ENSP00000276390	9606.ENSP00000301072	0	0	0	0	0.106	0.4	0	0.17	0.516
ATP6V1B2	STX12	9606.ENSP00000276390	9606.ENSP00000363054	0	0	0	0	0.159	0.09	0	0.517	0.598
ATP6V1B2	TFRC	9606.ENSP00000276390	9606.ENSP00000353224	0	0	0	0	0.062	0	0.9	0.148	0.913
ATP6V1B2	SLC38A9	9606.ENSP00000276390	9606.ENSP00000380074	0	0	0	0	0.061	0.992	0	0.228	0.993
ATP7B	ERCC1	9606.ENSP00000242839	9606.ENSP00000013807	0	0	0	0	0.063	0	0	0.399	0.412
ATP7B	SLC11A1	9606.ENSP00000242839	9606.ENSP00000233202	0.055	0	0	0	0.063	0.185	0	0.423	0.528
ATP7B	SUOX	9606.ENSP00000242839	9606.ENSP00000377668	0	0	0	0	0	0	0	0.414	0.414
ATP7B	SOD2	9606.ENSP00000242839	9606.ENSP00000446252	0.097	0	0	0	0.062	0	0	0.392	0.44
ATP7B	CREM	9606.ENSP00000242839	9606.ENSP00000265372	0	0	0	0	0.061	0	0	0.447	0.458
ATP7B	SLC30A6	9606.ENSP00000242839	9606.ENSP00000368648	0.075	0	0	0	0.149	0	0	0.371	0.462
ATP7B	SLC30A10	9606.ENSP00000242839	9606.ENSP00000355893	0.075	0	0	0	0.149	0	0	0.397	0.483
ATP7B	MT2A	9606.ENSP00000242839	9606.ENSP00000245185	0	0	0	0	0	0	0	0.492	0.492
ATP7B	SLC30A1	9606.ENSP00000242839	9606.ENSP00000355968	0.075	0	0	0	0.149	0	0	0.432	0.514
ATP7B	MT1HL1	9606.ENSP00000242839	9606.ENSP00000476141	0	0	0	0	0	0	0	0.516	0.516
ATP7B	MT1M	9606.ENSP00000242839	9606.ENSP00000369146	0	0	0	0	0	0	0	0.517	0.517
ATP7B	MT1F	9606.ENSP00000242839	9606.ENSP00000334872	0	0	0	0	0	0	0	0.54	0.54
ATP7B	MT1E	9606.ENSP00000242839	9606.ENSP00000307706	0	0	0	0	0	0	0	0.542	0.542
ATP7B	MT1G	9606.ENSP00000242839	9606.ENSP00000391397	0	0	0	0	0	0	0	0.549	0.549
ATP7B	MT1A	9606.ENSP00000242839	9606.ENSP00000478425	0	0	0	0	0	0	0	0.55	0.55
ATP7B	MT1X	9606.ENSP00000242839	9606.ENSP00000377995	0	0	0	0	0	0	0	0.564	0.564
ATP7B	MT1H	9606.ENSP00000242839	9606.ENSP00000330587	0	0	0	0	0	0	0	0.564	0.564
ATP7B	MT1B	9606.ENSP00000242839	9606.ENSP00000334998	0	0	0	0	0	0	0	0.564	0.564
ATP7B	TXNRD1	9606.ENSP00000242839	9606.ENSP00000434516	0.272	0	0	0	0.087	0.162	0	0.322	0.571
ATP7B	GLRX	9606.ENSP00000242839	9606.ENSP00000369314	0.117	0	0	0	0.063	0.457	0	0.325	0.656
ATP7B	SLC31A2	9606.ENSP00000242839	9606.ENSP00000259392	0	0	0	0	0.081	0.173	0	0.77	0.81
ATXN7L1	CECR2	9606.ENSP00000410759	9606.ENSP00000341219	0	0	0	0	0.063	0.285	0	0.249	0.452
ATXN7L1	CORO1C	9606.ENSP00000410759	9606.ENSP00000394496	0	0	0	0	0	0	0	0.5	0.499
ATXN7L1	USP27X	9606.ENSP00000410759	9606.ENSP00000483631	0	0	0	0	0	0.367	0	0.335	0.561
AVIL	VNN2	9606.ENSP00000257861	9606.ENSP00000322276	0	0	0	0	0	0	0	0.455	0.455
AVIL	TM4SF1	9606.ENSP00000257861	9606.ENSP00000304277	0	0	0	0	0.062	0	0	0.475	0.486
AZIN1	GCLC	9606.ENSP00000337180	9606.ENSP00000229416	0	0	0	0	0.094	0	0	0.377	0.411
AZIN1	ODC1	9606.ENSP00000337180	9606.ENSP00000234111	0	0	0.435	0.942	0.064	0	0.9	0.949	0.909
AZIN1	RAN	9606.ENSP00000337180	9606.ENSP00000446215	0	0	0	0	0.243	0	0	0.335	0.475
AZIN1	SMOX	9606.ENSP00000337180	9606.ENSP00000478305	0	0	0	0	0	0	0	0.501	0.501
AZIN1	TEX10	9606.ENSP00000337180	9606.ENSP00000364037	0	0	0	0	0.06	0	0	0.512	0.522
B4GALT5	NANS	9606.ENSP00000360776	9606.ENSP00000210444	0	0	0	0	0	0	0	0.508	0.508
B4GALT5	HSPA13	9606.ENSP00000360776	9606.ENSP00000285667	0	0	0	0	0	0.702	0	0.066	0.709
B4GALT5	DPM1	9606.ENSP00000360776	9606.ENSP00000360644	0	0	0	0	0	0	0	0.65	0.65
B4GALT5	KDSR	9606.ENSP00000360776	9606.ENSP00000385083	0	0	0	0	0	0	0	0.424	0.424
B4GALT5	NEU1	9606.ENSP00000360776	9606.ENSP00000364782	0	0	0	0	0	0	0	0.498	0.498
BACH1	HMOX1	9606.ENSP00000382805	9606.ENSP00000216117	0	0	0	0	0	0	0	0.529	0.529
BACH1	MAFF	9606.ENSP00000382805	9606.ENSP00000345393	0	0	0	0	0.061	0.519	0	0.196	0.605
BACH1	HIVEP2	9606.ENSP00000382805	9606.ENSP00000356575	0	0	0	0	0	0	0	0.431	0.431
BACH1	HIAT1	9606.ENSP00000382805	9606.ENSP00000359171	0	0	0	0	0	0	0	0.537	0.537
BACH1	SLC35A3	9606.ENSP00000382805	9606.ENSP00000359172	0	0	0	0	0	0	0	0.428	0.428
BACH1	MAFB	9606.ENSP00000382805	9606.ENSP00000362410	0	0	0	0	0	0.614	0	0.119	0.645
BAK1	BCL3	9606.ENSP00000363591	9606.ENSP00000164227	0	0	0	0	0.107	0.185	0	0.53	0.628
BAK1	PPIF	9606.ENSP00000363591	9606.ENSP00000225174	0	0	0	0	0.077	0.064	0.72	0.233	0.789
BAK1	ICAM1	9606.ENSP00000363591	9606.ENSP00000264832	0	0	0	0	0.046	0	0	0.431	0.434
BAK1	CASP6	9606.ENSP00000363591	9606.ENSP00000265164	0	0	0	0	0	0.168	0	0.369	0.452
BAK1	BCL2A1	9606.ENSP00000363591	9606.ENSP00000267953	0	0	0	0	0	0.876	0	0.522	0.938
BAK1	BCL2L1	9606.ENSP00000363591	9606.ENSP00000302564	0	0	0	0.689	0.096	0.978	0.9	0.793	0.998
BAK1	PMAIP1	9606.ENSP00000363591	9606.ENSP00000326119	0	0	0	0	0.069	0.084	0	0.57	0.601
BAK1	MCL1	9606.ENSP00000363591	9606.ENSP00000358022	0	0	0	0.641	0.072	0.555	0.9	0.668	0.965
BAK1	CASP7	9606.ENSP00000363591	9606.ENSP00000358327	0	0	0	0	0.073	0.168	0	0.428	0.521
BAK1	VDAC2	9606.ENSP00000363591	9606.ENSP00000361635	0	0	0	0	0.082	0.472	0.54	0.521	0.878
BAZ1A	ZNF214	9606.ENSP00000353458	9606.ENSP00000278314	0	0	0	0	0	0.126	0	0.489	0.534
BAZ1A	CECR2	9606.ENSP00000353458	9606.ENSP00000341219	0	0	0	0.541	0.064	0.171	0.9	0.672	0.941
BAZ1A	GTF2B	9606.ENSP00000353458	9606.ENSP00000359531	0	0	0	0	0.063	0.133	0	0.359	0.433
BAZ1A	CHD1	9606.ENSP00000353458	9606.ENSP00000483667	0	0	0	0	0.275	0.185	0	0.637	0.767
BAZ2B	ZNF214	9606.ENSP00000376534	9606.ENSP00000278314	0	0	0	0	0	0.126	0	0.642	0.673
BAZ2B	PAK2	9606.ENSP00000376534	9606.ENSP00000314067	0	0	0	0	0.062	0.064	0	0.473	0.496
BAZ2B	MGAM	9606.ENSP00000376534	9606.ENSP00000447378	0	0	0	0	0	0	0	0.413	0.413
BAZ2B	RCOR3	9606.ENSP00000376534	9606.ENSP00000413929	0	0	0	0	0.173	0	0	0.428	0.507
BAZ2B	FHL1	9606.ENSP00000376534	9606.ENSP00000377710	0	0	0	0	0	0.05	0	0.526	0.53
BAZ2B	MAGI1	9606.ENSP00000376534	9606.ENSP00000385450	0	0	0	0	0.061	0.054	0	0.631	0.644
BBS10	KRR1	9606.ENSP00000376946	9606.ENSP00000229214	0.044	0	0	0	0.218	0	0	0.58	0.659
BBS10	BYSL	9606.ENSP00000376946	9606.ENSP00000230340	0	0	0	0	0.501	0	0	0.059	0.51
BBS10	NIP7	9606.ENSP00000376946	9606.ENSP00000254940	0	0	0	0	0.649	0	0	0	0.649
BBS10	RANBP6	9606.ENSP00000376946	9606.ENSP00000259569	0	0	0	0	0.491	0.086	0	0.056	0.522
BBS10	IPO5	9606.ENSP00000376946	9606.ENSP00000261574	0	0	0	0	0.458	0.086	0	0.056	0.491
BBS10	PNO1	9606.ENSP00000376946	9606.ENSP00000263657	0.044	0	0	0	0.428	0	0	0.058	0.439
BBS10	NOP58	9606.ENSP00000376946	9606.ENSP00000264279	0	0	0	0	0.912	0	0	0.042	0.912
BBS10	GLIPR1	9606.ENSP00000376946	9606.ENSP00000266659	0	0	0	0	0	0.08	0	0.562	0.58
BBS10	EIF4A3	9606.ENSP00000376946	9606.ENSP00000269349	0	0	0	0	0.714	0.053	0	0.065	0.724
BBS10	FARSB	9606.ENSP00000376946	9606.ENSP00000281828	0	0	0	0	0.837	0	0	0.069	0.841
BBS10	HSPA13	9606.ENSP00000376946	9606.ENSP00000285667	0.045	0	0	0	0.165	0.262	0	0.167	0.444
BBS10	NIFK	9606.ENSP00000376946	9606.ENSP00000285814	0	0	0	0	0.63	0	0	0	0.63
BBS10	NAA15	9606.ENSP00000376946	9606.ENSP00000296543	0	0	0	0	0.414	0	0	0.222	0.524
BBS10	NOL6	9606.ENSP00000376946	9606.ENSP00000297990	0	0	0	0	0.51	0	0	0	0.51
BBS10	CCT2	9606.ENSP00000376946	9606.ENSP00000299300	0	0	0	0	0.922	0.846	0.9	0.696	0.999
BBS10	MAT2A	9606.ENSP00000376946	9606.ENSP00000303147	0	0	0	0	0.09	0.309	0	0.127	0.403
BBS10	TCP1	9606.ENSP00000376946	9606.ENSP00000317334	0	0	0	0	0.512	0.769	0.9	0.671	0.995
BBS10	RRS1	9606.ENSP00000376946	9606.ENSP00000322396	0	0	0	0	0.7	0	0	0	0.7
BBS10	CIRH1A	9606.ENSP00000376946	9606.ENSP00000327179	0	0	0	0	0.512	0	0	0	0.512
BBS10	HSP90AA1	9606.ENSP00000376946	9606.ENSP00000335153	0	0	0	0	0.201	0.141	0	0.332	0.501
BBS10	BRIX1	9606.ENSP00000376946	9606.ENSP00000338862	0	0	0	0	0.724	0	0	0.065	0.73
BBS10	RPS2	9606.ENSP00000376946	9606.ENSP00000341885	0	0	0	0	0.833	0	0	0.115	0.845
BBS10	STIP1	9606.ENSP00000376946	9606.ENSP00000351646	0	0	0	0	0.497	0	0	0.061	0.507
BBS10	ETF1	9606.ENSP00000376946	9606.ENSP00000353741	0	0	0	0	0.46	0	0	0.041	0.459
BBS10	GTPBP4	9606.ENSP00000376946	9606.ENSP00000354040	0	0	0	0	0.661	0	0	0.042	0.661
BBS10	DKC1	9606.ENSP00000376946	9606.ENSP00000358563	0	0	0	0	0.66	0	0	0	0.66
BBS10	HSP90AB1	9606.ENSP00000376946	9606.ENSP00000360609	0	0	0	0	0.201	0.141	0	0.332	0.501
BBS10	RPL7A	9606.ENSP00000376946	9606.ENSP00000361076	0	0	0	0	0.465	0	0	0.086	0.49
BBS10	POLR1C	9606.ENSP00000376946	9606.ENSP00000361465	0.042	0	0	0	0.564	0	0	0.127	0.603
BBS10	PRPS1	9606.ENSP00000376946	9606.ENSP00000361512	0	0	0	0	0.661	0	0	0.063	0.668
BBS10	UTP11L	9606.ENSP00000376946	9606.ENSP00000362105	0	0	0	0	0.496	0	0	0	0.495
BBS10	PGK1	9606.ENSP00000376946	9606.ENSP00000362413	0	0	0	0	0.508	0.057	0	0.127	0.559
BBS10	MRTO4	9606.ENSP00000376946	9606.ENSP00000364320	0	0	0	0	0.637	0.069	0	0.114	0.674
BBS10	WDR13	9606.ENSP00000376946	9606.ENSP00000365919	0	0	0	0	0.049	0.731	0	0	0.733
BBS10	RSL1D1	9606.ENSP00000376946	9606.ENSP00000460871	0	0	0	0	0.426	0	0	0	0.426
BBS10	PLRG1	9606.ENSP00000376946	9606.ENSP00000424417	0	0	0	0	0.426	0	0	0	0.426
BBS10	NOP16	9606.ENSP00000376946	9606.ENSP00000480832	0	0	0	0	0.435	0	0	0.047	0.438
BBS10	HSPA2	9606.ENSP00000376946	9606.ENSP00000378199	0.045	0	0	0	0.165	0.262	0	0.167	0.444
BBS10	GNL3	9606.ENSP00000376946	9606.ENSP00000395772	0	0	0	0	0.509	0.059	0	0.069	0.532
BBS10	PSMD6	9606.ENSP00000376946	9606.ENSP00000418695	0	0	0	0	0.645	0	0	0.057	0.65
BBS10	WSB2	9606.ENSP00000376946	9606.ENSP00000409131	0	0	0	0	0.049	0.731	0	0	0.733
BBS10	NUP37	9606.ENSP00000376946	9606.ENSP00000448054	0	0	0	0	0.061	0.731	0	0.071	0.745
BBS10	RAN	9606.ENSP00000376946	9606.ENSP00000446215	0	0	0	0	0.644	0	0	0.426	0.786
BBS10	GSPT1	9606.ENSP00000376946	9606.ENSP00000398131	0	0	0	0	0.835	0.051	0	0.092	0.845
BBS10	RPLP0	9606.ENSP00000376946	9606.ENSP00000449328	0	0	0	0	0.811	0.069	0	0.222	0.851
BBS10	PHB2	9606.ENSP00000376946	9606.ENSP00000441875	0.046	0	0	0	0.858	0.05	0	0.09	0.867
BCAT1	GCLC	9606.ENSP00000443459	9606.ENSP00000229416	0	0	0	0	0.064	0	0.9	0.17	0.915
BCAT1	DBT	9606.ENSP00000443459	9606.ENSP00000359151	0.046	0	0	0	0.063	0.081	0.9	0.459	0.947
BCAT1	GCLM	9606.ENSP00000443459	9606.ENSP00000359258	0	0	0	0	0.055	0	0.9	0.44	0.942
BCAT1	NDUFAB1	9606.ENSP00000443459	9606.ENSP00000458770	0.219	0	0	0	0	0	0	0.378	0.493
BCAT1	MYC	9606.ENSP00000443459	9606.ENSP00000479618	0	0	0	0	0	0	0	0.686	0.686
BCAT1	LDHA	9606.ENSP00000443459	9606.ENSP00000445175	0.071	0	0	0	0.096	0	0.6	0.349	0.752
BCL2A1	LCP2	9606.ENSP00000267953	9606.ENSP00000046794	0	0	0	0	0.624	0	0	0.069	0.635
BCL2A1	TNFRSF1A	9606.ENSP00000267953	9606.ENSP00000162749	0	0	0	0	0.061	0	0	0.44	0.451
BCL2A1	BCL3	9606.ENSP00000267953	9606.ENSP00000164227	0	0	0	0	0.135	0.185	0	0.363	0.511
BCL2A1	TNFSF8	9606.ENSP00000267953	9606.ENSP00000223795	0	0	0	0	0.246	0	0	0.274	0.429
BCL2A1	NFKB1	9606.ENSP00000267953	9606.ENSP00000226574	0	0	0	0	0.135	0.185	0.9	0.33	0.946
BCL2A1	PLEK	9606.ENSP00000267953	9606.ENSP00000234313	0	0	0	0	0.434	0	0	0.074	0.453
BCL2A1	RAC2	9606.ENSP00000267953	9606.ENSP00000249071	0	0	0	0	0.372	0	0	0.108	0.416
BCL2A1	IL1RN	9606.ENSP00000267953	9606.ENSP00000259206	0	0	0	0	0.345	0	0	0.148	0.418
BCL2A1	TLR2	9606.ENSP00000267953	9606.ENSP00000260010	0	0	0	0	0.196	0	0	0.291	0.406
BCL2A1	TYROBP	9606.ENSP00000267953	9606.ENSP00000262629	0	0	0	0	0.436	0	0	0.108	0.476
BCL2A1	IL1B	9606.ENSP00000267953	9606.ENSP00000263341	0	0	0	0	0.436	0	0	0.297	0.586
BCL2A1	BIRC3	9606.ENSP00000267953	9606.ENSP00000263464	0	0	0	0	0.185	0.083	0	0.666	0.729
BCL2A1	ICAM1	9606.ENSP00000267953	9606.ENSP00000264832	0	0	0	0	0.175	0	0	0.319	0.414
BCL2A1	CASP6	9606.ENSP00000267953	9606.ENSP00000265164	0	0	0	0	0	0.168	0	0.362	0.446
BCL2A1	TNFRSF9	9606.ENSP00000267953	9606.ENSP00000478699	0	0	0	0	0.062	0	0	0.388	0.401
BCL2A1	MMP9	9606.ENSP00000267953	9606.ENSP00000361405	0	0	0	0	0.193	0	0	0.295	0.406
BCL2A1	HSP90AA1	9606.ENSP00000267953	9606.ENSP00000335153	0	0	0	0	0	0	0	0.422	0.422
BCL2A1	NCF2	9606.ENSP00000267953	9606.ENSP00000356505	0	0	0	0	0.394	0	0	0.09	0.425
BCL2A1	LAPTM5	9606.ENSP00000267953	9606.ENSP00000294507	0	0	0	0	0.418	0	0	0.058	0.428
BCL2A1	CCR1	9606.ENSP00000267953	9606.ENSP00000296140	0	0	0	0	0.368	0	0	0.136	0.431
BCL2A1	HCK	9606.ENSP00000267953	9606.ENSP00000444986	0	0	0	0	0.36	0	0	0.156	0.437
BCL2A1	PTGS2	9606.ENSP00000267953	9606.ENSP00000356438	0	0	0	0	0.18	0	0	0.355	0.448
BCL2A1	TLR4	9606.ENSP00000267953	9606.ENSP00000363089	0	0	0	0	0.253	0	0	0.295	0.45
BCL2A1	CASP7	9606.ENSP00000267953	9606.ENSP00000358327	0	0	0	0	0	0.168	0	0.368	0.451
BCL2A1	BTK	9606.ENSP00000267953	9606.ENSP00000483570	0	0	0	0	0.334	0	0	0.21	0.451
BCL2A1	CCL20	9606.ENSP00000267953	9606.ENSP00000351671	0	0	0	0	0.271	0	0	0.278	0.452
BCL2A1	CD86	9606.ENSP00000267953	9606.ENSP00000332049	0	0	0	0	0.366	0	0	0.19	0.464
BCL2A1	MYC	9606.ENSP00000267953	9606.ENSP00000479618	0	0	0	0	0	0.064	0	0.47	0.482
BCL2A1	CCL4	9606.ENSP00000267953	9606.ENSP00000482259	0	0	0	0	0.362	0	0	0.224	0.484
BCL2A1	CASP4	9606.ENSP00000267953	9606.ENSP00000388566	0	0	0	0	0.181	0.168	0	0.306	0.486
BCL2A1	CCL3	9606.ENSP00000267953	9606.ENSP00000477908	0	0	0	0	0.383	0	0	0.212	0.493
BCL2A1	DNM1L	9606.ENSP00000267953	9606.ENSP00000449089	0	0	0	0	0.064	0.133	0	0.426	0.494
BCL2A1	C1QB	9606.ENSP00000267953	9606.ENSP00000313967	0	0	0	0	0.487	0	0	0.071	0.503
BCL2A1	RGS18	9606.ENSP00000267953	9606.ENSP00000356430	0	0	0	0	0.509	0	0	0	0.509
BCL2A1	C3AR1	9606.ENSP00000267953	9606.ENSP00000302079	0	0	0	0	0.496	0	0	0.096	0.525
BCL2A1	TLR7	9606.ENSP00000267953	9606.ENSP00000370034	0	0	0	0	0.543	0	0	0.206	0.622
BCL2A1	ITGB2	9606.ENSP00000267953	9606.ENSP00000380948	0	0	0	0	0.592	0	0	0.133	0.631
BCL2A1	SAMSN1	9606.ENSP00000267953	9606.ENSP00000285670	0	0	0	0	0.548	0	0	0.239	0.641
BCL2A1	BCL2L1	9606.ENSP00000267953	9606.ENSP00000302564	0	0	0	0.651	0	0	0.9	0.787	0.927
BCL2A1	MCL1	9606.ENSP00000267953	9606.ENSP00000358022	0	0	0	0.653	0.062	0	0.9	0.772	0.928
BCL2A1	PMAIP1	9606.ENSP00000267953	9606.ENSP00000326119	0	0	0	0	0.062	0.922	0	0.701	0.976
BCL2L1	TNFRSF1A	9606.ENSP00000302564	9606.ENSP00000162749	0	0	0	0	0	0	0	0.647	0.647
BCL2L1	BCL3	9606.ENSP00000302564	9606.ENSP00000164227	0	0	0	0	0.065	0.185	0	0.4	0.502
BCL2L1	HMOX1	9606.ENSP00000302564	9606.ENSP00000216117	0	0	0	0	0	0	0	0.559	0.559
BCL2L1	GABPB1	9606.ENSP00000302564	9606.ENSP00000220429	0	0	0	0	0	0.397	0	0.094	0.43
BCL2L1	DECR1	9606.ENSP00000302564	9606.ENSP00000220764	0	0	0	0	0	0	0	0.479	0.479
BCL2L1	PPIF	9606.ENSP00000302564	9606.ENSP00000225174	0	0	0	0	0	0.111	0	0.517	0.552
BCL2L1	CCL2	9606.ENSP00000302564	9606.ENSP00000225831	0	0	0	0	0	0	0	0.428	0.428
BCL2L1	NFKB1	9606.ENSP00000302564	9606.ENSP00000226574	0	0	0	0	0	0.185	0	0.453	0.535
BCL2L1	KRAS	9606.ENSP00000302564	9606.ENSP00000256078	0	0	0	0	0	0.057	0	0.762	0.766
BCL2L1	CDK4	9606.ENSP00000302564	9606.ENSP00000257904	0	0	0	0	0	0.063	0	0.632	0.64
BCL2L1	TLR2	9606.ENSP00000302564	9606.ENSP00000260010	0	0	0	0	0	0	0	0.411	0.41
BCL2L1	IL1B	9606.ENSP00000302564	9606.ENSP00000263341	0	0	0	0	0.053	0	0	0.43	0.437
BCL2L1	ITPKC	9606.ENSP00000302564	9606.ENSP00000263370	0	0	0	0	0.076	0	0	0.388	0.41
BCL2L1	BIRC3	9606.ENSP00000302564	9606.ENSP00000263464	0	0	0	0	0	0.083	0	0.722	0.734
BCL2L1	STAT3	9606.ENSP00000302564	9606.ENSP00000264657	0	0	0	0	0	0.263	0.9	0.916	0.993
BCL2L1	ICAM1	9606.ENSP00000302564	9606.ENSP00000264832	0	0	0	0	0	0	0	0.478	0.478
BCL2L1	CASP6	9606.ENSP00000302564	9606.ENSP00000265164	0	0	0	0	0.054	0.168	0	0.606	0.662
BCL2L1	PRKAR2B	9606.ENSP00000302564	9606.ENSP00000265717	0	0	0	0	0.049	0	0.9	0.16	0.913
BCL2L1	CDK2	9606.ENSP00000302564	9606.ENSP00000266970	0	0	0	0	0.05	0.13	0	0.845	0.861
BCL2L1	MAP1LC3B	9606.ENSP00000302564	9606.ENSP00000268607	0	0	0	0	0	0	0	0.533	0.533
BCL2L1	IRF8	9606.ENSP00000302564	9606.ENSP00000268638	0	0	0	0	0.049	0	0	0.542	0.546
BCL2L1	TNFRSF10B	9606.ENSP00000302564	9606.ENSP00000276431	0	0	0	0	0	0	0	0.709	0.709
BCL2L1	MAP2K1	9606.ENSP00000302564	9606.ENSP00000302486	0	0	0	0	0.041	0	0	0.557	0.557
BCL2L1	LYN	9606.ENSP00000302564	9606.ENSP00000428924	0	0	0	0	0	0	0	0.4	0.4
BCL2L1	DAPK1	9606.ENSP00000302564	9606.ENSP00000386135	0	0	0	0	0	0	0	0.429	0.429
BCL2L1	PIM2	9606.ENSP00000302564	9606.ENSP00000365692	0	0	0	0	0	0	0	0.429	0.429
BCL2L1	CD86	9606.ENSP00000302564	9606.ENSP00000332049	0	0	0	0	0.053	0	0	0.441	0.448
BCL2L1	HK1	9606.ENSP00000302564	9606.ENSP00000402103	0	0	0	0	0.099	0	0	0.421	0.456
BCL2L1	TLR4	9606.ENSP00000302564	9606.ENSP00000363089	0	0	0	0	0	0	0	0.457	0.457
BCL2L1	BCL6	9606.ENSP00000302564	9606.ENSP00000384371	0	0	0	0	0	0	0	0.473	0.473
BCL2L1	TNFRSF9	9606.ENSP00000302564	9606.ENSP00000478699	0	0	0	0	0	0	0	0.478	0.478
BCL2L1	TNFRSF10D	9606.ENSP00000302564	9606.ENSP00000310263	0	0	0	0	0	0	0	0.478	0.478
BCL2L1	HIF1A	9606.ENSP00000302564	9606.ENSP00000437955	0	0	0	0	0	0.127	0	0.43	0.481
BCL2L1	VDAC2	9606.ENSP00000302564	9606.ENSP00000361635	0	0	0	0	0.049	0.085	0	0.5	0.527
BCL2L1	BTK	9606.ENSP00000302564	9606.ENSP00000483570	0	0	0	0	0	0	0	0.534	0.534
BCL2L1	CASP4	9606.ENSP00000302564	9606.ENSP00000388566	0	0	0	0	0	0.168	0	0.465	0.535
BCL2L1	SNCA	9606.ENSP00000302564	9606.ENSP00000338345	0	0	0	0	0.12	0.379	0	0.248	0.553
BCL2L1	SOD2	9606.ENSP00000302564	9606.ENSP00000446252	0	0	0	0	0	0	0	0.553	0.553
BCL2L1	EIF2AK3	9606.ENSP00000302564	9606.ENSP00000307235	0	0	0	0	0	0	0	0.555	0.555
BCL2L1	IL10	9606.ENSP00000302564	9606.ENSP00000412237	0	0	0	0	0	0	0	0.557	0.557
BCL2L1	CD44	9606.ENSP00000302564	9606.ENSP00000398632	0	0	0	0	0	0	0	0.557	0.557
BCL2L1	HSP90AA1	9606.ENSP00000302564	9606.ENSP00000335153	0	0	0	0	0	0	0	0.577	0.577
BCL2L1	PTGS2	9606.ENSP00000302564	9606.ENSP00000356438	0	0	0	0	0	0	0	0.58	0.58
BCL2L1	PARP1	9606.ENSP00000302564	9606.ENSP00000355759	0	0	0	0	0	0	0	0.611	0.611
BCL2L1	MMP9	9606.ENSP00000302564	9606.ENSP00000361405	0	0	0	0	0	0	0	0.642	0.642
BCL2L1	CD274	9606.ENSP00000302564	9606.ENSP00000370989	0	0	0	0	0.061	0	0	0.637	0.644
BCL2L1	CDKN1A	9606.ENSP00000302564	9606.ENSP00000384849	0	0	0	0	0.069	0	0	0.659	0.669
BCL2L1	CTSL	9606.ENSP00000302564	9606.ENSP00000345344	0	0	0	0	0.044	0	0.6	0.212	0.672
BCL2L1	SOCS3	9606.ENSP00000302564	9606.ENSP00000330341	0	0	0	0	0	0	0	0.696	0.696
BCL2L1	BLID	9606.ENSP00000302564	9606.ENSP00000453153	0	0	0	0	0	0.379	0	0.65	0.773
BCL2L1	CASP7	9606.ENSP00000302564	9606.ENSP00000358327	0	0	0	0	0	0.168	0	0.765	0.796
BCL2L1	MYC	9606.ENSP00000302564	9606.ENSP00000479618	0	0	0	0	0	0.128	0	0.78	0.8
BCL2L1	DNM1L	9606.ENSP00000302564	9606.ENSP00000449089	0	0	0	0	0.061	0.438	0	0.656	0.803
BCL2L1	MCL1	9606.ENSP00000302564	9606.ENSP00000358022	0	0	0	0.622	0	0.294	0.9	0.928	0.952
BCL2L1	PMAIP1	9606.ENSP00000302564	9606.ENSP00000326119	0	0	0	0	0	0.63	0.9	0.902	0.996
BCL3	TNFRSF1A	9606.ENSP00000164227	9606.ENSP00000162749	0	0	0	0	0.153	0	0	0.343	0.42
BCL3	MAFB	9606.ENSP00000164227	9606.ENSP00000362410	0	0	0	0	0.076	0.169	0	0.294	0.41
BCL3	CASP4	9606.ENSP00000164227	9606.ENSP00000388566	0	0	0	0	0.145	0.178	0	0.267	0.44
BCL3	TLR2	9606.ENSP00000164227	9606.ENSP00000260010	0	0	0	0	0.125	0.07	0	0.389	0.459
BCL3	MYC	9606.ENSP00000164227	9606.ENSP00000479618	0	0	0	0	0.063	0	0	0.447	0.459
BCL3	TLR4	9606.ENSP00000164227	9606.ENSP00000363089	0	0	0	0	0.076	0.07	0	0.421	0.459
BCL3	BIRC3	9606.ENSP00000164227	9606.ENSP00000263464	0	0	0	0	0.114	0.061	0	0.414	0.47
BCL3	RORC	9606.ENSP00000164227	9606.ENSP00000327025	0	0	0	0	0	0	0	0.478	0.478
BCL3	JUNB	9606.ENSP00000164227	9606.ENSP00000303315	0	0	0	0	0.321	0	0	0.273	0.486
BCL3	IRAK3	9606.ENSP00000164227	9606.ENSP00000261233	0	0	0	0	0.083	0.125	0	0.475	0.542
BCL3	BCL6	9606.ENSP00000164227	9606.ENSP00000384371	0	0	0	0	0.11	0.123	0	0.475	0.554
BCL3	CHUK	9606.ENSP00000164227	9606.ENSP00000359424	0	0	0	0	0.061	0.355	0	0.415	0.615
BCL3	SOCS3	9606.ENSP00000164227	9606.ENSP00000330341	0	0	0	0	0.304	0	0	0.473	0.617
BCL3	IL10	9606.ENSP00000164227	9606.ENSP00000412237	0	0	0	0	0.061	0	0	0.636	0.643
BCL3	STAT3	9606.ENSP00000164227	9606.ENSP00000264657	0	0	0	0	0.109	0.393	0	0.682	0.813
BCL3	NFKB1	9606.ENSP00000164227	9606.ENSP00000226574	0	0	0	0.667	0.135	0.379	0.9	0.81	0.957
BCL6	CCL2	9606.ENSP00000384371	9606.ENSP00000225831	0	0	0	0	0	0	0	0.587	0.587
BCL6	SELL	9606.ENSP00000384371	9606.ENSP00000236147	0	0	0	0	0.064	0	0	0.558	0.568
BCL6	CD68	9606.ENSP00000384371	9606.ENSP00000250092	0	0	0	0	0.065	0.055	0	0.39	0.413
BCL6	STAT3	9606.ENSP00000384371	9606.ENSP00000264657	0	0	0	0	0	0.064	0.9	0.816	0.981
BCL6	IRF8	9606.ENSP00000384371	9606.ENSP00000268638	0	0	0	0	0.062	0.056	0	0.743	0.753
BCL6	JUNB	9606.ENSP00000384371	9606.ENSP00000303315	0	0	0	0	0.076	0.413	0	0.22	0.541
BCL6	PPARD	9606.ENSP00000384371	9606.ENSP00000310928	0	0	0	0	0	0.491	0	0.184	0.567
BCL6	RORC	9606.ENSP00000384371	9606.ENSP00000327025	0	0	0	0	0.061	0.051	0	0.521	0.536
BCL6	SOCS3	9606.ENSP00000384371	9606.ENSP00000330341	0	0	0	0	0.095	0	0	0.378	0.413
BCL6	CD86	9606.ENSP00000384371	9606.ENSP00000332049	0	0	0	0	0.067	0	0	0.43	0.445
BCL6	HSP90AA1	9606.ENSP00000384371	9606.ENSP00000335153	0	0	0	0	0	0.407	0	0.861	0.914
BCL6	SNCA	9606.ENSP00000384371	9606.ENSP00000338345	0	0	0	0	0	0	0	0.668	0.668
BCL6	CCRL2	9606.ENSP00000384371	9606.ENSP00000349967	0	0	0	0	0	0.05	0	0.473	0.477
BCL6	PELI1	9606.ENSP00000384371	9606.ENSP00000351789	0	0	0	0	0.077	0.388	0	0.285	0.561
BCL6	TFRC	9606.ENSP00000384371	9606.ENSP00000353224	0	0	0	0	0	0	0	0.441	0.441
BCL6	MCL1	9606.ENSP00000384371	9606.ENSP00000358022	0	0	0	0	0	0	0	0.414	0.414
BCL6	GTF2B	9606.ENSP00000384371	9606.ENSP00000359531	0	0	0	0	0	0.67	0	0.231	0.735
BCL6	HSP90AB1	9606.ENSP00000384371	9606.ENSP00000360609	0	0	0	0	0	0.085	0	0.486	0.509
BCL6	PIM1	9606.ENSP00000384371	9606.ENSP00000362608	0	0	0	0	0.061	0.085	0	0.363	0.405
BCL6	TLR4	9606.ENSP00000384371	9606.ENSP00000363089	0	0	0	0	0.098	0.053	0	0.399	0.441
BCL6	GPR183	9606.ENSP00000384371	9606.ENSP00000365596	0	0	0	0	0.061	0	0	0.638	0.646
BCL6	IL2RA	9606.ENSP00000384371	9606.ENSP00000369293	0	0	0	0	0	0	0	0.661	0.662
BCL6	CD274	9606.ENSP00000384371	9606.ENSP00000370989	0	0	0	0	0.061	0	0	0.444	0.455
BCL6	LILRB2	9606.ENSP00000384371	9606.ENSP00000375629	0	0	0	0	0.136	0	0	0.479	0.53
BCL6	NR2F2	9606.ENSP00000384371	9606.ENSP00000377721	0	0	0	0	0	0.19	0	0.331	0.435
BCL6	LCP1	9606.ENSP00000384371	9606.ENSP00000381581	0	0	0	0	0	0.05	0	0.403	0.408
BCL6	CCL3	9606.ENSP00000384371	9606.ENSP00000477908	0	0	0	0	0	0	0	0.402	0.402
BCL6	LITAF	9606.ENSP00000384371	9606.ENSP00000459533	0	0	0	0	0	0	0	0.499	0.499
BCL6	CD44	9606.ENSP00000384371	9606.ENSP00000398632	0	0	0	0	0.063	0	0	0.542	0.552
BCL6	IL10	9606.ENSP00000384371	9606.ENSP00000412237	0	0	0	0	0	0.063	0	0.576	0.586
BCL6	SOCS2	9606.ENSP00000384371	9606.ENSP00000481249	0	0	0	0	0	0	0	0.609	0.609
BCL6	MYC	9606.ENSP00000384371	9606.ENSP00000479618	0	0	0	0	0	0.057	0	0.832	0.835
BCL6	MME	9606.ENSP00000384371	9606.ENSP00000418525	0	0	0	0	0	0	0	0.891	0.891
BCL6	LYN	9606.ENSP00000384371	9606.ENSP00000428924	0	0	0	0	0.055	0.08	0.9	0.318	0.932
BCL6	BTK	9606.ENSP00000384371	9606.ENSP00000483570	0	0	0	0	0.055	0.08	0.9	0.424	0.943
BHLHE40	IL1B	9606.ENSP00000256495	9606.ENSP00000263341	0	0	0	0	0.069	0	0	0.529	0.543
BHLHE40	STAT3	9606.ENSP00000256495	9606.ENSP00000264657	0	0	0	0	0	0.393	0	0.532	0.704
BHLHE40	RORC	9606.ENSP00000256495	9606.ENSP00000327025	0	0	0	0	0	0.34	0	0.711	0.801
BHLHE40	NFIL3	9606.ENSP00000256495	9606.ENSP00000297689	0	0	0	0	0.084	0.486	0	0.752	0.873
BIN2	LCP2	9606.ENSP00000267012	9606.ENSP00000046794	0	0	0	0	0.675	0	0	0.091	0.692
BIN2	VCL	9606.ENSP00000267012	9606.ENSP00000211998	0	0	0	0	0.052	0	0.36	0.093	0.401
BIN2	EHD4	9606.ENSP00000267012	9606.ENSP00000220325	0	0	0	0	0	0.347	0	0.167	0.432
BIN2	PLEK	9606.ENSP00000267012	9606.ENSP00000234313	0	0	0	0	0.564	0	0	0.042	0.564
BIN2	RAC2	9606.ENSP00000267012	9606.ENSP00000249071	0	0	0	0	0.306	0.131	0	0.089	0.402
BIN2	CYTIP	9606.ENSP00000267012	9606.ENSP00000264192	0	0	0	0	0.522	0	0	0	0.522
BIN2	MXD1	9606.ENSP00000267012	9606.ENSP00000264444	0	0	0	0	0.098	0.384	0	0	0.42
BIN2	LAPTM5	9606.ENSP00000267012	9606.ENSP00000294507	0	0	0	0	0.528	0	0	0	0.528
BIN2	HCLS1	9606.ENSP00000267012	9606.ENSP00000320176	0	0	0	0	0.548	0	0	0.051	0.552
BIN2	CD53	9606.ENSP00000267012	9606.ENSP00000271324	0	0	0	0	0.554	0	0	0	0.554
BIN2	MYC	9606.ENSP00000267012	9606.ENSP00000479618	0	0	0	0	0.064	0.384	0	0.311	0.568
BIN2	WDR1	9606.ENSP00000267012	9606.ENSP00000427687	0	0	0	0	0.051	0.093	0.54	0.115	0.602
BIN2	FERMT3	9606.ENSP00000267012	9606.ENSP00000279227	0	0	0	0	0.314	0	0.72	0	0.799
BIN2	BTK	9606.ENSP00000267012	9606.ENSP00000483570	0	0	0	0	0.806	0	0	0	0.806
BIN2	LCP1	9606.ENSP00000267012	9606.ENSP00000381581	0	0	0	0	0.394	0.185	0.9	0.203	0.955
BIRC3	TNFRSF1A	9606.ENSP00000263464	9606.ENSP00000162749	0	0	0	0	0.061	0.412	0.9	0.616	0.976
BIRC3	PSMD7	9606.ENSP00000263464	9606.ENSP00000219313	0	0	0	0	0.061	0	0.9	0	0.902
BIRC3	RIPK2	9606.ENSP00000263464	9606.ENSP00000220751	0	0	0	0	0.063	0.466	0.9	0.883	0.993
BIRC3	NFKB1	9606.ENSP00000263464	9606.ENSP00000226574	0	0	0	0	0.123	0.693	0	0.748	0.926
BIRC3	IRF1	9606.ENSP00000263464	9606.ENSP00000245414	0	0	0	0	0.181	0.305	0	0.641	0.777
BIRC3	SDCBP	9606.ENSP00000263464	9606.ENSP00000260130	0	0	0	0	0.061	0	0	0.418	0.43
BIRC3	PTGS2	9606.ENSP00000263464	9606.ENSP00000356438	0	0	0	0	0.076	0	0	0.416	0.437
BIRC3	TNFRSF10D	9606.ENSP00000263464	9606.ENSP00000310263	0	0	0	0	0	0	0	0.438	0.438
BIRC3	KLHL6	9606.ENSP00000263464	9606.ENSP00000341342	0	0	0	0	0.076	0.079	0	0.409	0.453
BIRC3	RIPK4	9606.ENSP00000263464	9606.ENSP00000332454	0	0	0	0	0	0.388	0	0.15	0.458
BIRC3	MMP9	9606.ENSP00000263464	9606.ENSP00000361405	0	0	0	0	0.065	0	0	0.455	0.468
BIRC3	KDSR	9606.ENSP00000263464	9606.ENSP00000385083	0	0	0	0	0	0	0	0.482	0.482
BIRC3	PMAIP1	9606.ENSP00000263464	9606.ENSP00000326119	0	0	0	0	0.059	0	0	0.478	0.488
BIRC3	ICAM1	9606.ENSP00000263464	9606.ENSP00000264832	0	0	0	0	0.156	0	0	0.421	0.49
BIRC3	STAT3	9606.ENSP00000263464	9606.ENSP00000264657	0	0	0	0	0.061	0.101	0	0.458	0.502
BIRC3	C10orf2	9606.ENSP00000263464	9606.ENSP00000309595	0	0	0	0	0	0.537	0	0	0.537
BIRC3	MYC	9606.ENSP00000263464	9606.ENSP00000479618	0	0	0	0	0.062	0.084	0	0.531	0.562
BIRC3	CASP4	9606.ENSP00000263464	9606.ENSP00000388566	0	0	0	0	0.16	0.181	0	0.429	0.573
BIRC3	MLKL	9606.ENSP00000263464	9606.ENSP00000308351	0	0	0	0	0.087	0.176	0	0.517	0.605
BIRC3	TNFRSF10B	9606.ENSP00000263464	9606.ENSP00000276431	0	0	0	0	0	0	0	0.606	0.606
BIRC3	CTSL	9606.ENSP00000263464	9606.ENSP00000345344	0	0	0	0	0	0	0.6	0.104	0.626
BIRC3	PELI1	9606.ENSP00000263464	9606.ENSP00000351789	0	0	0	0	0.063	0.379	0	0.478	0.67
BIRC3	MCL1	9606.ENSP00000263464	9606.ENSP00000358022	0	0	0	0	0.063	0.083	0	0.649	0.672
BIRC3	PSMD14	9606.ENSP00000263464	9606.ENSP00000386541	0	0	0	0	0.063	0	0.9	0	0.902
BIRC3	PSMD6	9606.ENSP00000263464	9606.ENSP00000418695	0	0	0	0	0.062	0	0.9	0.082	0.906
BIRC3	PSMD12	9606.ENSP00000263464	9606.ENSP00000348442	0	0	0	0	0.064	0	0.9	0.078	0.906
BIRC3	TNFRSF1B	9606.ENSP00000263464	9606.ENSP00000365435	0	0	0	0	0.105	0	0.9	0.431	0.944
BIRC3	CHUK	9606.ENSP00000263464	9606.ENSP00000359424	0	0	0	0	0.061	0.108	0.9	0.443	0.947
BIRC3	CASP6	9606.ENSP00000263464	9606.ENSP00000265164	0	0	0	0	0	0.181	0.9	0.419	0.948
BIRC3	UBE2D1	9606.ENSP00000263464	9606.ENSP00000363019	0	0	0	0	0.055	0.641	0.9	0.248	0.971
BIRC3	CASP7	9606.ENSP00000263464	9606.ENSP00000358327	0	0	0	0	0.052	0.6	0.9	0.577	0.981
BIRC3	TLR4	9606.ENSP00000263464	9606.ENSP00000363089	0	0	0	0	0.074	0.809	0.9	0.322	0.986
BLID	SORL1	9606.ENSP00000453153	9606.ENSP00000260197	0	0	0	0	0	0	0	0.752	0.752
BLOC1S2	BLOC1S6	9606.ENSP00000359398	9606.ENSP00000220531	0	0	0	0	0	0.27	0.9	0.808	0.984
BLOC1S2	IPO5	9606.ENSP00000359398	9606.ENSP00000261574	0	0	0	0	0.047	0	0	0.672	0.674
BLOC1S2	IFT57	9606.ENSP00000359398	9606.ENSP00000264538	0	0	0	0	0	0.379	0	0.17	0.462
BLOC1S2	RALB	9606.ENSP00000359398	9606.ENSP00000272519	0	0	0	0	0	0	0	0.411	0.411
BLOC1S2	CNTLN	9606.ENSP00000359398	9606.ENSP00000370021	0	0	0	0	0	0	0	0.42	0.42
BLOC1S2	PDLIM1	9606.ENSP00000359398	9606.ENSP00000360305	0	0	0	0	0	0	0	0.506	0.506
BLOC1S2	STX12	9606.ENSP00000359398	9606.ENSP00000363054	0	0	0	0	0	0	0	0.655	0.655
BLOC1S6	RALGAPA2	9606.ENSP00000220531	9606.ENSP00000202677	0	0	0	0	0	0	0	0.456	0.456
BLOC1S6	RAB27A	9606.ENSP00000220531	9606.ENSP00000379601	0	0	0	0	0	0	0	0.41	0.41
BLOC1S6	IPO5	9606.ENSP00000220531	9606.ENSP00000261574	0	0	0	0	0.063	0	0	0.479	0.491
BLOC1S6	STX12	9606.ENSP00000220531	9606.ENSP00000363054	0	0	0	0	0.062	0.379	0	0.643	0.774
BLOC1S6	NECAP1	9606.ENSP00000220531	9606.ENSP00000341737	0	0	0	0	0	0	0.9	0	0.9
BLOC1S6	TFRC	9606.ENSP00000220531	9606.ENSP00000353224	0	0	0	0	0	0	0.9	0.157	0.912
BMPER	CHRD	9606.ENSP00000297161	9606.ENSP00000204604	0	0	0	0	0.076	0.19	0	0.842	0.872
BMPER	ICAM1	9606.ENSP00000297161	9606.ENSP00000264832	0	0	0	0	0	0	0	0.479	0.479
BPI	GRN	9606.ENSP00000262865	9606.ENSP00000053867	0	0	0	0	0	0	0.9	0.064	0.902
BPI	VCL	9606.ENSP00000262865	9606.ENSP00000211998	0	0	0	0	0	0	0.9	0	0.9
BPI	LBP	9606.ENSP00000262865	9606.ENSP00000217407	0	0	0	0.928	0	0	0.9	0.86	0.906
BPI	GLA	9606.ENSP00000262865	9606.ENSP00000218516	0	0	0	0	0	0	0.9	0	0.9
BPI	MPO	9606.ENSP00000262865	9606.ENSP00000225275	0	0	0	0	0.54	0	0.9	0.669	0.983
BPI	NFKB1	9606.ENSP00000262865	9606.ENSP00000226574	0	0	0	0	0	0	0.9	0.049	0.9
BPI	LTF	9606.ENSP00000262865	9606.ENSP00000231751	0	0	0	0	0.184	0	0.9	0.318	0.939
BPI	CFP	9606.ENSP00000262865	9606.ENSP00000247153	0	0	0	0	0.088	0	0.9	0.107	0.911
BPI	CHI3L1	9606.ENSP00000262865	9606.ENSP00000255409	0	0	0	0	0.084	0	0.9	0.082	0.908
BPI	TLR2	9606.ENSP00000262865	9606.ENSP00000260010	0	0	0	0	0.088	0	0	0.399	0.428
BPI	SDCBP	9606.ENSP00000262865	9606.ENSP00000260130	0	0	0	0	0	0	0.9	0	0.9
BPI	TLR4	9606.ENSP00000262865	9606.ENSP00000363089	0	0	0	0	0.097	0	0	0.474	0.504
BPI	LITAF	9606.ENSP00000262865	9606.ENSP00000459533	0	0	0	0	0	0	0	0.593	0.593
BPI	CNN2	9606.ENSP00000262865	9606.ENSP00000263097	0	0	0	0	0	0	0.9	0	0.9
BPI	GCA	9606.ENSP00000262865	9606.ENSP00000394842	0	0	0	0	0	0	0.9	0	0.9
BPI	RAB27A	9606.ENSP00000262865	9606.ENSP00000379601	0	0	0	0	0	0	0.9	0	0.9
BPI	CCT2	9606.ENSP00000262865	9606.ENSP00000299300	0	0	0	0	0	0	0.9	0	0.9
BPI	FTL	9606.ENSP00000262865	9606.ENSP00000366525	0	0	0	0	0	0	0.9	0	0.9
BPI	NEU1	9606.ENSP00000262865	9606.ENSP00000364782	0	0	0	0	0	0	0.9	0	0.9
BPI	ILF2	9606.ENSP00000262865	9606.ENSP00000355011	0	0	0	0	0	0	0.9	0	0.9
BPI	LRG1	9606.ENSP00000262865	9606.ENSP00000302621	0	0	0	0	0.064	0	0.9	0	0.902
BPI	CRISP3	9606.ENSP00000262865	9606.ENSP00000389026	0	0	0	0	0.076	0	0.9	0	0.903
BPI	PTX3	9606.ENSP00000262865	9606.ENSP00000295927	0	0	0	0	0	0	0.9	0.135	0.909
BPI	RNASE2	9606.ENSP00000262865	9606.ENSP00000303276	0	0	0	0	0.212	0	0.9	0.058	0.919
BRIX1	DIMT1	9606.ENSP00000338862	9606.ENSP00000199320	0	0	0	0	0.907	0	0	0	0.907
BRIX1	DHODH	9606.ENSP00000338862	9606.ENSP00000219240	0	0	0	0	0.787	0	0	0	0.787
BRIX1	KRR1	9606.ENSP00000338862	9606.ENSP00000229214	0	0	0	0	0.88	0	0	0.089	0.886
BRIX1	BYSL	9606.ENSP00000338862	9606.ENSP00000230340	0	0	0	0	0.904	0	0	0.108	0.911
BRIX1	CEBPZ	9606.ENSP00000338862	9606.ENSP00000234170	0	0	0	0	0.889	0.397	0	0.202	0.942
BRIX1	UBA2	9606.ENSP00000338862	9606.ENSP00000246548	0	0	0	0	0.264	0.107	0	0.163	0.402
BRIX1	SNRPA1	9606.ENSP00000338862	9606.ENSP00000254193	0	0	0	0	0.553	0	0	0	0.553
BRIX1	UTP3	9606.ENSP00000338862	9606.ENSP00000254803	0	0	0	0	0.85	0	0	0.381	0.903
BRIX1	NIP7	9606.ENSP00000338862	9606.ENSP00000254940	0	0	0	0	0.921	0.731	0	0.213	0.982
BRIX1	EIF2S1	9606.ENSP00000338862	9606.ENSP00000256383	0	0	0	0	0.571	0	0	0	0.571
BRIX1	DDX56	9606.ENSP00000338862	9606.ENSP00000258772	0	0	0	0	0.865	0.846	0	0.576	0.99
BRIX1	IPO5	9606.ENSP00000338862	9606.ENSP00000261574	0	0	0	0	0.445	0	0	0.043	0.446
BRIX1	DDX18	9606.ENSP00000338862	9606.ENSP00000263239	0	0	0	0	0.911	0.82	0	0.465	0.99
BRIX1	PNO1	9606.ENSP00000338862	9606.ENSP00000263657	0	0	0	0	0.897	0	0	0.097	0.903
BRIX1	NOP58	9606.ENSP00000338862	9606.ENSP00000264279	0	0	0	0	0.951	0.692	0	0.467	0.991
BRIX1	NOB1	9606.ENSP00000338862	9606.ENSP00000268802	0	0	0	0	0.847	0	0	0.531	0.925
BRIX1	EIF4A3	9606.ENSP00000338862	9606.ENSP00000269349	0	0	0	0	0.56	0.18	0	0.099	0.647
BRIX1	FARSB	9606.ENSP00000338862	9606.ENSP00000281828	0	0	0	0	0.223	0	0	0.316	0.447
BRIX1	RIOK2	9606.ENSP00000338862	9606.ENSP00000283109	0	0	0	0	0.856	0	0	0.298	0.895
BRIX1	NIFK	9606.ENSP00000338862	9606.ENSP00000285814	0	0	0	0	0.905	0.958	0	0.544	0.998
BRIX1	UTP15	9606.ENSP00000338862	9606.ENSP00000296792	0	0	0	0	0.915	0.387	0	0.092	0.948
BRIX1	NOL6	9606.ENSP00000338862	9606.ENSP00000297990	0	0	0	0	0.847	0.284	0	0.12	0.895
BRIX1	CCT2	9606.ENSP00000338862	9606.ENSP00000299300	0	0	0	0	0.321	0	0	0.268	0.482
BRIX1	SNRPD1	9606.ENSP00000338862	9606.ENSP00000300413	0	0	0	0	0.412	0	0	0.057	0.422
BRIX1	TSR1	9606.ENSP00000338862	9606.ENSP00000301364	0	0	0	0	0.915	0	0	0	0.915
BRIX1	WDR3	9606.ENSP00000338862	9606.ENSP00000308179	0	0	0	0	0.889	0	0	0.08	0.894
BRIX1	TCP1	9606.ENSP00000338862	9606.ENSP00000317334	0	0	0	0	0.385	0	0	0.065	0.4
BRIX1	NOC2L	9606.ENSP00000338862	9606.ENSP00000317992	0	0	0	0	0.9	0.361	0	0.339	0.954
BRIX1	RRS1	9606.ENSP00000338862	9606.ENSP00000322396	0	0	0	0	0.905	0.394	0	0.304	0.956
BRIX1	CIRH1A	9606.ENSP00000338862	9606.ENSP00000327179	0	0	0	0	0.879	0	0	0.073	0.883
BRIX1	POLR3C	9606.ENSP00000338862	9606.ENSP00000334564	0	0	0	0	0.638	0.051	0	0	0.641
BRIX1	PIM2	9606.ENSP00000338862	9606.ENSP00000365692	0	0	0	0	0	0	0	0.412	0.412
BRIX1	PBDC1	9606.ENSP00000338862	9606.ENSP00000362456	0	0	0	0	0.414	0	0	0	0.414
BRIX1	COPS8	9606.ENSP00000338862	9606.ENSP00000346340	0	0	0	0	0.128	0	0	0.357	0.415
BRIX1	XRN2	9606.ENSP00000338862	9606.ENSP00000366396	0	0	0	0	0.122	0.064	0	0.385	0.45
BRIX1	RPS8	9606.ENSP00000338862	9606.ENSP00000379888	0	0	0	0	0.329	0.322	0	0.067	0.538
BRIX1	GPATCH4	9606.ENSP00000338862	9606.ENSP00000396441	0	0	0	0	0.498	0.197	0	0	0.58
BRIX1	DDX21	9606.ENSP00000338862	9606.ENSP00000346120	0	0	0	0	0.499	0.18	0	0.159	0.624
BRIX1	RPL26	9606.ENSP00000338862	9606.ENSP00000463784	0	0	0	0	0.192	0.586	0	0.088	0.669
BRIX1	EIF1AX	9606.ENSP00000338862	9606.ENSP00000368927	0	0	0	0	0.674	0	0	0.059	0.68
BRIX1	CTPS1	9606.ENSP00000338862	9606.ENSP00000361704	0	0	0	0	0.694	0	0	0	0.694
BRIX1	RPL27	9606.ENSP00000338862	9606.ENSP00000464813	0	0	0	0	0.277	0.618	0	0.097	0.729
BRIX1	RPLP0	9606.ENSP00000338862	9606.ENSP00000449328	0	0	0	0	0.601	0.326	0	0.09	0.734
BRIX1	ETF1	9606.ENSP00000338862	9606.ENSP00000353741	0	0	0	0	0.75	0	0	0	0.75
BRIX1	DNTTIP2	9606.ENSP00000338862	9606.ENSP00000411010	0	0	0	0	0.752	0	0	0.088	0.764
BRIX1	RPL7A	9606.ENSP00000338862	9606.ENSP00000361076	0	0	0	0	0.268	0.79	0	0	0.84
BRIX1	NOP16	9606.ENSP00000338862	9606.ENSP00000480832	0	0	0	0	0.85	0	0	0	0.85
BRIX1	PUS7	9606.ENSP00000338862	9606.ENSP00000348722	0	0	0	0	0.853	0	0	0	0.853
BRIX1	LTV1	9606.ENSP00000338862	9606.ENSP00000356548	0	0	0	0	0.858	0.064	0	0	0.861
BRIX1	WDR36	9606.ENSP00000338862	9606.ENSP00000423067	0	0	0	0	0.874	0	0	0.102	0.882
BRIX1	POLR1C	9606.ENSP00000338862	9606.ENSP00000361465	0	0	0	0	0.888	0	0	0	0.888
BRIX1	POLR1B	9606.ENSP00000338862	9606.ENSP00000444136	0	0	0	0	0.887	0.056	0	0	0.889
BRIX1	PAK1IP1	9606.ENSP00000338862	9606.ENSP00000368887	0	0	0	0	0.886	0.129	0	0.154	0.909
BRIX1	WDR43	9606.ENSP00000338862	9606.ENSP00000384302	0	0	0	0	0.911	0	0	0.092	0.916
BRIX1	EIF6	9606.ENSP00000338862	9606.ENSP00000363574	0	0	0	0	0.654	0.723	0	0.204	0.917
BRIX1	DKC1	9606.ENSP00000338862	9606.ENSP00000358563	0	0	0	0	0.879	0.05	0	0.401	0.925
BRIX1	GNL2	9606.ENSP00000338862	9606.ENSP00000362153	0	0	0	0	0.887	0.262	0	0.271	0.934
BRIX1	UTP11L	9606.ENSP00000338862	9606.ENSP00000362105	0	0	0	0	0.868	0	0	0.535	0.936
BRIX1	NOLC1	9606.ENSP00000338862	9606.ENSP00000385410	0	0	0	0	0.859	0.419	0	0.363	0.943
BRIX1	LYAR	9606.ENSP00000338862	9606.ENSP00000345917	0	0	0	0	0.891	0.071	0	0.533	0.948
BRIX1	GNL3	9606.ENSP00000338862	9606.ENSP00000395772	0	0	0	0	0.846	0.565	0	0.303	0.949
BRIX1	RSL1D1	9606.ENSP00000338862	9606.ENSP00000460871	0	0	0	0	0.861	0.611	0	0.475	0.969
BRIX1	GTPBP4	9606.ENSP00000338862	9606.ENSP00000354040	0	0	0	0	0.901	0.848	0	0.16	0.986
BRIX1	RPF2	9606.ENSP00000338862	9606.ENSP00000402338	0	0	0	0	0.917	0.379	0	0.811	0.989
BRIX1	NOP2	9606.ENSP00000338862	9606.ENSP00000371858	0	0	0	0	0.901	0.927	0	0.268	0.994
BRIX1	MAK16	9606.ENSP00000338862	9606.ENSP00000353246	0	0	0	0	0.901	0.943	0	0.202	0.995
BRIX1	MRTO4	9606.ENSP00000338862	9606.ENSP00000364320	0	0	0	0	0.901	0.963	0	0.058	0.996
BRIX1	NOC3L	9606.ENSP00000338862	9606.ENSP00000360412	0	0	0	0	0.878	0.964	0	0.506	0.997
BRMS1L	CDK2	9606.ENSP00000216807	9606.ENSP00000266970	0	0	0	0	0.062	0	0	0.453	0.465
BRMS1L	RANBP6	9606.ENSP00000216807	9606.ENSP00000259569	0	0	0	0	0.061	0	0	0.485	0.495
BRMS1L	IVNS1ABP	9606.ENSP00000216807	9606.ENSP00000356468	0	0	0	0	0	0	0	0.585	0.585
BRMS1L	FAM60A	9606.ENSP00000216807	9606.ENSP00000337477	0	0	0	0	0	0.527	0.54	0.17	0.803
BROX	RHPN2	9606.ENSP00000343742	9606.ENSP00000254260	0	0	0	0	0	0	0	0.532	0.532
BROX	LDHA	9606.ENSP00000343742	9606.ENSP00000445175	0	0	0	0	0	0.406	0	0.092	0.437
BROX	NOLC1	9606.ENSP00000343742	9606.ENSP00000385410	0	0	0	0	0	0	0	0.481	0.481
BTBD1	RNF144B	9606.ENSP00000261721	9606.ENSP00000259939	0	0	0	0	0.062	0	0.9	0	0.902
BTBD1	DCUN1D5	9606.ENSP00000261721	9606.ENSP00000260247	0	0	0	0	0.061	0	0.9	0	0.902
BTBD1	YME1L1	9606.ENSP00000261721	9606.ENSP00000318480	0	0	0	0	0.326	0	0	0.182	0.425
BTBD1	SPSB1	9606.ENSP00000261721	9606.ENSP00000330221	0	0	0	0	0	0	0.9	0	0.9
BTBD1	RNF213	9606.ENSP00000261721	9606.ENSP00000464087	0	0	0	0	0	0	0.9	0	0.9
BTBD1	SOCS3	9606.ENSP00000261721	9606.ENSP00000330341	0	0	0	0	0	0	0.9	0	0.9
BTBD1	COMMD6	9606.ENSP00000261721	9606.ENSP00000348054	0	0	0	0	0	0	0.9	0	0.9
BTBD1	SOCS2	9606.ENSP00000261721	9606.ENSP00000481249	0	0	0	0	0	0	0.9	0	0.9
BTBD1	RNF6	9606.ENSP00000261721	9606.ENSP00000371000	0	0	0	0	0	0	0.9	0	0.9
BTBD1	WSB2	9606.ENSP00000261721	9606.ENSP00000409131	0	0	0	0	0	0	0.9	0	0.9
BTBD1	DET1	9606.ENSP00000261721	9606.ENSP00000456340	0	0	0	0	0	0	0.9	0	0.9
BTBD1	UBE2J1	9606.ENSP00000261721	9606.ENSP00000451261	0	0	0	0	0	0	0.9	0	0.9
BTBD1	RNF19B	9606.ENSP00000261721	9606.ENSP00000362555	0	0	0	0	0.062	0	0.9	0	0.902
BTBD1	LONRF1	9606.ENSP00000261721	9606.ENSP00000381298	0	0	0	0	0.061	0	0.9	0	0.902
BTBD1	UBE2D1	9606.ENSP00000261721	9606.ENSP00000363019	0	0	0	0	0.061	0	0.9	0.168	0.915
BTBD1	TCEB1	9606.ENSP00000261721	9606.ENSP00000478121	0	0	0	0	0.1	0	0.9	0.294	0.93
BTBD1	COPS8	9606.ENSP00000261721	9606.ENSP00000346340	0	0	0	0	0.102	0.628	0.9	0	0.963
BTBD1	COPS2	9606.ENSP00000261721	9606.ENSP00000299259	0	0	0	0	0.152	0.635	0.9	0	0.966
BTBD1	COPS7A	9606.ENSP00000261721	9606.ENSP00000438115	0	0	0	0	0	0.801	0.9	0	0.979
BTD	PANX1	9606.ENSP00000400995	9606.ENSP00000227638	0	0	0	0	0	0	0	0.439	0.439
BTD	TPP1	9606.ENSP00000400995	9606.ENSP00000299427	0	0	0	0	0	0	0	0.659	0.659
BTD	NDUFAF4	9606.ENSP00000400995	9606.ENSP00000358272	0	0	0	0	0	0	0	0.424	0.424
BTD	SUOX	9606.ENSP00000400995	9606.ENSP00000377668	0	0	0	0	0.062	0	0	0.519	0.529
BTG3	SNRNP27	9606.ENSP00000344609	9606.ENSP00000244227	0	0	0	0	0.061	0	0	0.504	0.514
BTK	LCP2	9606.ENSP00000483570	9606.ENSP00000046794	0	0	0	0	0.594	0.1	0.9	0.601	0.983
BTK	HMOX1	9606.ENSP00000483570	9606.ENSP00000216117	0	0	0	0	0	0	0	0.424	0.424
BTK	PLEK	9606.ENSP00000483570	9606.ENSP00000234313	0	0	0	0	0.604	0	0	0.685	0.87
BTK	SELL	9606.ENSP00000483570	9606.ENSP00000236147	0	0	0	0	0.345	0.063	0	0.243	0.495
BTK	RAC2	9606.ENSP00000483570	9606.ENSP00000249071	0	0	0	0	0.298	0.16	0	0.297	0.549
BTK	KRAS	9606.ENSP00000483570	9606.ENSP00000256078	0	0	0	0	0.061	0.16	0	0.314	0.411
BTK	TLR2	9606.ENSP00000483570	9606.ENSP00000260010	0	0	0	0	0.152	0.123	0	0.651	0.718
BTK	TYROBP	9606.ENSP00000483570	9606.ENSP00000262629	0	0	0	0	0.368	0	0.9	0.412	0.959
BTK	CYTIP	9606.ENSP00000483570	9606.ENSP00000264192	0	0	0	0	0.364	0.185	0	0	0.459
BTK	STAT3	9606.ENSP00000483570	9606.ENSP00000264657	0	0	0	0	0	0.124	0	0.482	0.527
BTK	IRF8	9606.ENSP00000483570	9606.ENSP00000268638	0	0	0	0	0.395	0	0	0.267	0.537
BTK	CD53	9606.ENSP00000483570	9606.ENSP00000271324	0	0	0	0	0.524	0	0	0.086	0.546
BTK	FERMT3	9606.ENSP00000483570	9606.ENSP00000279227	0	0	0	0	0.38	0	0	0.157	0.455
BTK	SAMSN1	9606.ENSP00000483570	9606.ENSP00000285670	0	0	0	0	0.376	0.157	0	0.079	0.474
BTK	FCER1G	9606.ENSP00000483570	9606.ENSP00000289902	0	0	0	0	0.215	0.435	0.9	0.284	0.964
BTK	LAPTM5	9606.ENSP00000483570	9606.ENSP00000294507	0	0	0	0	0.523	0	0	0.112	0.559
BTK	CCR1	9606.ENSP00000483570	9606.ENSP00000296140	0	0	0	0	0.348	0.072	0	0.172	0.455
BTK	HCLS1	9606.ENSP00000483570	9606.ENSP00000320176	0	0	0	0	0.547	0.13	0	0.253	0.679
BTK	CD86	9606.ENSP00000483570	9606.ENSP00000332049	0	0	0	0	0.494	0	0	0.365	0.665
BTK	DSE	9606.ENSP00000483570	9606.ENSP00000332151	0	0	0	0	0	0	0	0.573	0.573
BTK	HSP90AA1	9606.ENSP00000483570	9606.ENSP00000335153	0	0	0	0	0	0.304	0	0.281	0.479
BTK	TDRD6	9606.ENSP00000483570	9606.ENSP00000346065	0	0	0	0	0	0	0	0.538	0.538
BTK	CD300A	9606.ENSP00000483570	9606.ENSP00000353259	0	0	0	0	0.384	0	0	0.222	0.5
BTK	RGS18	9606.ENSP00000483570	9606.ENSP00000356430	0	0	0	0	0.352	0.177	0	0.113	0.486
BTK	NCF2	9606.ENSP00000483570	9606.ENSP00000356505	0	0	0	0	0.342	0.059	0	0.157	0.433
BTK	MCL1	9606.ENSP00000483570	9606.ENSP00000358022	0	0	0	0	0	0	0	0.44	0.44
BTK	CHUK	9606.ENSP00000483570	9606.ENSP00000359424	0	0	0	0.548	0	0	0.8	0.251	0.819
BTK	MMP9	9606.ENSP00000483570	9606.ENSP00000361405	0	0	0	0	0.139	0	0	0.5	0.551
BTK	TLR4	9606.ENSP00000483570	9606.ENSP00000363089	0	0	0	0	0.14	0.378	0	0.493	0.705
BTK	FGR	9606.ENSP00000483570	9606.ENSP00000363117	0	0	0	0.844	0.366	0	0.9	0.512	0.939
BTK	TLR7	9606.ENSP00000483570	9606.ENSP00000370034	0	0	0	0	0.225	0.123	0	0.47	0.608
BTK	ITPR2	9606.ENSP00000483570	9606.ENSP00000370744	0	0	0	0	0	0.05	0.9	0.107	0.907
BTK	ITGB2	9606.ENSP00000483570	9606.ENSP00000380948	0	0	0	0	0.383	0.08	0	0.147	0.473
BTK	LCP1	9606.ENSP00000483570	9606.ENSP00000381581	0	0	0	0	0.609	0.085	0	0.154	0.671
BTK	IL10	9606.ENSP00000483570	9606.ENSP00000412237	0	0	0	0	0.062	0.079	0	0.445	0.478
BTK	LYN	9606.ENSP00000483570	9606.ENSP00000428924	0	0	0	0.862	0.169	0.379	0.9	0.876	0.95
BTK	HCK	9606.ENSP00000483570	9606.ENSP00000444986	0	0	0	0.857	0.359	0.379	0.9	0.588	0.96
BTK	YES1	9606.ENSP00000483570	9606.ENSP00000462468	0	0	0	0.846	0.066	0.315	0.9	0.416	0.934
BTK	CCL3	9606.ENSP00000483570	9606.ENSP00000477908	0	0	0	0	0.192	0	0	0.324	0.43
BTK	MYC	9606.ENSP00000483570	9606.ENSP00000479618	0	0	0	0	0.05	0.122	0	0.44	0.492
BTK	CCL4	9606.ENSP00000483570	9606.ENSP00000482259	0	0	0	0	0.222	0	0	0.31	0.44
BYSL	DIMT1	9606.ENSP00000230340	9606.ENSP00000199320	0	0	0	0	0.9	0.262	0	0.426	0.954
BYSL	DHODH	9606.ENSP00000230340	9606.ENSP00000219240	0	0	0	0	0.647	0	0	0	0.647
BYSL	KRR1	9606.ENSP00000230340	9606.ENSP00000229214	0	0	0	0	0.841	0.805	0.9	0.747	0.999
BYSL	XRN2	9606.ENSP00000230340	9606.ENSP00000366396	0	0	0	0	0.195	0	0	0.292	0.406
BYSL	URB2	9606.ENSP00000230340	9606.ENSP00000258243	0	0	0	0	0.162	0	0	0.326	0.411
BYSL	CTPS1	9606.ENSP00000230340	9606.ENSP00000361704	0	0	0	0	0.484	0	0	0	0.484
BYSL	NOLC1	9606.ENSP00000230340	9606.ENSP00000385410	0	0	0	0	0.519	0	0	0.074	0.536
BYSL	DDX3X	9606.ENSP00000230340	9606.ENSP00000382840	0	0	0	0	0.168	0.458	0	0.084	0.551
BYSL	TXNL4B	9606.ENSP00000230340	9606.ENSP00000268483	0	0	0	0	0	0	0	0.555	0.555
BYSL	RPLP0	9606.ENSP00000230340	9606.ENSP00000449328	0	0	0	0	0.511	0.05	0	0.177	0.584
BYSL	MYADM	9606.ENSP00000230340	9606.ENSP00000375649	0	0	0	0	0	0	0	0.65	0.65
BYSL	RPL7A	9606.ENSP00000230340	9606.ENSP00000361076	0	0	0	0	0.196	0.263	0	0.482	0.666
BYSL	POLR3C	9606.ENSP00000230340	9606.ENSP00000334564	0	0	0	0	0.675	0.051	0	0	0.678
BYSL	NOP16	9606.ENSP00000230340	9606.ENSP00000480832	0	0	0	0	0.674	0	0	0.073	0.685
BYSL	DDX21	9606.ENSP00000230340	9606.ENSP00000346120	0	0	0	0	0.608	0.125	0	0.176	0.693
BYSL	EIF4A3	9606.ENSP00000230340	9606.ENSP00000269349	0	0	0	0	0.66	0.125	0	0.096	0.707
BYSL	SRFBP1	9606.ENSP00000230340	9606.ENSP00000341324	0	0	0	0	0	0.692	0	0.151	0.727
BYSL	PUS7	9606.ENSP00000230340	9606.ENSP00000348722	0	0	0	0	0.555	0.416	0	0.08	0.74
BYSL	CEBPZ	9606.ENSP00000230340	9606.ENSP00000234170	0	0	0	0	0.698	0	0	0.339	0.792
BYSL	GPATCH4	9606.ENSP00000230340	9606.ENSP00000396441	0	0	0	0	0.69	0.368	0	0	0.795
BYSL	EIF6	9606.ENSP00000230340	9606.ENSP00000363574	0	0	0	0	0.65	0	0	0.522	0.825
BYSL	DKC1	9606.ENSP00000230340	9606.ENSP00000358563	0	0	0	0	0.571	0.31	0	0.529	0.848
BYSL	POLR1B	9606.ENSP00000230340	9606.ENSP00000444136	0	0	0	0	0.862	0	0	0	0.862
BYSL	LYAR	9606.ENSP00000230340	9606.ENSP00000345917	0	0	0	0	0.871	0	0	0	0.871
BYSL	GNL3	9606.ENSP00000230340	9606.ENSP00000395772	0	0	0	0	0.823	0	0	0.322	0.875
BYSL	PAK1IP1	9606.ENSP00000230340	9606.ENSP00000368887	0	0	0	0	0.851	0	0	0.21	0.877
BYSL	NOC2L	9606.ENSP00000230340	9606.ENSP00000317992	0	0	0	0	0.875	0	0	0.115	0.885
BYSL	NOC3L	9606.ENSP00000230340	9606.ENSP00000360412	0	0	0	0	0.886	0	0	0	0.886
BYSL	DNTTIP2	9606.ENSP00000230340	9606.ENSP00000411010	0	0	0	0	0.588	0.723	0	0.093	0.887
BYSL	POLR1C	9606.ENSP00000230340	9606.ENSP00000361465	0	0	0	0	0.816	0.419	0	0	0.888
BYSL	TEX10	9606.ENSP00000230340	9606.ENSP00000364037	0	0	0	0	0.859	0	0	0.389	0.91
BYSL	GTPBP4	9606.ENSP00000230340	9606.ENSP00000354040	0	0	0	0	0.897	0	0	0.178	0.912
BYSL	GNL2	9606.ENSP00000230340	9606.ENSP00000362153	0	0	0	0	0.88	0	0	0.35	0.918
BYSL	NOP2	9606.ENSP00000230340	9606.ENSP00000371858	0	0	0	0	0.894	0	0	0.308	0.923
BYSL	DDX56	9606.ENSP00000230340	9606.ENSP00000258772	0	0	0	0	0.912	0.125	0	0.177	0.931
BYSL	RRS1	9606.ENSP00000230340	9606.ENSP00000322396	0	0	0	0	0.913	0	0	0.269	0.934
BYSL	NIP7	9606.ENSP00000230340	9606.ENSP00000254940	0	0	0	0	0.875	0.05	0	0.508	0.936
BYSL	RPF2	9606.ENSP00000230340	9606.ENSP00000402338	0	0	0	0	0.891	0.084	0	0.449	0.94
BYSL	NIFK	9606.ENSP00000230340	9606.ENSP00000285814	0	0	0	0	0.868	0.584	0	0	0.942
BYSL	MAK16	9606.ENSP00000230340	9606.ENSP00000353246	0	0	0	0	0.884	0	0	0.586	0.95
BYSL	MRTO4	9606.ENSP00000230340	9606.ENSP00000364320	0	0	0	0	0.917	0.051	0	0.648	0.97
BYSL	RSL1D1	9606.ENSP00000230340	9606.ENSP00000460871	0	0	0	0	0.883	0.567	0	0.588	0.977
BYSL	DDX18	9606.ENSP00000230340	9606.ENSP00000263239	0	0	0	0	0.891	0.534	0	0.613	0.978
BYSL	RIOK1	9606.ENSP00000230340	9606.ENSP00000369162	0	0	0	0	0.372	0.085	0.9	0.831	0.989
BYSL	RPS2	9606.ENSP00000230340	9606.ENSP00000341885	0	0	0	0	0.19	0.923	0.9	0.448	0.996
BYSL	UTP3	9606.ENSP00000230340	9606.ENSP00000254803	0	0	0	0	0.846	0.788	0.9	0.457	0.997
BYSL	NOL6	9606.ENSP00000230340	9606.ENSP00000297990	0	0	0	0	0.696	0.788	0.9	0.642	0.997
BYSL	RPS8	9606.ENSP00000230340	9606.ENSP00000379888	0	0	0	0	0.342	0.944	0.9	0.296	0.997
BYSL	UTP15	9606.ENSP00000230340	9606.ENSP00000296792	0	0	0	0	0.897	0.766	0.9	0.588	0.998
BYSL	WDR36	9606.ENSP00000230340	9606.ENSP00000423067	0	0	0	0	0.883	0.788	0.9	0.334	0.998
BYSL	CIRH1A	9606.ENSP00000230340	9606.ENSP00000327179	0	0	0	0	0.87	0.788	0.9	0.457	0.998
BYSL	UTP11L	9606.ENSP00000230340	9606.ENSP00000362105	0	0	0	0	0.797	0.72	0.9	0.749	0.998
BYSL	NOP58	9606.ENSP00000230340	9606.ENSP00000264279	0	0	0	0	0.883	0.788	0.9	0.303	0.998
BYSL	WDR43	9606.ENSP00000230340	9606.ENSP00000384302	0	0	0	0	0.906	0.72	0.9	0.343	0.998
BYSL	RIOK2	9606.ENSP00000230340	9606.ENSP00000283109	0	0	0	0	0.836	0.944	0.9	0.949	0.999
BYSL	PNO1	9606.ENSP00000230340	9606.ENSP00000263657	0	0	0	0	0.929	0.992	0.9	0.914	0.999
BYSL	WDR3	9606.ENSP00000230340	9606.ENSP00000308179	0	0	0	0	0.89	0.983	0.9	0.321	0.999
BYSL	TSR1	9606.ENSP00000230340	9606.ENSP00000301364	0	0	0	0	0.908	0.99	0.9	0.915	0.999
BYSL	LTV1	9606.ENSP00000230340	9606.ENSP00000356548	0	0	0	0	0.811	0.984	0.9	0.948	0.999
BYSL	NOB1	9606.ENSP00000230340	9606.ENSP00000268802	0	0	0	0	0.889	0.918	0.9	0.916	0.999
BZW1	EIF5	9606.ENSP00000394316	9606.ENSP00000216554	0	0	0	0	0.243	0.431	0	0.495	0.764
BZW1	EIF2S1	9606.ENSP00000394316	9606.ENSP00000256383	0	0	0	0	0.324	0	0	0.158	0.406
BZW1	CCT2	9606.ENSP00000394316	9606.ENSP00000299300	0	0	0	0	0.483	0	0	0	0.483
BZW1	TMEM43	9606.ENSP00000394316	9606.ENSP00000303992	0	0	0	0	0	0.747	0	0	0.747
BZW1	ETF1	9606.ENSP00000394316	9606.ENSP00000353741	0	0	0	0	0.372	0.397	0	0.222	0.679
BZW1	RPL7A	9606.ENSP00000394316	9606.ENSP00000361076	0	0	0	0	0.184	0.185	0	0.374	0.547
BZW1	RPS8	9606.ENSP00000394316	9606.ENSP00000379888	0	0	0	0	0.272	0.185	0	0.174	0.467
BZW1	BZW2	9606.ENSP00000394316	9606.ENSP00000397249	0	0	0	0.976	0.095	0.813	0	0.668	0.826
BZW2	EIF5	9606.ENSP00000397249	9606.ENSP00000216554	0	0	0	0	0.099	0.428	0	0.546	0.746
BZW2	FAM49A	9606.ENSP00000397249	9606.ENSP00000370724	0	0	0	0	0	0	0	0.408	0.408
C10orf11	NOP58	9606.ENSP00000361577	9606.ENSP00000264279	0	0	0	0	0	0.26	0	0.31	0.467
C10orf11	TXNL4B	9606.ENSP00000361577	9606.ENSP00000268483	0	0	0	0	0.106	0.732	0	0.53	0.877
C10orf11	EIF4A3	9606.ENSP00000361577	9606.ENSP00000269349	0	0	0	0	0.061	0.734	0	0	0.739
C10orf11	SNRPD1	9606.ENSP00000361577	9606.ENSP00000300413	0	0	0	0	0.085	0.723	0	0.173	0.772
C10orf11	SMU1	9606.ENSP00000361577	9606.ENSP00000380336	0	0	0	0	0.064	0.742	0	0	0.748
C10orf11	SNRPB	9606.ENSP00000361577	9606.ENSP00000412566	0	0	0	0	0	0.705	0	0.221	0.76
C10orf11	RNPC3	9606.ENSP00000361577	9606.ENSP00000432886	0	0	0	0	0.13	0.695	0	0.247	0.782
C10orf11	PLRG1	9606.ENSP00000361577	9606.ENSP00000424417	0	0	0	0	0.066	0.736	0	0.342	0.823
C10orf2	MPV17	9606.ENSP00000309595	9606.ENSP00000369383	0	0	0	0	0.063	0	0	0.72	0.726
C10orf2	TFAM	9606.ENSP00000309595	9606.ENSP00000420588	0	0	0	0	0.098	0	0	0.835	0.845
C10orf2	GABPA	9606.ENSP00000309595	9606.ENSP00000346886	0	0	0	0	0	0	0.9	0.127	0.908
C10orf62	CDK17	9606.ENSP00000359674	9606.ENSP00000261211	0	0	0	0	0	0	0	0.473	0.473
C12orf5	SLC2A3	9606.ENSP00000179259	9606.ENSP00000075120	0	0	0	0	0.055	0	0	0.554	0.56
C12orf5	PGD	9606.ENSP00000179259	9606.ENSP00000270776	0	0	0	0	0.081	0	0	0.388	0.414
C12orf5	MYC	9606.ENSP00000179259	9606.ENSP00000479618	0	0	0	0	0	0	0	0.422	0.422
C12orf5	CAPZA2	9606.ENSP00000179259	9606.ENSP00000354947	0	0	0	0	0.088	0	0	0.427	0.455
C12orf5	PMAIP1	9606.ENSP00000179259	9606.ENSP00000326119	0	0	0	0	0	0	0	0.477	0.477
C12orf5	TXNRD1	9606.ENSP00000179259	9606.ENSP00000434516	0.299	0	0	0	0.137	0	0	0.244	0.503
C12orf5	ENO1	9606.ENSP00000179259	9606.ENSP00000234590	0.073	0	0	0	0.271	0.073	0	0.304	0.506
C12orf5	SLC2A14	9606.ENSP00000179259	9606.ENSP00000445929	0	0	0	0	0.055	0	0	0.574	0.58
C12orf5	SLC2A1	9606.ENSP00000179259	9606.ENSP00000416293	0	0	0	0	0.055	0	0	0.589	0.595
C12orf5	DECR1	9606.ENSP00000179259	9606.ENSP00000220764	0	0	0	0	0	0	0	0.599	0.599
C12orf5	LDHA	9606.ENSP00000179259	9606.ENSP00000445175	0	0	0	0	0.086	0.133	0	0.56	0.621
C12orf5	PGK1	9606.ENSP00000179259	9606.ENSP00000362413	0	0	0	0	0.403	0.185	0	0.492	0.731
C12orf5	HK1	9606.ENSP00000179259	9606.ENSP00000402103	0	0	0	0	0.064	0	0.65	0.624	0.866
C12orf5	HK2	9606.ENSP00000179259	9606.ENSP00000290573	0	0	0	0	0.064	0.379	0.65	0.648	0.918
C12orf5	PFKFB2	9606.ENSP00000179259	9606.ENSP00000356047	0.045	0	0	0	0.063	0.267	0.9	0.61	0.969
C12orf5	PFKFB3	9606.ENSP00000179259	9606.ENSP00000443319	0.045	0	0	0	0.063	0.267	0.9	0.658	0.973
C1QA	LCP2	9606.ENSP00000363773	9606.ENSP00000046794	0	0	0	0	0.462	0	0	0.108	0.499
C1QA	PLEK	9606.ENSP00000363773	9606.ENSP00000234313	0	0	0	0	0.492	0	0	0.086	0.516
C1QA	CD93	9606.ENSP00000363773	9606.ENSP00000246006	0	0	0	0	0.348	0.379	0	0.536	0.795
C1QA	CFP	9606.ENSP00000363773	9606.ENSP00000247153	0	0	0	0	0.234	0	0	0.475	0.581
C1QA	CYTH4	9606.ENSP00000363773	9606.ENSP00000248901	0	0	0	0	0.465	0	0	0	0.465
C1QA	CD68	9606.ENSP00000363773	9606.ENSP00000250092	0	0	0	0	0.211	0	0	0.276	0.405
C1QA	CRP	9606.ENSP00000363773	9606.ENSP00000255030	0	0	0	0	0	0.379	0.9	0.264	0.95
C1QA	TLR2	9606.ENSP00000363773	9606.ENSP00000260010	0	0	0	0	0.256	0	0	0.249	0.417
C1QA	TYROBP	9606.ENSP00000363773	9606.ENSP00000262629	0	0	0	0	0.897	0	0	0.363	0.932
C1QA	IRF8	9606.ENSP00000363773	9606.ENSP00000268638	0	0	0	0	0.337	0	0	0.176	0.431
C1QA	CD53	9606.ENSP00000363773	9606.ENSP00000271324	0	0	0	0	0.242	0	0	0.25	0.407
C1QA	FCGR2A	9606.ENSP00000363773	9606.ENSP00000271450	0	0	0	0	0.281	0	0	0.238	0.429
C1QA	CSF1R	9606.ENSP00000363773	9606.ENSP00000286301	0	0	0	0	0.876	0	0	0.226	0.9
C1QA	FCER1G	9606.ENSP00000363773	9606.ENSP00000289902	0	0	0	0	0.571	0	0	0.399	0.731
C1QA	LAPTM5	9606.ENSP00000363773	9606.ENSP00000294507	0	0	0	0	0.485	0	0	0.353	0.653
C1QA	PTX3	9606.ENSP00000363773	9606.ENSP00000295927	0	0	0	0	0	0.379	0	0.577	0.726
C1QA	CCR1	9606.ENSP00000363773	9606.ENSP00000296140	0	0	0	0	0.357	0	0	0.185	0.454
C1QA	FOLR2	9606.ENSP00000363773	9606.ENSP00000298223	0	0	0	0	0.727	0	0	0.062	0.733
C1QA	C3AR1	9606.ENSP00000363773	9606.ENSP00000302079	0	0	0	0	0.626	0	0	0.572	0.833
C1QA	C1QB	9606.ENSP00000363773	9606.ENSP00000313967	0	0	0.389	0.86	0.989	0.885	0.9	0.844	0.999
C1QA	CD86	9606.ENSP00000363773	9606.ENSP00000332049	0	0	0	0	0.351	0	0	0.181	0.446
C1QA	C5AR1	9606.ENSP00000363773	9606.ENSP00000347197	0	0	0	0	0.283	0	0	0.442	0.583
C1QA	CD163	9606.ENSP00000363773	9606.ENSP00000352071	0	0	0	0	0.785	0	0	0.224	0.826
C1QA	MPEG1	9606.ENSP00000363773	9606.ENSP00000354335	0	0	0	0	0.56	0	0	0.093	0.584
C1QA	CR1	9606.ENSP00000363773	9606.ENSP00000356016	0	0	0	0	0.093	0.379	0	0.416	0.643
C1QA	RGS18	9606.ENSP00000363773	9606.ENSP00000356430	0	0	0	0	0.436	0	0	0	0.436
C1QA	CSF3R	9606.ENSP00000363773	9606.ENSP00000362195	0	0	0	0	0.403	0	0	0.157	0.476
C1QA	TLR4	9606.ENSP00000363773	9606.ENSP00000363089	0	0	0	0	0.431	0	0	0.205	0.528
C1QA	CCL4	9606.ENSP00000363773	9606.ENSP00000482259	0	0	0	0	0.341	0	0	0.213	0.46
C1QA	LDLR	9606.ENSP00000363773	9606.ENSP00000454071	0	0	0	0	0	0	0	0.468	0.468
C1QA	MRC1	9606.ENSP00000363773	9606.ENSP00000455897	0	0	0	0	0.439	0	0	0.169	0.514
C1QA	HCK	9606.ENSP00000363773	9606.ENSP00000444986	0	0	0	0	0.509	0	0	0.094	0.536
C1QA	TLR7	9606.ENSP00000363773	9606.ENSP00000370034	0	0	0	0	0.418	0	0	0.27	0.557
C1QA	CCL18	9606.ENSP00000363773	9606.ENSP00000479955	0	0	0	0	0.594	0	0	0.121	0.628
C1QA	LILRB2	9606.ENSP00000363773	9606.ENSP00000375629	0	0	0	0	0.678	0	0	0.07	0.688
C1QA	ITGB2	9606.ENSP00000363773	9606.ENSP00000380948	0	0	0	0	0.652	0	0	0.43	0.793
C1QA	VSIG4	9606.ENSP00000363773	9606.ENSP00000363869	0	0	0	0	0.955	0	0	0.286	0.966
C1QB	LCP2	9606.ENSP00000313967	9606.ENSP00000046794	0	0	0	0	0.53	0	0	0.166	0.592
C1QB	PLEK	9606.ENSP00000313967	9606.ENSP00000234313	0	0	0	0	0.583	0	0	0.064	0.593
C1QB	MT2A	9606.ENSP00000313967	9606.ENSP00000245185	0	0	0	0	0	0	0	0.649	0.649
C1QB	CD93	9606.ENSP00000313967	9606.ENSP00000246006	0	0	0	0	0.315	0	0	0.231	0.45
C1QB	CFP	9606.ENSP00000313967	9606.ENSP00000247153	0	0	0	0	0.262	0	0	0.416	0.551
C1QB	CYTH4	9606.ENSP00000313967	9606.ENSP00000248901	0	0	0	0	0.54	0	0	0	0.54
C1QB	CD68	9606.ENSP00000313967	9606.ENSP00000250092	0	0	0	0	0.183	0	0	0.348	0.445
C1QB	CRP	9606.ENSP00000313967	9606.ENSP00000255030	0	0	0	0	0	0	0.9	0.147	0.911
C1QB	LYVE1	9606.ENSP00000313967	9606.ENSP00000256178	0	0	0	0	0.35	0	0	0.201	0.459
C1QB	TLR2	9606.ENSP00000313967	9606.ENSP00000260010	0	0	0	0	0.229	0	0	0.284	0.425
C1QB	TYROBP	9606.ENSP00000313967	9606.ENSP00000262629	0	0	0	0	0.827	0	0	0.39	0.89
C1QB	IRF8	9606.ENSP00000313967	9606.ENSP00000268638	0	0	0	0	0.268	0	0	0.552	0.658
C1QB	CD53	9606.ENSP00000313967	9606.ENSP00000271324	0	0	0	0	0.222	0	0	0.354	0.475
C1QB	FCGR2A	9606.ENSP00000313967	9606.ENSP00000271450	0	0	0	0	0.365	0	0	0.214	0.48
C1QB	CSF1R	9606.ENSP00000313967	9606.ENSP00000286301	0	0	0	0	0.896	0	0	0.198	0.913
C1QB	FCER1G	9606.ENSP00000313967	9606.ENSP00000289902	0	0	0	0	0.647	0	0	0.372	0.768
C1QB	LAPTM5	9606.ENSP00000313967	9606.ENSP00000294507	0	0	0	0	0.62	0	0	0.437	0.777
C1QB	PTX3	9606.ENSP00000313967	9606.ENSP00000295927	0	0	0	0	0	0.379	0	0.35	0.579
C1QB	CCR1	9606.ENSP00000313967	9606.ENSP00000296140	0	0	0	0	0.3	0	0	0.27	0.467
C1QB	FOLR2	9606.ENSP00000313967	9606.ENSP00000298223	0	0	0	0	0.606	0	0	0	0.606
C1QB	C3AR1	9606.ENSP00000313967	9606.ENSP00000302079	0	0	0	0	0.648	0	0	0.591	0.85
C1QB	EMR1	9606.ENSP00000313967	9606.ENSP00000311545	0	0	0	0	0.437	0	0	0.116	0.481
C1QB	CD86	9606.ENSP00000313967	9606.ENSP00000332049	0	0	0	0	0.318	0	0	0.159	0.402
C1QB	GAS6	9606.ENSP00000313967	9606.ENSP00000331831	0	0	0	0	0.073	0	0	0.397	0.418
C1QB	HLA-DMB	9606.ENSP00000313967	9606.ENSP00000398890	0	0	0	0	0.264	0	0	0.257	0.43
C1QB	CCL4	9606.ENSP00000313967	9606.ENSP00000482259	0	0	0	0	0.324	0	0	0.246	0.469
C1QB	RGS18	9606.ENSP00000313967	9606.ENSP00000356430	0	0	0	0	0.518	0	0	0	0.518
C1QB	C1orf162	9606.ENSP00000313967	9606.ENSP00000344218	0	0	0	0	0.541	0	0	0	0.541
C1QB	MRC1	9606.ENSP00000313967	9606.ENSP00000455897	0	0	0	0	0.477	0	0	0.189	0.558
C1QB	LILRB2	9606.ENSP00000313967	9606.ENSP00000375629	0	0	0	0	0.558	0	0	0.079	0.576
C1QB	TLR7	9606.ENSP00000313967	9606.ENSP00000370034	0	0	0	0	0.507	0	0	0.265	0.622
C1QB	TLR4	9606.ENSP00000313967	9606.ENSP00000363089	0	0	0	0	0.545	0	0	0.243	0.641
C1QB	C5AR1	9606.ENSP00000313967	9606.ENSP00000347197	0	0	0	0	0.384	0	0	0.455	0.65
C1QB	CCL18	9606.ENSP00000313967	9606.ENSP00000479955	0	0	0	0	0.598	0	0	0.205	0.667
C1QB	MPEG1	9606.ENSP00000313967	9606.ENSP00000354335	0	0	0	0	0.66	0	0	0.314	0.756
C1QB	ITGB2	9606.ENSP00000313967	9606.ENSP00000380948	0	0	0	0	0.653	0	0	0.35	0.765
C1QB	CD163	9606.ENSP00000313967	9606.ENSP00000352071	0	0	0	0	0.805	0	0	0.263	0.85
C1QB	VSIG4	9606.ENSP00000313967	9606.ENSP00000363869	0	0	0	0	0.955	0	0	0.298	0.967
C1orf162	TYROBP	9606.ENSP00000344218	9606.ENSP00000262629	0	0	0	0	0.817	0	0	0	0.817
C1orf162	CBFA2T2	9606.ENSP00000344218	9606.ENSP00000262653	0	0	0	0	0	0	0	0.402	0.402
C1orf162	CSF1R	9606.ENSP00000344218	9606.ENSP00000286301	0	0	0	0	0.559	0	0	0	0.559
C1orf162	FCER1G	9606.ENSP00000344218	9606.ENSP00000289902	0	0	0	0	0.638	0	0	0	0.638
C1orf162	LAPTM5	9606.ENSP00000344218	9606.ENSP00000294507	0	0	0	0	0.532	0	0	0	0.532
C1orf162	HCK	9606.ENSP00000344218	9606.ENSP00000444986	0	0	0	0	0.532	0	0	0	0.532
C1orf162	FPR1	9606.ENSP00000344218	9606.ENSP00000471493	0	0	0	0	0.55	0	0	0	0.55
C1orf162	FGR	9606.ENSP00000344218	9606.ENSP00000363117	0	0	0	0	0.558	0	0	0	0.558
C1orf162	SLA	9606.ENSP00000344218	9606.ENSP00000394049	0	0	0	0	0.559	0	0	0	0.559
C1orf162	ITGB2	9606.ENSP00000344218	9606.ENSP00000380948	0	0	0	0	0.673	0	0	0	0.673
C1orf162	CD163	9606.ENSP00000344218	9606.ENSP00000352071	0	0	0	0	0.681	0	0	0	0.681
C1orf162	LILRB2	9606.ENSP00000344218	9606.ENSP00000375629	0	0	0	0	0.9	0	0	0	0.9
C1orf168	RALGAPA2	9606.ENSP00000345972	9606.ENSP00000202677	0	0	0	0	0	0	0	0.578	0.578
C1orf168	MLF1	9606.ENSP00000345972	9606.ENSP00000376568	0	0	0	0	0	0.51	0	0	0.51
C1orf54	ZNF22	9606.ENSP00000358098	9606.ENSP00000298299	0	0	0	0	0	0	0	0.49	0.489
C3AR1	LCP2	9606.ENSP00000302079	9606.ENSP00000046794	0	0	0	0	0.527	0	0	0	0.527
C3AR1	SLC2A3	9606.ENSP00000302079	9606.ENSP00000075120	0	0	0	0	0.061	0	0.9	0	0.902
C3AR1	CCL2	9606.ENSP00000302079	9606.ENSP00000225831	0	0	0	0	0.098	0	0	0.395	0.431
C3AR1	PLEK	9606.ENSP00000302079	9606.ENSP00000234313	0	0	0	0	0.661	0	0	0	0.661
C3AR1	TAS2R10	9606.ENSP00000302079	9606.ENSP00000240619	0	0	0	0	0	0	0.9	0	0.9
C3AR1	TREM1	9606.ENSP00000302079	9606.ENSP00000244709	0	0	0	0	0.43	0	0	0.212	0.532
C3AR1	CD93	9606.ENSP00000302079	9606.ENSP00000246006	0	0	0	0	0.267	0	0.9	0.508	0.96
C3AR1	CFP	9606.ENSP00000302079	9606.ENSP00000247153	0	0	0	0	0.11	0	0	0.594	0.623
C3AR1	TAS2R3	9606.ENSP00000302079	9606.ENSP00000247879	0	0	0	0	0	0	0.9	0.057	0.901
C3AR1	TAS2R4	9606.ENSP00000302079	9606.ENSP00000247881	0	0	0	0	0	0	0.9	0	0.9
C3AR1	CYTH4	9606.ENSP00000302079	9606.ENSP00000248901	0	0	0	0	0.444	0	0	0	0.444
C3AR1	CD68	9606.ENSP00000302079	9606.ENSP00000250092	0	0	0	0	0.246	0	0.9	0.243	0.937
C3AR1	RAP1B	9606.ENSP00000302079	9606.ENSP00000250559	0	0	0	0	0.049	0	0.9	0.041	0.9
C3AR1	IL1RN	9606.ENSP00000302079	9606.ENSP00000259206	0	0	0	0	0.222	0	0	0.31	0.441
C3AR1	TLR2	9606.ENSP00000302079	9606.ENSP00000260010	0	0	0	0	0.308	0	0	0.421	0.582
C3AR1	TYROBP	9606.ENSP00000302079	9606.ENSP00000262629	0	0	0	0	0.568	0	0	0.213	0.646
C3AR1	IL1B	9606.ENSP00000302079	9606.ENSP00000263341	0	0	0	0	0.232	0	0	0.327	0.461
C3AR1	GLIPR1	9606.ENSP00000302079	9606.ENSP00000266659	0	0	0	0	0.122	0	0.9	0	0.908
C3AR1	CD53	9606.ENSP00000302079	9606.ENSP00000271324	0	0	0	0	0.336	0	0.9	0.167	0.939
C3AR1	FCGR2A	9606.ENSP00000302079	9606.ENSP00000271450	0	0	0	0	0.289	0	0	0.268	0.458
C3AR1	CSF1R	9606.ENSP00000302079	9606.ENSP00000286301	0	0	0	0	0.63	0	0	0.243	0.708
C3AR1	FCER1G	9606.ENSP00000302079	9606.ENSP00000289902	0	0	0	0	0.569	0	0	0.38	0.721
C3AR1	CXCL16	9606.ENSP00000302079	9606.ENSP00000293778	0	0	0	0	0.118	0	0.9	0.14	0.917
C3AR1	LAPTM5	9606.ENSP00000302079	9606.ENSP00000294507	0	0	0	0	0.543	0	0	0.046	0.545
C3AR1	CXCR1	9606.ENSP00000302079	9606.ENSP00000295683	0	0	0	0.599	0.153	0	0.9	0.283	0.92
C3AR1	PTX3	9606.ENSP00000302079	9606.ENSP00000295927	0	0	0	0	0	0	0	0.422	0.422
C3AR1	PPBP	9606.ENSP00000302079	9606.ENSP00000296028	0	0	0	0	0.164	0	0.9	0	0.912
C3AR1	CCR1	9606.ENSP00000302079	9606.ENSP00000296140	0	0	0	0.595	0.574	0	0.9	0.353	0.961
C3AR1	CLEC4D	9606.ENSP00000302079	9606.ENSP00000299665	0	0	0	0	0.206	0	0.9	0.25	0.935
C3AR1	NCF2	9606.ENSP00000302079	9606.ENSP00000356505	0	0	0	0	0.355	0	0	0.12	0.408
C3AR1	IL10	9606.ENSP00000302079	9606.ENSP00000412237	0	0	0	0	0.061	0	0	0.399	0.411
C3AR1	CSF3R	9606.ENSP00000302079	9606.ENSP00000362195	0	0	0	0	0.205	0	0	0.319	0.436
C3AR1	CCL3	9606.ENSP00000302079	9606.ENSP00000477908	0	0	0	0	0.297	0	0	0.25	0.45
C3AR1	CCRL2	9606.ENSP00000302079	9606.ENSP00000349967	0	0	0	0	0.277	0	0	0.27	0.45
C3AR1	HAVCR2	9606.ENSP00000302079	9606.ENSP00000312002	0	0	0	0	0.205	0	0	0.38	0.486
C3AR1	SLA	9606.ENSP00000302079	9606.ENSP00000394049	0	0	0	0	0.486	0	0	0.066	0.499
C3AR1	LILRB2	9606.ENSP00000302079	9606.ENSP00000375629	0	0	0	0	0.5	0	0	0.041	0.499
C3AR1	HCK	9606.ENSP00000302079	9606.ENSP00000444986	0	0	0	0	0.489	0	0	0.093	0.517
C3AR1	GRK5	9606.ENSP00000302079	9606.ENSP00000376609	0	0	0	0	0	0	0	0.52	0.52
C3AR1	RGS18	9606.ENSP00000302079	9606.ENSP00000356430	0	0	0	0	0.517	0	0	0.084	0.538
C3AR1	MPEG1	9606.ENSP00000302079	9606.ENSP00000354335	0	0	0	0	0.538	0	0	0.074	0.554
C3AR1	CD163	9606.ENSP00000302079	9606.ENSP00000352071	0	0	0	0	0.33	0	0	0.375	0.563
C3AR1	TLR7	9606.ENSP00000302079	9606.ENSP00000370034	0	0	0	0	0.387	0	0	0.349	0.584
C3AR1	CR1	9606.ENSP00000302079	9606.ENSP00000356016	0	0	0	0	0.107	0	0	0.579	0.608
C3AR1	CD55	9606.ENSP00000302079	9606.ENSP00000356030	0	0	0	0	0	0	0	0.659	0.659
C3AR1	TLR4	9606.ENSP00000302079	9606.ENSP00000363089	0	0	0	0	0.556	0	0	0.42	0.731
C3AR1	CD86	9606.ENSP00000302079	9606.ENSP00000332049	0	0	0	0	0.428	0	0	0.557	0.736
C3AR1	VSIG4	9606.ENSP00000302079	9606.ENSP00000363869	0	0	0	0	0.536	0	0	0.555	0.785
C3AR1	TAS2R50	9606.ENSP00000302079	9606.ENSP00000424040	0	0	0	0	0	0	0.9	0.049	0.9
C3AR1	DEGS1	9606.ENSP00000302079	9606.ENSP00000316476	0	0	0	0	0	0	0.9	0	0.9
C3AR1	SLC44A2	9606.ENSP00000302079	9606.ENSP00000336888	0	0	0	0	0	0	0.9	0	0.9
C3AR1	FCAR	9606.ENSP00000302079	9606.ENSP00000347714	0	0	0	0	0	0	0.9	0	0.9
C3AR1	TAS2R20	9606.ENSP00000302079	9606.ENSP00000441624	0	0	0	0	0	0	0.9	0.049	0.9
C3AR1	VAPA	9606.ENSP00000302079	9606.ENSP00000345656	0	0	0	0	0	0	0.9	0	0.9
C3AR1	GNAI3	9606.ENSP00000302079	9606.ENSP00000358867	0	0	0	0	0	0	0.9	0.069	0.902
C3AR1	RAP1A	9606.ENSP00000302079	9606.ENSP00000358723	0	0	0	0	0.066	0	0.9	0	0.902
C3AR1	PLAUR	9606.ENSP00000302079	9606.ENSP00000339328	0	0	0	0	0.088	0	0.9	0.047	0.905
C3AR1	TAS2R13	9606.ENSP00000302079	9606.ENSP00000375095	0	0	0	0	0	0	0.9	0.094	0.905
C3AR1	LPAR1	9606.ENSP00000302079	9606.ENSP00000363553	0	0	0	0	0	0.119	0.9	0	0.908
C3AR1	CCL20	9606.ENSP00000302079	9606.ENSP00000351671	0	0	0	0	0.065	0	0.9	0.096	0.908
C3AR1	S1PR1	9606.ENSP00000302079	9606.ENSP00000305416	0	0	0	0	0.067	0	0.9	0.108	0.909
C3AR1	HCAR3	9606.ENSP00000302079	9606.ENSP00000436714	0	0	0	0.579	0.141	0	0.9	0	0.91
C3AR1	HCAR2	9606.ENSP00000302079	9606.ENSP00000375066	0	0	0	0.581	0.139	0	0.9	0.046	0.91
C3AR1	LAIR1	9606.ENSP00000302079	9606.ENSP00000375622	0	0	0	0	0.16	0	0.9	0.062	0.914
C3AR1	CXCR2	9606.ENSP00000302079	9606.ENSP00000319635	0	0	0	0.607	0.076	0	0.9	0.31	0.914
C3AR1	FPR2	9606.ENSP00000302079	9606.ENSP00000468897	0	0	0	0.786	0.153	0	0.9	0.305	0.916
C3AR1	TNFRSF1B	9606.ENSP00000302079	9606.ENSP00000365435	0	0	0	0	0.181	0	0.9	0.069	0.917
C3AR1	GPR183	9606.ENSP00000302079	9606.ENSP00000365596	0	0	0	0.594	0.246	0	0.9	0.067	0.922
C3AR1	C5AR1	9606.ENSP00000302079	9606.ENSP00000347197	0	0	0	0.817	0.14	0	0.9	0.9	0.925
C3AR1	FPR1	9606.ENSP00000302079	9606.ENSP00000471493	0	0	0	0.772	0.214	0	0.9	0.402	0.925
C3AR1	CLEC5A	9606.ENSP00000302079	9606.ENSP00000449999	0	0	0	0	0.35	0	0.9	0.063	0.933
C3AR1	CCL4	9606.ENSP00000302079	9606.ENSP00000482259	0	0	0	0	0.372	0	0.9	0.246	0.948
C3AR1	ITGB2	9606.ENSP00000302079	9606.ENSP00000380948	0	0	0	0	0.586	0	0.9	0.343	0.97
C5AR1	MPO	9606.ENSP00000347197	9606.ENSP00000225275	0	0	0	0	0.07	0	0	0.496	0.511
C5AR1	CCL2	9606.ENSP00000347197	9606.ENSP00000225831	0	0	0	0	0.064	0	0	0.481	0.494
C5AR1	SLC11A1	9606.ENSP00000347197	9606.ENSP00000233202	0	0	0	0	0.489	0	0	0.056	0.497
C5AR1	PLEK	9606.ENSP00000347197	9606.ENSP00000234313	0	0	0	0	0.396	0	0	0.048	0.401
C5AR1	SELL	9606.ENSP00000347197	9606.ENSP00000236147	0	0	0	0	0.107	0	0	0.399	0.44
C5AR1	TAS2R10	9606.ENSP00000347197	9606.ENSP00000240619	0	0	0	0	0	0	0.9	0	0.9
C5AR1	TREM1	9606.ENSP00000347197	9606.ENSP00000244709	0	0	0	0	0.335	0	0	0.328	0.534
C5AR1	CD93	9606.ENSP00000347197	9606.ENSP00000246006	0	0	0	0	0.149	0	0	0.47	0.53
C5AR1	CFP	9606.ENSP00000347197	9606.ENSP00000247153	0	0	0	0	0.15	0	0	0.656	0.695
C5AR1	TAS2R3	9606.ENSP00000347197	9606.ENSP00000247879	0	0	0	0	0	0	0.9	0.057	0.901
C5AR1	TAS2R4	9606.ENSP00000347197	9606.ENSP00000247881	0	0	0	0	0	0	0.9	0	0.9
C5AR1	CYTH4	9606.ENSP00000347197	9606.ENSP00000248901	0	0	0	0	0.421	0	0	0	0.421
C5AR1	TLR2	9606.ENSP00000347197	9606.ENSP00000260010	0	0	0	0	0.169	0	0	0.56	0.619
C5AR1	TYROBP	9606.ENSP00000347197	9606.ENSP00000262629	0	0	0	0	0.364	0	0	0.168	0.449
C5AR1	IL1B	9606.ENSP00000347197	9606.ENSP00000263341	0	0	0	0	0.145	0	0	0.418	0.481
C5AR1	SELP	9606.ENSP00000347197	9606.ENSP00000263686	0	0	0	0	0.09	0	0	0.399	0.429
C5AR1	ICAM1	9606.ENSP00000347197	9606.ENSP00000264832	0	0	0	0	0.064	0	0	0.638	0.646
C5AR1	FCN3	9606.ENSP00000347197	9606.ENSP00000270879	0	0	0	0	0.062	0	0	0.414	0.426
C5AR1	FCGR2A	9606.ENSP00000347197	9606.ENSP00000271450	0	0	0	0	0.333	0	0	0.443	0.612
C5AR1	CSF1R	9606.ENSP00000347197	9606.ENSP00000286301	0	0	0	0	0.332	0	0	0.201	0.444
C5AR1	FCER1G	9606.ENSP00000347197	9606.ENSP00000289902	0	0	0	0	0.348	0	0	0.201	0.457
C5AR1	CXCL16	9606.ENSP00000347197	9606.ENSP00000293778	0	0	0	0	0.107	0	0.9	0.127	0.915
C5AR1	CXCR1	9606.ENSP00000347197	9606.ENSP00000295683	0	0	0	0.723	0.152	0	0.9	0.556	0.924
C5AR1	PPBP	9606.ENSP00000347197	9606.ENSP00000296028	0	0	0	0	0.15	0	0.9	0.108	0.917
C5AR1	CCR1	9606.ENSP00000347197	9606.ENSP00000296140	0	0	0	0.724	0.252	0	0.9	0.446	0.931
C5AR1	S1PR1	9606.ENSP00000347197	9606.ENSP00000305416	0	0	0	0	0	0	0.9	0.083	0.904
C5AR1	HAVCR2	9606.ENSP00000347197	9606.ENSP00000312002	0	0	0	0	0.149	0	0	0.354	0.427
C5AR1	CXCR2	9606.ENSP00000347197	9606.ENSP00000319635	0	0	0	0.718	0.152	0	0.9	0.555	0.924
C5AR1	CD86	9606.ENSP00000347197	9606.ENSP00000332049	0	0	0	0	0.191	0	0	0.398	0.492
C5AR1	MPEG1	9606.ENSP00000347197	9606.ENSP00000354335	0	0	0	0	0.462	0	0	0	0.462
C5AR1	CSF3R	9606.ENSP00000347197	9606.ENSP00000362195	0	0	0	0	0.285	0	0	0.282	0.465
C5AR1	RGS18	9606.ENSP00000347197	9606.ENSP00000356430	0	0	0	0	0.372	0	0	0.229	0.496
C5AR1	CD163	9606.ENSP00000347197	9606.ENSP00000352071	0	0	0	0	0.18	0	0	0.411	0.496
C5AR1	IL10	9606.ENSP00000347197	9606.ENSP00000412237	0	0	0	0	0.088	0	0	0.476	0.501
C5AR1	VSIG4	9606.ENSP00000347197	9606.ENSP00000363869	0	0	0	0	0.131	0	0	0.526	0.571
C5AR1	TLR7	9606.ENSP00000347197	9606.ENSP00000370034	0	0	0	0	0.384	0	0	0.43	0.634
C5AR1	ITGB2	9606.ENSP00000347197	9606.ENSP00000380948	0	0	0	0	0.414	0	0	0.449	0.664
C5AR1	CD55	9606.ENSP00000347197	9606.ENSP00000356030	0	0	0	0	0	0	0	0.67	0.67
C5AR1	TLR4	9606.ENSP00000347197	9606.ENSP00000363089	0	0	0	0	0.442	0	0	0.558	0.743
C5AR1	CR1	9606.ENSP00000347197	9606.ENSP00000356016	0	0	0	0	0.172	0	0	0.801	0.828
C5AR1	LPAR1	9606.ENSP00000347197	9606.ENSP00000363553	0	0	0	0	0	0	0.9	0	0.9
C5AR1	TAS2R50	9606.ENSP00000347197	9606.ENSP00000424040	0	0	0	0	0	0	0.9	0.057	0.901
C5AR1	TAS2R20	9606.ENSP00000347197	9606.ENSP00000441624	0	0	0	0	0	0	0.9	0.062	0.902
C5AR1	HCAR2	9606.ENSP00000347197	9606.ENSP00000375066	0	0	0	0.638	0.131	0	0.9	0.051	0.909
C5AR1	TAS2R13	9606.ENSP00000347197	9606.ENSP00000375095	0	0	0	0	0	0	0.9	0.138	0.91
C5AR1	CCL20	9606.ENSP00000347197	9606.ENSP00000351671	0	0	0	0	0	0	0.9	0.145	0.91
C5AR1	HCAR3	9606.ENSP00000347197	9606.ENSP00000436714	0	0	0	0.64	0.146	0	0.9	0.044	0.911
C5AR1	GPR183	9606.ENSP00000347197	9606.ENSP00000365596	0	0	0	0.649	0.148	0	0.9	0.139	0.914
C5AR1	FPR2	9606.ENSP00000347197	9606.ENSP00000468897	0	0	0	0.821	0.237	0	0.9	0.58	0.928
C5AR1	GNAI3	9606.ENSP00000347197	9606.ENSP00000358867	0	0	0	0	0	0.379	0.9	0	0.935
C5AR1	CCL4	9606.ENSP00000347197	9606.ENSP00000482259	0	0	0	0	0.226	0	0.9	0.292	0.94
C5AR1	FPR1	9606.ENSP00000347197	9606.ENSP00000471493	0	0	0	0.811	0.546	0	0.9	0.582	0.957
C5orf30	LRRC59	9606.ENSP00000326110	9606.ENSP00000225972	0	0	0	0	0	0	0	0.472	0.472
C6orf163	ORC3	9606.ENSP00000373575	9606.ENSP00000257789	0	0	0	0	0	0	0	0.44	0.44
CA13	SLC4A4	9606.ENSP00000318912	9606.ENSP00000393557	0	0	0	0	0.058	0.068	0	0.547	0.568
CA13	SNRPB	9606.ENSP00000318912	9606.ENSP00000412566	0	0	0	0	0	0	0	0.577	0.577
CALCRL	PTGER2	9606.ENSP00000386972	9606.ENSP00000245457	0	0	0	0	0	0	0.9	0.064	0.902
CALCRL	PDE4B	9606.ENSP00000386972	9606.ENSP00000332116	0	0	0	0	0	0	0	0.401	0.401
CALU	KRAS	9606.ENSP00000438248	9606.ENSP00000256078	0	0	0	0	0.061	0	0	0.502	0.513
CALU	CDK4	9606.ENSP00000438248	9606.ENSP00000257904	0	0	0	0	0.09	0	0	0.4	0.431
CALU	MGAT4A	9606.ENSP00000438248	9606.ENSP00000264968	0	0	0	0	0	0	0.9	0	0.9
CALU	IMMP1L	9606.ENSP00000438248	9606.ENSP00000278200	0	0	0	0	0.062	0	0	0.404	0.417
CALU	CSF1	9606.ENSP00000438248	9606.ENSP00000327513	0	0	0	0	0.061	0	0.9	0.111	0.909
CALU	GAS6	9606.ENSP00000438248	9606.ENSP00000331831	0	0	0	0	0	0	0.9	0.149	0.911
CALU	ERGIC3	9606.ENSP00000438248	9606.ENSP00000349970	0	0	0	0	0.091	0	0	0.414	0.444
CALU	MRO	9606.ENSP00000438248	9606.ENSP00000397900	0	0	0	0	0	0	0	0.416	0.416
CALU	RPLP0	9606.ENSP00000438248	9606.ENSP00000449328	0	0	0	0	0.076	0.134	0	0.372	0.453
CAPZA2	DCTN6	9606.ENSP00000354947	9606.ENSP00000221114	0	0	0	0	0.095	0.547	0.9	0.423	0.973
CAPZA2	YKT6	9606.ENSP00000354947	9606.ENSP00000223369	0	0	0	0	0.088	0	0.9	0	0.904
CAPZA2	KIF23	9606.ENSP00000354947	9606.ENSP00000260363	0	0	0	0	0.051	0	0.9	0.05	0.901
CAPZA2	MYO5C	9606.ENSP00000354947	9606.ENSP00000261839	0	0	0	0	0.049	0.522	0	0.057	0.534
CAPZA2	RAB1B	9606.ENSP00000354947	9606.ENSP00000310226	0	0	0	0	0.203	0	0.9	0.117	0.923
CAPZA2	HSP90AA1	9606.ENSP00000354947	9606.ENSP00000335153	0	0	0	0	0.097	0	0.9	0.103	0.912
CAPZA2	LCP1	9606.ENSP00000354947	9606.ENSP00000381581	0	0	0	0	0.064	0.369	0	0.136	0.445
CAPZA2	WDR1	9606.ENSP00000354947	9606.ENSP00000427687	0	0	0	0	0.087	0.753	0	0.171	0.796
CAPZA2	CD55	9606.ENSP00000354947	9606.ENSP00000356030	0	0	0	0	0	0	0.9	0	0.9
CAPZA2	S100A12	9606.ENSP00000354947	9606.ENSP00000357726	0	0	0	0	0	0	0.9	0.05	0.9
CAPZA2	HLA-DMB	9606.ENSP00000354947	9606.ENSP00000398890	0	0	0	0	0	0	0.9	0	0.9
CAPZA2	HSP90AB1	9606.ENSP00000354947	9606.ENSP00000360609	0	0	0	0	0.063	0	0.9	0.058	0.904
CAPZA2	RAB18	9606.ENSP00000354947	9606.ENSP00000478479	0	0	0	0	0.123	0	0.9	0.093	0.913
CASP4	TLR2	9606.ENSP00000388566	9606.ENSP00000260010	0	0	0	0	0.179	0.08	0	0.299	0.425
CASP4	IL1B	9606.ENSP00000388566	9606.ENSP00000263341	0	0	0	0	0.156	0.437	0	0.46	0.722
CASP4	TNFRSF10B	9606.ENSP00000388566	9606.ENSP00000276431	0	0	0	0	0	0.053	0	0.41	0.417
CASP4	MCL1	9606.ENSP00000388566	9606.ENSP00000358022	0	0	0	0	0.061	0.168	0	0.369	0.464
CASP4	TLR4	9606.ENSP00000388566	9606.ENSP00000363089	0	0	0	0	0.118	0.08	0	0.392	0.464
CASP4	CD274	9606.ENSP00000388566	9606.ENSP00000370989	0	0	0	0	0.146	0	0	0.574	0.621
CASP6	TNFRSF1A	9606.ENSP00000265164	9606.ENSP00000162749	0	0	0	0	0.061	0	0	0.476	0.487
CASP6	CASP7	9606.ENSP00000265164	9606.ENSP00000358327	0	0	0	0.854	0	0.332	0	0.842	0.413
CASP6	MYC	9606.ENSP00000265164	9606.ENSP00000479618	0	0	0	0	0	0	0	0.413	0.413
CASP6	PMAIP1	9606.ENSP00000265164	9606.ENSP00000326119	0	0	0	0	0	0	0	0.426	0.426
CASP6	TNFRSF10B	9606.ENSP00000265164	9606.ENSP00000276431	0	0	0	0	0.055	0.053	0	0.48	0.494
CASP6	MCL1	9606.ENSP00000265164	9606.ENSP00000358022	0	0	0	0	0	0.168	0	0.453	0.525
CASP6	TNFRSF21	9606.ENSP00000265164	9606.ENSP00000296861	0	0	0	0	0	0	0	0.671	0.671
CASP6	KRT18	9606.ENSP00000265164	9606.ENSP00000373487	0	0	0	0	0.061	0.379	0.9	0.21	0.947
CASP7	TNFRSF1A	9606.ENSP00000358327	9606.ENSP00000162749	0	0	0	0	0.062	0.379	0	0.53	0.702
CASP7	GABPB1	9606.ENSP00000358327	9606.ENSP00000220429	0	0	0	0	0	0.86	0	0	0.86
CASP7	PANX1	9606.ENSP00000358327	9606.ENSP00000227638	0	0	0	0	0	0.394	0	0.623	0.761
CASP7	CDK4	9606.ENSP00000358327	9606.ENSP00000257904	0	0	0	0	0.058	0	0	0.479	0.488
CASP7	STAT3	9606.ENSP00000358327	9606.ENSP00000264657	0	0	0	0	0.061	0	0	0.39	0.402
CASP7	CDK2	9606.ENSP00000358327	9606.ENSP00000266970	0	0	0	0	0.061	0	0	0.498	0.509
CASP7	MAP1LC3B	9606.ENSP00000358327	9606.ENSP00000268607	0	0	0	0	0	0.05	0	0.453	0.458
CASP7	TNFRSF10B	9606.ENSP00000358327	9606.ENSP00000276431	0	0	0	0	0.061	0.053	0	0.559	0.573
CASP7	TNFRSF21	9606.ENSP00000358327	9606.ENSP00000296861	0	0	0	0	0	0	0	0.415	0.415
CASP7	PAK2	9606.ENSP00000358327	9606.ENSP00000314067	0	0	0	0	0.056	0.379	0	0.138	0.451
CASP7	PMAIP1	9606.ENSP00000358327	9606.ENSP00000326119	0	0	0	0	0	0	0	0.497	0.497
CASP7	HSP90AA1	9606.ENSP00000358327	9606.ENSP00000335153	0	0	0	0	0.049	0	0	0.402	0.407
CASP7	PARP1	9606.ENSP00000358327	9606.ENSP00000355759	0	0	0	0	0.052	0.435	0.9	0.69	0.981
CASP7	MCL1	9606.ENSP00000358327	9606.ENSP00000358022	0	0	0	0	0.062	0.168	0	0.603	0.663
CASP7	CDKN1A	9606.ENSP00000358327	9606.ENSP00000384849	0	0	0	0	0.067	0	0	0.425	0.44
CASP7	MYC	9606.ENSP00000358327	9606.ENSP00000479618	0	0	0	0	0	0	0	0.442	0.442
CASP7	LYN	9606.ENSP00000358327	9606.ENSP00000428924	0	0	0	0	0.062	0.393	0	0.149	0.474
CASP7	KRT18	9606.ENSP00000358327	9606.ENSP00000373487	0	0	0	0	0.061	0.379	0	0.221	0.506
CASP7	SAT1	9606.ENSP00000358327	9606.ENSP00000368572	0	0	0	0	0	0.53	0	0	0.53
CBFA2T2	PRKAR2B	9606.ENSP00000262653	9606.ENSP00000265717	0	0	0	0	0	0.39	0	0.06	0.402
CBFA2T2	TDG	9606.ENSP00000262653	9606.ENSP00000376611	0	0	0	0	0	0	0	0.638	0.638
CBFB	TGFB1	9606.ENSP00000415151	9606.ENSP00000221930	0	0	0	0	0	0	0.9	0.058	0.901
CBFB	ELF1	9606.ENSP00000415151	9606.ENSP00000239882	0	0	0	0	0.213	0	0.9	0	0.917
CBFB	UTP3	9606.ENSP00000415151	9606.ENSP00000254803	0	0	0	0	0.125	0.299	0	0.641	0.76
CBFB	KRAS	9606.ENSP00000415151	9606.ENSP00000256078	0	0	0	0	0.061	0	0.9	0.079	0.906
CBFB	CDK4	9606.ENSP00000415151	9606.ENSP00000257904	0	0	0	0	0.05	0	0.9	0.112	0.908
CBFB	THBS1	9606.ENSP00000415151	9606.ENSP00000260356	0	0	0	0	0	0	0.9	0	0.9
CBFB	SOCS3	9606.ENSP00000415151	9606.ENSP00000330341	0	0	0	0	0.061	0	0.9	0.069	0.904
CBFB	CTSL	9606.ENSP00000415151	9606.ENSP00000345344	0	0	0	0	0	0	0.9	0	0.9
CBFB	CR1	9606.ENSP00000415151	9606.ENSP00000356016	0	0	0	0	0	0	0.9	0	0.9
CBFB	IL2RA	9606.ENSP00000415151	9606.ENSP00000369293	0	0	0	0	0	0	0.9	0	0.9
CBFB	TNRC6A	9606.ENSP00000415151	9606.ENSP00000379144	0	0	0	0	0	0	0.9	0	0.9
CBFB	CDKN1A	9606.ENSP00000415151	9606.ENSP00000384849	0	0	0	0	0	0	0.9	0.133	0.909
CBFB	TCEB1	9606.ENSP00000415151	9606.ENSP00000478121	0	0	0	0	0.081	0.82	0	0.316	0.877
CBFB	RYBP	9606.ENSP00000415151	9606.ENSP00000419494	0	0	0	0	0.061	0	0.9	0	0.902
CBFB	KMT2A	9606.ENSP00000415151	9606.ENSP00000436786	0	0	0	0	0.048	0.379	0.9	0.106	0.94
CCDC109B	NIP7	9606.ENSP00000378145	9606.ENSP00000254940	0	0	0	0	0	0	0	0.416	0.416
CCDC109B	CDK17	9606.ENSP00000378145	9606.ENSP00000261211	0	0	0	0	0	0	0	0.53	0.53
CCDC109B	TRIM66	9606.ENSP00000378145	9606.ENSP00000384876	0	0	0	0	0.049	0	0	0.529	0.533
CCDC109B	PHB2	9606.ENSP00000378145	9606.ENSP00000441875	0	0	0	0	0.061	0	0.9	0	0.902
CCDC71L	EIF1AX	9606.ENSP00000430897	9606.ENSP00000368927	0	0	0	0	0	0	0	0.432	0.432
CCL18	CCL2	9606.ENSP00000479955	9606.ENSP00000225831	0	0	0	0	0.134	0	0	0.655	0.689
CCL18	CD68	9606.ENSP00000479955	9606.ENSP00000250092	0	0	0	0	0.11	0	0	0.443	0.483
CCL18	CHI3L1	9606.ENSP00000479955	9606.ENSP00000255409	0	0	0	0	0.11	0	0	0.399	0.442
CCL18	IL1B	9606.ENSP00000479955	9606.ENSP00000263341	0	0	0	0	0.176	0	0	0.356	0.446
CCL18	CSF1R	9606.ENSP00000479955	9606.ENSP00000286301	0	0	0	0	0.267	0	0	0.261	0.435
CCL18	CXCL16	9606.ENSP00000479955	9606.ENSP00000293778	0	0	0	0	0.095	0	0	0.473	0.502
CCL18	CXCR1	9606.ENSP00000479955	9606.ENSP00000295683	0	0	0	0	0.066	0.124	0.6	0.393	0.775
CCL18	PPBP	9606.ENSP00000479955	9606.ENSP00000296028	0	0	0	0	0.087	0	0	0.47	0.495
CCL18	CCR1	9606.ENSP00000479955	9606.ENSP00000296140	0	0	0	0	0.174	0.2	0.6	0.482	0.844
CCL18	CXCR2	9606.ENSP00000479955	9606.ENSP00000319635	0	0	0	0	0	0.124	0.6	0.405	0.773
CCL18	CSF1	9606.ENSP00000479955	9606.ENSP00000327513	0	0	0	0	0.061	0	0	0.482	0.493
CCL18	CD86	9606.ENSP00000479955	9606.ENSP00000332049	0	0	0	0	0.172	0	0	0.426	0.505
CCL18	CCRL2	9606.ENSP00000479955	9606.ENSP00000349967	0	0	0	0	0.162	0.124	0	0.445	0.557
CCL18	CCL20	9606.ENSP00000479955	9606.ENSP00000351671	0	0	0	0	0.095	0	0	0.586	0.609
CCL18	CD163	9606.ENSP00000479955	9606.ENSP00000352071	0	0	0	0	0.255	0	0	0.669	0.742
CCL18	MMP9	9606.ENSP00000479955	9606.ENSP00000361405	0	0	0	0	0.211	0	0	0.455	0.551
CCL18	TLR4	9606.ENSP00000479955	9606.ENSP00000363089	0	0	0	0	0.178	0	0	0.361	0.452
CCL18	IL10	9606.ENSP00000479955	9606.ENSP00000412237	0	0	0	0	0.085	0	0	0.603	0.621
CCL18	MRC1	9606.ENSP00000479955	9606.ENSP00000455897	0	0	0	0	0.256	0	0	0.668	0.742
CCL2	TNFRSF1A	9606.ENSP00000225831	9606.ENSP00000162749	0	0	0	0	0.086	0	0	0.769	0.78
CCL2	HMOX1	9606.ENSP00000225831	9606.ENSP00000216117	0	0	0	0	0.094	0	0	0.81	0.821
CCL2	DECR1	9606.ENSP00000225831	9606.ENSP00000220764	0	0	0	0	0	0	0	0.793	0.793
CCL2	TGFB1	9606.ENSP00000225831	9606.ENSP00000221930	0	0	0	0	0	0	0	0.673	0.673
CCL2	NAMPT	9606.ENSP00000225831	9606.ENSP00000222553	0	0	0	0	0	0	0	0.734	0.734
CCL2	SERPINE1	9606.ENSP00000225831	9606.ENSP00000223095	0	0	0	0	0.122	0	0	0.73	0.752
CCL2	MPO	9606.ENSP00000225831	9606.ENSP00000225275	0	0	0	0	0	0	0	0.702	0.702
CCL2	MAFB	9606.ENSP00000225831	9606.ENSP00000362410	0	0	0	0	0.069	0.313	0	0.143	0.403
CCL2	CTSL	9606.ENSP00000225831	9606.ENSP00000345344	0	0	0	0	0.158	0	0	0.325	0.407
CCL2	ITGB2	9606.ENSP00000225831	9606.ENSP00000380948	0	0	0	0	0.062	0	0	0.4	0.413
CCL2	IL1R2	9606.ENSP00000225831	9606.ENSP00000330959	0	0	0	0	0.062	0	0	0.425	0.437
CCL2	FPR2	9606.ENSP00000225831	9606.ENSP00000468897	0	0	0	0	0	0.059	0	0.43	0.44
CCL2	ISG15	9606.ENSP00000225831	9606.ENSP00000368699	0	0	0	0	0.061	0	0	0.429	0.441
CCL2	IL4R	9606.ENSP00000225831	9606.ENSP00000379111	0	0	0	0	0.111	0	0	0.417	0.459
CCL2	PLAUR	9606.ENSP00000225831	9606.ENSP00000339328	0	0	0	0	0.129	0	0	0.43	0.482
CCL2	LPL	9606.ENSP00000225831	9606.ENSP00000309757	0	0	0	0	0.065	0	0	0.47	0.483
CCL2	CDH5	9606.ENSP00000225831	9606.ENSP00000344115	0	0	0	0	0.065	0	0	0.474	0.487
CCL2	SOD2	9606.ENSP00000225831	9606.ENSP00000446252	0	0	0	0	0.09	0	0	0.473	0.499
CCL2	THBD	9606.ENSP00000225831	9606.ENSP00000366307	0	0	0	0	0.095	0	0	0.475	0.504
CCL2	HPRT1	9606.ENSP00000225831	9606.ENSP00000298556	0	0	0	0	0	0	0	0.509	0.509
CCL2	CCL4	9606.ENSP00000225831	9606.ENSP00000482259	0	0	0	0.871	0.141	0.379	0	0.95	0.512
CCL2	EMR1	9606.ENSP00000225831	9606.ENSP00000311545	0	0	0	0	0.061	0	0	0.506	0.517
CCL2	FCGR2A	9606.ENSP00000225831	9606.ENSP00000271450	0	0	0	0	0.062	0	0	0.51	0.52
CCL2	MAP1LC3B	9606.ENSP00000225831	9606.ENSP00000268607	0	0	0	0	0	0	0	0.52	0.52
CCL2	DCSTAMP	9606.ENSP00000225831	9606.ENSP00000297581	0	0	0	0	0.077	0	0	0.505	0.523
CCL2	IL2RA	9606.ENSP00000225831	9606.ENSP00000369293	0	0	0	0	0	0	0	0.53	0.53
CCL2	CHI3L1	9606.ENSP00000225831	9606.ENSP00000255409	0	0	0	0	0.083	0	0	0.512	0.533
CCL2	TREM1	9606.ENSP00000225831	9606.ENSP00000244709	0	0	0	0	0.064	0	0	0.532	0.543
CCL2	IRF1	9606.ENSP00000225831	9606.ENSP00000245414	0	0	0	0	0.077	0	0	0.526	0.544
CCL2	THBS1	9606.ENSP00000225831	9606.ENSP00000260356	0	0	0	0	0.143	0	0	0.5	0.553
CCL2	LDLR	9606.ENSP00000225831	9606.ENSP00000454071	0	0	0	0	0	0	0	0.559	0.559
CCL2	CD274	9606.ENSP00000225831	9606.ENSP00000370989	0	0	0	0	0.091	0	0	0.546	0.569
CCL2	PPBP	9606.ENSP00000225831	9606.ENSP00000296028	0	0	0	0	0.064	0	0	0.563	0.573
CCL2	PTX3	9606.ENSP00000225831	9606.ENSP00000295927	0	0	0	0	0.143	0	0	0.529	0.579
CCL2	CD44	9606.ENSP00000225831	9606.ENSP00000398632	0	0	0	0	0.097	0	0	0.555	0.581
CCL2	CXCL16	9606.ENSP00000225831	9606.ENSP00000293778	0	0	0	0	0.062	0	0	0.589	0.598
CCL2	CSF1R	9606.ENSP00000225831	9606.ENSP00000286301	0	0	0	0	0.057	0	0	0.594	0.601
CCL2	CCRL2	9606.ENSP00000225831	9606.ENSP00000349967	0	0	0	0	0.065	0.059	0	0.588	0.605
CCL2	MAP2K1	9606.ENSP00000225831	9606.ENSP00000302486	0	0	0	0	0	0	0	0.625	0.625
CCL2	SELL	9606.ENSP00000225831	9606.ENSP00000236147	0	0	0	0	0	0	0	0.631	0.631
CCL2	GJA1	9606.ENSP00000225831	9606.ENSP00000282561	0	0	0	0	0.086	0	0	0.623	0.641
CCL2	TNFAIP6	9606.ENSP00000225831	9606.ENSP00000243347	0	0	0	0	0.152	0.336	0	0.426	0.648
CCL2	PPARA	9606.ENSP00000225831	9606.ENSP00000385523	0	0	0	0	0.055	0	0	0.654	0.659
CCL2	HIF1A	9606.ENSP00000225831	9606.ENSP00000437955	0	0	0	0	0.061	0	0	0.658	0.665
CCL2	MYC	9606.ENSP00000225831	9606.ENSP00000479618	0	0	0	0	0.061	0	0	0.66	0.667
CCL2	CD163	9606.ENSP00000225831	9606.ENSP00000352071	0	0	0	0	0.062	0	0	0.671	0.678
CCL2	IL1RN	9606.ENSP00000225831	9606.ENSP00000259206	0	0	0	0	0.098	0	0	0.66	0.68
CCL2	TLR7	9606.ENSP00000225831	9606.ENSP00000370034	0	0	0	0	0.061	0	0	0.675	0.681
CCL2	IL1R1	9606.ENSP00000225831	9606.ENSP00000386380	0	0	0	0	0.117	0	0	0.657	0.684
CCL2	CD86	9606.ENSP00000225831	9606.ENSP00000332049	0	0	0	0	0.064	0	0	0.677	0.684
CCL2	FLT1	9606.ENSP00000225831	9606.ENSP00000282397	0	0	0	0	0	0	0	0.695	0.695
CCL2	MRC1	9606.ENSP00000225831	9606.ENSP00000455897	0	0	0	0	0.095	0	0	0.685	0.702
CCL2	SELP	9606.ENSP00000225831	9606.ENSP00000263686	0	0	0	0	0.055	0	0	0.702	0.706
CCL2	SOCS3	9606.ENSP00000225831	9606.ENSP00000330341	0	0	0	0	0.126	0	0	0.734	0.758
CCL2	TNFRSF1B	9606.ENSP00000225831	9606.ENSP00000365435	0	0	0	0	0.055	0	0	0.767	0.771
CCL2	CD68	9606.ENSP00000225831	9606.ENSP00000250092	0	0	0	0	0.09	0	0	0.763	0.775
CCL2	F3	9606.ENSP00000225831	9606.ENSP00000334145	0	0	0	0	0.082	0	0	0.777	0.787
CCL2	CRP	9606.ENSP00000225831	9606.ENSP00000255030	0	0	0	0	0	0	0	0.789	0.789
CCL2	CCL20	9606.ENSP00000225831	9606.ENSP00000351671	0	0	0	0	0.107	0	0	0.78	0.795
CCL2	TLR4	9606.ENSP00000225831	9606.ENSP00000363089	0	0	0	0	0.096	0	0	0.8	0.812
CCL2	CSF1	9606.ENSP00000225831	9606.ENSP00000327513	0	0	0	0	0.119	0	0	0.83	0.844
CCL2	TLR2	9606.ENSP00000225831	9606.ENSP00000260010	0	0	0	0	0.085	0	0	0.836	0.844
CCL2	MMP9	9606.ENSP00000225831	9606.ENSP00000361405	0	0	0	0	0.076	0	0	0.843	0.849
CCL2	PTGS2	9606.ENSP00000225831	9606.ENSP00000356438	0	0	0	0	0.117	0	0	0.847	0.859
CCL2	CXCR1	9606.ENSP00000225831	9606.ENSP00000295683	0	0	0	0	0	0.059	0.6	0.668	0.864
CCL2	CXCR2	9606.ENSP00000225831	9606.ENSP00000319635	0	0	0	0	0	0.059	0.6	0.745	0.895
CCL2	NFKB1	9606.ENSP00000225831	9606.ENSP00000226574	0	0	0	0	0.063	0	0.8	0.508	0.899
CCL2	ICAM1	9606.ENSP00000225831	9606.ENSP00000264832	0	0	0	0	0.149	0	0	0.919	0.929
CCL2	IL1B	9606.ENSP00000225831	9606.ENSP00000263341	0	0	0	0	0.126	0	0	0.945	0.95
CCL2	CCR1	9606.ENSP00000225831	9606.ENSP00000296140	0	0	0	0	0.096	0.432	0.6	0.845	0.964
CCL2	STAT3	9606.ENSP00000225831	9606.ENSP00000264657	0	0	0	0	0	0	0.9	0.824	0.981
CCL2	IL10	9606.ENSP00000225831	9606.ENSP00000412237	0	0	0	0	0	0	0.9	0.955	0.995
CCL20	NFKB1	9606.ENSP00000351671	9606.ENSP00000226574	0	0	0	0	0.164	0	0	0.318	0.405
CCL20	SELL	9606.ENSP00000351671	9606.ENSP00000236147	0	0	0	0	0	0	0	0.471	0.471
CCL20	TAS2R10	9606.ENSP00000351671	9606.ENSP00000240619	0	0	0	0	0	0	0.9	0	0.9
CCL20	IRF1	9606.ENSP00000351671	9606.ENSP00000245414	0	0	0	0	0.142	0	0	0.377	0.443
CCL20	TAS2R3	9606.ENSP00000351671	9606.ENSP00000247879	0	0	0	0	0	0	0.9	0	0.9
CCL20	TAS2R4	9606.ENSP00000351671	9606.ENSP00000247881	0	0	0	0	0	0	0.9	0	0.9
CCL20	IL1RN	9606.ENSP00000351671	9606.ENSP00000259206	0	0	0	0	0.249	0	0	0.412	0.54
CCL20	TLR2	9606.ENSP00000351671	9606.ENSP00000260010	0	0	0	0	0.063	0	0	0.724	0.731
CCL20	IL1B	9606.ENSP00000351671	9606.ENSP00000263341	0	0	0	0	0.603	0	0	0.79	0.913
CCL20	STAT3	9606.ENSP00000351671	9606.ENSP00000264657	0	0	0	0	0	0	0.9	0.711	0.969
CCL20	ICAM1	9606.ENSP00000351671	9606.ENSP00000264832	0	0	0	0	0.195	0	0	0.554	0.626
CCL20	CXCL16	9606.ENSP00000351671	9606.ENSP00000293778	0	0	0	0	0.075	0	0.9	0.584	0.958
CCL20	CXCR1	9606.ENSP00000351671	9606.ENSP00000295683	0	0	0	0	0	0	0.9	0.536	0.951
CCL20	PPBP	9606.ENSP00000351671	9606.ENSP00000296028	0	0	0	0	0.077	0	0.9	0.479	0.947
CCL20	CCR1	9606.ENSP00000351671	9606.ENSP00000296140	0	0	0	0	0.076	0	0.9	0.603	0.96
CCL20	S1PR1	9606.ENSP00000351671	9606.ENSP00000305416	0	0	0	0	0	0	0.9	0.243	0.921
CCL20	CXCR2	9606.ENSP00000351671	9606.ENSP00000319635	0	0	0	0	0	0	0.9	0.566	0.954
CCL20	RORC	9606.ENSP00000351671	9606.ENSP00000327025	0	0	0	0	0	0	0	0.541	0.541
CCL20	CSF1	9606.ENSP00000351671	9606.ENSP00000327513	0	0	0	0	0.072	0	0	0.428	0.446
CCL20	IL1R2	9606.ENSP00000351671	9606.ENSP00000330959	0	0	0	0	0.098	0	0	0.388	0.424
CCL20	CD86	9606.ENSP00000351671	9606.ENSP00000332049	0	0	0	0	0.065	0	0	0.475	0.488
CCL20	CCRL2	9606.ENSP00000351671	9606.ENSP00000349967	0	0	0	0	0.093	0	0	0.935	0.938
CCL20	TNFRSF1B	9606.ENSP00000351671	9606.ENSP00000365435	0	0	0	0	0	0	0	0.4	0.4
CCL20	S100A9	9606.ENSP00000351671	9606.ENSP00000357727	0	0	0	0	0.069	0	0	0.397	0.415
CCL20	MMP9	9606.ENSP00000351671	9606.ENSP00000361405	0	0	0	0	0.078	0	0	0.472	0.493
CCL20	TLR7	9606.ENSP00000351671	9606.ENSP00000370034	0	0	0	0	0	0	0	0.497	0.497
CCL20	S100A12	9606.ENSP00000351671	9606.ENSP00000357726	0	0	0	0	0	0	0	0.503	0.503
CCL20	PTGS2	9606.ENSP00000351671	9606.ENSP00000356438	0	0	0	0	0.147	0	0	0.442	0.504
CCL20	IL1R1	9606.ENSP00000351671	9606.ENSP00000386380	0	0	0	0	0.072	0	0	0.51	0.525
CCL20	ELF3	9606.ENSP00000351671	9606.ENSP00000352673	0	0	0	0	0.069	0	0	0.536	0.549
CCL20	TLR4	9606.ENSP00000351671	9606.ENSP00000363089	0	0	0	0	0	0	0	0.557	0.557
CCL20	CCL3	9606.ENSP00000351671	9606.ENSP00000477908	0	0	0	0	0.101	0	0	0.724	0.742
CCL20	TAS2R50	9606.ENSP00000351671	9606.ENSP00000424040	0	0	0	0	0	0	0.9	0	0.9
CCL20	TAS2R20	9606.ENSP00000351671	9606.ENSP00000441624	0	0	0	0	0	0	0.9	0	0.9
CCL20	TAS2R13	9606.ENSP00000351671	9606.ENSP00000375095	0	0	0	0	0	0	0.9	0	0.9
CCL20	GNAI3	9606.ENSP00000351671	9606.ENSP00000358867	0	0	0	0	0	0	0.9	0.059	0.901
CCL20	GPR183	9606.ENSP00000351671	9606.ENSP00000365596	0	0	0	0	0	0	0.9	0.064	0.902
CCL20	LPAR1	9606.ENSP00000351671	9606.ENSP00000363553	0	0	0	0	0	0	0.9	0.075	0.903
CCL20	HCAR3	9606.ENSP00000351671	9606.ENSP00000436714	0	0	0	0	0.088	0	0.9	0	0.904
CCL20	HCAR2	9606.ENSP00000351671	9606.ENSP00000375066	0	0	0	0	0.076	0	0.9	0.07	0.906
CCL20	FPR1	9606.ENSP00000351671	9606.ENSP00000471493	0	0	0	0	0	0	0.9	0.146	0.91
CCL20	FPR2	9606.ENSP00000351671	9606.ENSP00000468897	0	0	0	0	0	0	0.9	0.187	0.915
CCL20	CCL4	9606.ENSP00000351671	9606.ENSP00000482259	0	0	0	0	0.099	0	0.9	0.698	0.97
CCL20	IL10	9606.ENSP00000351671	9606.ENSP00000412237	0	0	0	0	0.062	0	0.9	0.795	0.979
CCL3	TNFRSF1A	9606.ENSP00000477908	9606.ENSP00000162749	0	0	0	0	0.056	0	0	0.425	0.434
CCL3	TGFB1	9606.ENSP00000477908	9606.ENSP00000221930	0	0	0	0	0.081	0.379	0	0.366	0.607
CCL3	TNFSF8	9606.ENSP00000477908	9606.ENSP00000223795	0	0	0	0	0.194	0	0	0.416	0.509
CCL3	MPO	9606.ENSP00000477908	9606.ENSP00000225275	0	0	0	0	0.077	0	0	0.504	0.523
CCL3	PLEK	9606.ENSP00000477908	9606.ENSP00000234313	0	0	0	0	0.557	0	0	0.093	0.581
CCL3	SELL	9606.ENSP00000477908	9606.ENSP00000236147	0	0	0	0	0.096	0	0	0.519	0.546
CCL3	SRGN	9606.ENSP00000477908	9606.ENSP00000242465	0	0	0	0	0.306	0.379	0	0.172	0.612
CCL3	TREM1	9606.ENSP00000477908	9606.ENSP00000244709	0	0	0	0	0.213	0	0	0.434	0.536
CCL3	IRF1	9606.ENSP00000477908	9606.ENSP00000245414	0	0	0	0	0.107	0	0	0.374	0.418
CCL3	CD68	9606.ENSP00000477908	9606.ENSP00000250092	0	0	0	0	0.129	0	0	0.576	0.615
CCL3	CRP	9606.ENSP00000477908	9606.ENSP00000255030	0	0	0	0	0	0	0	0.452	0.452
CCL3	IL1RN	9606.ENSP00000477908	9606.ENSP00000259206	0	0	0	0	0.232	0	0	0.538	0.63
CCL3	TLR2	9606.ENSP00000477908	9606.ENSP00000260010	0	0	0	0	0.208	0	0	0.647	0.709
CCL3	TYROBP	9606.ENSP00000477908	9606.ENSP00000262629	0	0	0	0	0.336	0	0	0.27	0.495
CCL3	IL1B	9606.ENSP00000477908	9606.ENSP00000263341	0	0	0	0	0.682	0	0	0.835	0.945
CCL3	SELP	9606.ENSP00000477908	9606.ENSP00000263686	0	0	0	0	0.088	0	0	0.445	0.472
CCL3	STAT3	9606.ENSP00000477908	9606.ENSP00000264657	0	0	0	0	0	0	0.9	0.487	0.946
CCL3	ICAM1	9606.ENSP00000477908	9606.ENSP00000264832	0	0	0	0	0.117	0	0	0.651	0.679
CCL3	IRF8	9606.ENSP00000477908	9606.ENSP00000268638	0	0	0	0	0.287	0	0	0.268	0.455
CCL3	FCGR2A	9606.ENSP00000477908	9606.ENSP00000271450	0	0	0	0	0.16	0	0	0.416	0.489
CCL3	CSF1R	9606.ENSP00000477908	9606.ENSP00000286301	0	0	0	0	0.162	0	0	0.413	0.487
CCL3	CXCL16	9606.ENSP00000477908	9606.ENSP00000293778	0	0	0	0	0.098	0	0	0.566	0.591
CCL3	CXCR1	9606.ENSP00000477908	9606.ENSP00000295683	0	0	0	0	0.095	0	0.6	0.621	0.85
CCL3	PPBP	9606.ENSP00000477908	9606.ENSP00000296028	0	0	0	0	0.136	0	0	0.523	0.57
CCL3	CCR1	9606.ENSP00000477908	9606.ENSP00000296140	0	0	0	0	0.333	0.379	0.6	0.881	0.977
CCL3	CXCR2	9606.ENSP00000477908	9606.ENSP00000319635	0	0	0	0	0.061	0	0.6	0.811	0.923
CCL3	CSF1	9606.ENSP00000477908	9606.ENSP00000327513	0	0	0	0	0.107	0	0	0.613	0.64
CCL3	SOCS3	9606.ENSP00000477908	9606.ENSP00000330341	0	0	0	0	0.098	0	0	0.398	0.434
CCL3	IL1R2	9606.ENSP00000477908	9606.ENSP00000330959	0	0	0	0	0.133	0	0	0.381	0.441
CCL3	CD86	9606.ENSP00000477908	9606.ENSP00000332049	0	0	0	0	0.345	0	0	0.586	0.717
CCL3	CCRL2	9606.ENSP00000477908	9606.ENSP00000349967	0	0	0	0	0.232	0	0	0.578	0.662
CCL3	CD163	9606.ENSP00000477908	9606.ENSP00000352071	0	0	0	0	0.154	0	0	0.457	0.521
CCL3	PTGS2	9606.ENSP00000477908	9606.ENSP00000356438	0	0	0	0	0.121	0	0	0.502	0.544
CCL3	MMP9	9606.ENSP00000477908	9606.ENSP00000361405	0	0	0	0	0.14	0	0	0.569	0.613
CCL3	TLR4	9606.ENSP00000477908	9606.ENSP00000363089	0	0	0	0	0.108	0	0	0.814	0.828
CCL3	TNFRSF1B	9606.ENSP00000477908	9606.ENSP00000365435	0	0	0	0	0.222	0	0	0.421	0.53
CCL3	IL2RA	9606.ENSP00000477908	9606.ENSP00000369293	0	0	0	0	0.197	0	0	0.518	0.596
CCL3	TLR7	9606.ENSP00000477908	9606.ENSP00000370034	0	0	0	0	0.123	0	0	0.579	0.615
CCL3	CD274	9606.ENSP00000477908	9606.ENSP00000370989	0	0	0	0	0.119	0	0	0.438	0.484
CCL3	ITGB2	9606.ENSP00000477908	9606.ENSP00000380948	0	0	0	0	0.231	0	0	0.313	0.449
CCL3	IL1R1	9606.ENSP00000477908	9606.ENSP00000386380	0	0	0	0	0	0	0	0.473	0.473
CCL3	CD44	9606.ENSP00000477908	9606.ENSP00000398632	0	0	0	0	0.062	0	0	0.412	0.425
CCL3	IL10	9606.ENSP00000477908	9606.ENSP00000412237	0	0	0	0	0.099	0	0.9	0.825	0.982
CCL3	MRC1	9606.ENSP00000477908	9606.ENSP00000455897	0	0	0	0	0.117	0	0	0.482	0.524
CCL3	CCL4	9606.ENSP00000477908	9606.ENSP00000482259	0	0	0	0.954	0.974	0.379	0	0.941	0.983
CCL4	LCP2	9606.ENSP00000482259	9606.ENSP00000046794	0	0	0	0	0.573	0	0	0.138	0.616
CCL4	TNFRSF1A	9606.ENSP00000482259	9606.ENSP00000162749	0	0	0	0	0.061	0	0	0.44	0.451
CCL4	TGFB1	9606.ENSP00000482259	9606.ENSP00000221930	0	0	0	0	0.061	0	0	0.437	0.449
CCL4	TNFSF8	9606.ENSP00000482259	9606.ENSP00000223795	0	0	0	0	0.297	0	0	0.468	0.61
CCL4	MPO	9606.ENSP00000482259	9606.ENSP00000225275	0	0	0	0	0.076	0	0	0.416	0.437
CCL4	PLEK	9606.ENSP00000482259	9606.ENSP00000234313	0	0	0	0	0.623	0	0	0.073	0.636
CCL4	SELL	9606.ENSP00000482259	9606.ENSP00000236147	0	0	0	0	0.125	0	0	0.47	0.516
CCL4	TAS2R10	9606.ENSP00000482259	9606.ENSP00000240619	0	0	0	0	0	0	0.9	0	0.9
CCL4	TREM1	9606.ENSP00000482259	9606.ENSP00000244709	0	0	0	0	0.302	0	0	0.391	0.557
CCL4	IRF1	9606.ENSP00000482259	9606.ENSP00000245414	0	0	0	0	0.161	0	0	0.441	0.511
CCL4	TAS2R3	9606.ENSP00000482259	9606.ENSP00000247879	0	0	0	0	0	0	0.9	0	0.9
CCL4	TAS2R4	9606.ENSP00000482259	9606.ENSP00000247881	0	0	0	0	0	0	0.9	0	0.9
CCL4	CD68	9606.ENSP00000482259	9606.ENSP00000250092	0	0	0	0	0.111	0	0	0.475	0.513
CCL4	CRP	9606.ENSP00000482259	9606.ENSP00000255030	0	0	0	0	0	0	0	0.474	0.474
CCL4	IL1RN	9606.ENSP00000482259	9606.ENSP00000259206	0	0	0	0	0.231	0	0	0.522	0.616
CCL4	TLR2	9606.ENSP00000482259	9606.ENSP00000260010	0	0	0	0	0.262	0	0	0.575	0.673
CCL4	TYROBP	9606.ENSP00000482259	9606.ENSP00000262629	0	0	0	0	0.553	0	0	0.212	0.632
CCL4	IL1B	9606.ENSP00000482259	9606.ENSP00000263341	0	0	0	0	0.619	0	0	0.839	0.936
CCL4	SELP	9606.ENSP00000482259	9606.ENSP00000263686	0	0	0	0	0.115	0	0	0.374	0.422
CCL4	STAT3	9606.ENSP00000482259	9606.ENSP00000264657	0	0	0	0	0	0	0.9	0.459	0.943
CCL4	ICAM1	9606.ENSP00000482259	9606.ENSP00000264832	0	0	0	0	0.096	0	0	0.581	0.605
CCL4	PRKAR2B	9606.ENSP00000482259	9606.ENSP00000265717	0	0	0	0	0	0	0.9	0	0.9
CCL4	IRF8	9606.ENSP00000482259	9606.ENSP00000268638	0	0	0	0	0.343	0	0	0.295	0.518
CCL4	CD53	9606.ENSP00000482259	9606.ENSP00000271324	0	0	0	0	0.347	0	0	0.12	0.4
CCL4	FCGR2A	9606.ENSP00000482259	9606.ENSP00000271450	0	0	0	0	0.162	0	0	0.348	0.43
CCL4	CSF1R	9606.ENSP00000482259	9606.ENSP00000286301	0	0	0	0	0.352	0	0	0.327	0.545
CCL4	CXCL16	9606.ENSP00000482259	9606.ENSP00000293778	0	0	0	0	0.102	0	0.9	0.528	0.953
CCL4	CXCR1	9606.ENSP00000482259	9606.ENSP00000295683	0	0	0	0	0.124	0.124	0.9	0.576	0.963
CCL4	PPBP	9606.ENSP00000482259	9606.ENSP00000296028	0	0	0	0	0.16	0	0.9	0.482	0.952
CCL4	CCR1	9606.ENSP00000482259	9606.ENSP00000296140	0	0	0	0	0.359	0.481	0.9	0.73	0.989
CCL4	MAP2K1	9606.ENSP00000482259	9606.ENSP00000302486	0	0	0	0	0	0	0.9	0.146	0.91
CCL4	S1PR1	9606.ENSP00000482259	9606.ENSP00000305416	0	0	0	0	0.077	0	0.9	0.145	0.914
CCL4	CXCR2	9606.ENSP00000482259	9606.ENSP00000319635	0	0	0	0	0.089	0.124	0.9	0.605	0.964
CCL4	CSF1	9606.ENSP00000482259	9606.ENSP00000327513	0	0	0	0	0.095	0	0	0.582	0.605
CCL4	IL1R2	9606.ENSP00000482259	9606.ENSP00000330959	0	0	0	0	0.147	0	0	0.37	0.439
CCL4	CD86	9606.ENSP00000482259	9606.ENSP00000332049	0	0	0	0	0.346	0	0	0.548	0.692
CCL4	CCRL2	9606.ENSP00000482259	9606.ENSP00000349967	0	0	0	0	0.232	0.124	0	0.56	0.678
CCL4	CD163	9606.ENSP00000482259	9606.ENSP00000352071	0	0	0	0	0.198	0	0	0.399	0.497
CCL4	MPEG1	9606.ENSP00000482259	9606.ENSP00000354335	0	0	0	0	0.375	0	0	0.111	0.421
CCL4	EZR	9606.ENSP00000482259	9606.ENSP00000356042	0	0	0	0	0	0	0.9	0.094	0.905
CCL4	PTGS2	9606.ENSP00000482259	9606.ENSP00000356438	0	0	0	0	0.11	0	0	0.438	0.479
CCL4	NCF2	9606.ENSP00000482259	9606.ENSP00000356505	0	0	0	0	0.529	0	0	0.131	0.573
CCL4	GNAI3	9606.ENSP00000482259	9606.ENSP00000358867	0	0	0	0	0	0	0.9	0	0.9
CCL4	MMP9	9606.ENSP00000482259	9606.ENSP00000361405	0	0	0	0	0.152	0	0	0.525	0.58
CCL4	TLR4	9606.ENSP00000482259	9606.ENSP00000363089	0	0	0	0	0.201	0	0	0.593	0.661
CCL4	FGR	9606.ENSP00000482259	9606.ENSP00000363117	0	0	0	0	0.37	0	0.9	0.113	0.939
CCL4	LPAR1	9606.ENSP00000482259	9606.ENSP00000363553	0	0	0	0	0	0.124	0.9	0.056	0.91
CCL4	TNFRSF1B	9606.ENSP00000482259	9606.ENSP00000365435	0	0	0	0	0.229	0	0	0.473	0.576
CCL4	GPR183	9606.ENSP00000482259	9606.ENSP00000365596	0	0	0	0	0.452	0	0.9	0.149	0.949
CCL4	IL2RA	9606.ENSP00000482259	9606.ENSP00000369293	0	0	0	0	0.191	0	0	0.536	0.608
CCL4	TLR7	9606.ENSP00000482259	9606.ENSP00000370034	0	0	0	0	0.222	0	0	0.531	0.619
CCL4	CD274	9606.ENSP00000482259	9606.ENSP00000370989	0	0	0	0	0.17	0	0	0.449	0.523
CCL4	HCAR2	9606.ENSP00000482259	9606.ENSP00000375066	0	0	0	0	0.198	0.124	0.9	0.065	0.925
CCL4	TAS2R13	9606.ENSP00000482259	9606.ENSP00000375095	0	0	0	0	0	0	0.9	0	0.9
CCL4	LILRB2	9606.ENSP00000482259	9606.ENSP00000375629	0	0	0	0	0.554	0	0	0.156	0.607
CCL4	ITGB2	9606.ENSP00000482259	9606.ENSP00000380948	0	0	0	0	0.342	0	0	0.25	0.486
CCL4	PPARA	9606.ENSP00000482259	9606.ENSP00000385523	0	0	0	0	0	0	0.9	0.083	0.904
CCL4	IL1R1	9606.ENSP00000482259	9606.ENSP00000386380	0	0	0	0	0	0	0	0.422	0.422
CCL4	IL10	9606.ENSP00000482259	9606.ENSP00000412237	0	0	0	0	0.107	0	0.9	0.801	0.98
CCL4	TAS2R50	9606.ENSP00000482259	9606.ENSP00000424040	0	0	0	0	0	0	0.9	0	0.9
CCL4	HCAR3	9606.ENSP00000482259	9606.ENSP00000436714	0	0	0	0	0.243	0.124	0.9	0	0.927
CCL4	TAS2R20	9606.ENSP00000482259	9606.ENSP00000441624	0	0	0	0	0	0	0.9	0	0.9
CCL4	HCK	9606.ENSP00000482259	9606.ENSP00000444986	0	0	0	0	0.35	0	0.9	0.201	0.943
CCL4	MRC1	9606.ENSP00000482259	9606.ENSP00000455897	0	0	0	0	0.145	0	0	0.401	0.466
CCL4	FPR2	9606.ENSP00000482259	9606.ENSP00000468897	0	0	0	0	0.139	0.124	0.9	0.214	0.932
CCL4	FPR1	9606.ENSP00000482259	9606.ENSP00000471493	0	0	0	0	0.212	0.124	0.9	0.195	0.936
CCNC	MED28	9606.ENSP00000428982	9606.ENSP00000237380	0	0	0	0	0.097	0.993	0.9	0.485	0.999
CCNC	MED10	9606.ENSP00000428982	9606.ENSP00000255764	0	0	0	0	0.064	0.813	0.9	0.817	0.996
CCNC	CDK4	9606.ENSP00000428982	9606.ENSP00000257904	0	0	0	0	0.063	0.26	0.54	0.535	0.831
CCNC	CDK17	9606.ENSP00000428982	9606.ENSP00000261211	0	0	0	0	0.062	0.266	0	0.43	0.573
CCNC	CDK2	9606.ENSP00000428982	9606.ENSP00000266970	0	0	0	0	0.072	0.268	0.54	0.542	0.837
CCNC	CCNL1	9606.ENSP00000428982	9606.ENSP00000295926	0	0	0	0.639	0	0	0.54	0.322	0.588
CCNC	LPL	9606.ENSP00000428982	9606.ENSP00000309757	0	0	0	0	0	0	0.9	0	0.9
CCNC	TCP1	9606.ENSP00000428982	9606.ENSP00000317334	0	0	0	0	0.259	0.236	0	0.088	0.438
CCNC	GTF2B	9606.ENSP00000428982	9606.ENSP00000359531	0	0	0	0	0.117	0	0	0.583	0.616
CCNC	CDKN1A	9606.ENSP00000428982	9606.ENSP00000384849	0	0	0	0	0	0	0.54	0.47	0.745
CCNC	CEBPD	9606.ENSP00000428982	9606.ENSP00000386165	0	0	0	0	0	0	0.9	0	0.9
CCNC	CEBPA	9606.ENSP00000428982	9606.ENSP00000427514	0	0	0	0	0	0	0.9	0.049	0.9
CCNC	MYC	9606.ENSP00000428982	9606.ENSP00000479618	0	0	0	0	0.049	0.064	0	0.406	0.425
CCNC	CCNE2	9606.ENSP00000428982	9606.ENSP00000429089	0	0	0	0	0.077	0.053	0.36	0.265	0.534
CCNC	GTF2H5	9606.ENSP00000428982	9606.ENSP00000476100	0	0	0	0	0	0.263	0	0.487	0.606
CCNE2	PSMD7	9606.ENSP00000429089	9606.ENSP00000219313	0	0	0	0	0.049	0.183	0.9	0.111	0.921
CCNE2	FBXO5	9606.ENSP00000429089	9606.ENSP00000229758	0	0	0	0	0.51	0	0	0.265	0.625
CCNE2	KRAS	9606.ENSP00000429089	9606.ENSP00000256078	0	0	0	0	0	0.315	0	0.257	0.469
CCNE2	ORC3	9606.ENSP00000429089	9606.ENSP00000257789	0	0	0	0	0.064	0.889	0	0.2	0.909
CCNE2	CDK4	9606.ENSP00000429089	9606.ENSP00000257904	0	0	0	0	0.111	0.265	0.8	0.77	0.965
CCNE2	KIF23	9606.ENSP00000429089	9606.ENSP00000260363	0	0	0	0	0.365	0.15	0	0.219	0.542
CCNE2	CDK17	9606.ENSP00000429089	9606.ENSP00000261211	0	0	0	0	0.111	0.412	0	0.167	0.526
CCNE2	E2F3	9606.ENSP00000429089	9606.ENSP00000262904	0	0	0	0	0.11	0.169	0	0.692	0.752
CCNE2	DBF4	9606.ENSP00000429089	9606.ENSP00000265728	0	0	0	0	0.178	0.127	0	0.28	0.439
CCNE2	CDK2	9606.ENSP00000429089	9606.ENSP00000266970	0	0	0	0	0.199	0.997	0.9	0.856	0.999
CCNE2	PLK2	9606.ENSP00000429089	9606.ENSP00000274289	0	0	0	0	0.189	0.175	0	0.233	0.442
CCNE2	CCT2	9606.ENSP00000429089	9606.ENSP00000299300	0	0	0	0	0.065	0	0.9	0.045	0.902
CCNE2	TCP1	9606.ENSP00000429089	9606.ENSP00000317334	0	0	0	0	0.052	0	0.9	0	0.901
CCNE2	PSMD12	9606.ENSP00000429089	9606.ENSP00000348442	0	0	0	0	0.062	0	0.9	0.046	0.902
CCNE2	E2F4	9606.ENSP00000429089	9606.ENSP00000368686	0	0	0	0	0.084	0.182	0.9	0.582	0.964
CCNE2	CDKN1A	9606.ENSP00000429089	9606.ENSP00000384849	0	0	0	0	0.063	0.896	0.9	0.62	0.995
CCNE2	PSMD14	9606.ENSP00000429089	9606.ENSP00000386541	0	0	0	0	0.06	0.183	0.9	0.125	0.923
CCNE2	PSMD6	9606.ENSP00000429089	9606.ENSP00000418695	0	0	0	0	0.061	0.261	0.9	0.047	0.925
CCNE2	DP2	9606.ENSP00000429089	9606.ENSP00000420616	0	0	0	0	0.085	0.171	0	0.387	0.495
CCNE2	MYC	9606.ENSP00000429089	9606.ENSP00000479618	0	0	0	0	0.077	0	0.9	0.699	0.969
CCNL1	CDK4	9606.ENSP00000295926	9606.ENSP00000257904	0	0	0	0	0.051	0.883	0.54	0.131	0.949
CCNL1	CDK2	9606.ENSP00000295926	9606.ENSP00000266970	0	0	0	0	0.061	0.19	0.54	0.51	0.806
CCNL1	CDKN1A	9606.ENSP00000295926	9606.ENSP00000384849	0	0	0	0	0	0	0.54	0.295	0.661
[truncated: 7,236 more rows]

## Sheet: subtype 3
#node1	node2	node1_string_id	node2_string_id	neighborhood_on_chromosome	gene_fusion	phylogenetic_cooccurrence	homology	coexpression	experimentally_determined_interaction	database_annotated	automated_textmining	combined_score
AADAC	GNPNAT1	9606.ENSP00000232892	9606.ENSP00000216410	0	0	0	0	0.097	0	0	0.38	0.416
AADAC	ABHD10	9606.ENSP00000232892	9606.ENSP00000273359	0.046	0	0	0	0.05	0	0	0.469	0.477
AADAC	SUCNR1	9606.ENSP00000232892	9606.ENSP00000355156	0	0	0	0	0.078	0	0	0.665	0.678
ABCB7	SLC11A1	9606.ENSP00000253577	9606.ENSP00000233202	0.07	0	0	0	0.063	0	0	0.367	0.401
ABCB7	NDUFB6	9606.ENSP00000253577	9606.ENSP00000369176	0	0	0	0	0.069	0.387	0	0	0.404
ABCB7	ACAT1	9606.ENSP00000253577	9606.ENSP00000265838	0	0	0	0	0.064	0.406	0	0.083	0.445
ABCB7	TMEM14C	9606.ENSP00000253577	9606.ENSP00000444561	0	0	0	0	0.069	0	0	0.537	0.551
ABCB7	IGBP1	9606.ENSP00000253577	9606.ENSP00000363661	0	0	0	0	0.581	0	0	0	0.581
ABCB7	APOOL	9606.ENSP00000253577	9606.ENSP00000362268	0	0	0	0	0.534	0	0	0.169	0.596
ABCB7	ABCE1	9606.ENSP00000253577	9606.ENSP00000296577	0	0	0	0	0.08	0	0	0.745	0.756
ABCB7	NFU1	9606.ENSP00000253577	9606.ENSP00000387219	0	0	0	0	0.146	0	0	0.788	0.811
ABCB7	FECH	9606.ENSP00000253577	9606.ENSP00000372326	0	0	0	0	0.063	0.447	0	0.904	0.946
ABCB7	NUBP1	9606.ENSP00000253577	9606.ENSP00000283027	0	0	0	0	0.167	0.377	0.9	0.787	0.987
ABCE1	EIF3E	9606.ENSP00000296577	9606.ENSP00000220849	0	0	0	0	0.635	0	0	0.321	0.742
ABCE1	YAE1D1	9606.ENSP00000296577	9606.ENSP00000223273	0	0	0	0	0.063	0.398	0	0.68	0.804
ABCE1	CEBPZ	9606.ENSP00000296577	9606.ENSP00000234170	0	0	0	0	0.656	0	0	0.227	0.723
ABCE1	ABCG2	9606.ENSP00000296577	9606.ENSP00000237612	0	0	0	0	0	0	0	0.726	0.726
ABCE1	NAA50	9606.ENSP00000296577	9606.ENSP00000240922	0	0	0	0	0.63	0	0	0	0.63
ABCE1	EIF2S3	9606.ENSP00000296577	9606.ENSP00000253039	0	0	0	0	0.59	0	0	0.056	0.596
ABCE1	EIF2S1	9606.ENSP00000296577	9606.ENSP00000256383	0	0	0	0	0.66	0	0	0.185	0.711
ABCE1	RANBP6	9606.ENSP00000296577	9606.ENSP00000259569	0	0	0	0	0.462	0	0	0.041	0.462
ABCE1	MRPL15	9606.ENSP00000296577	9606.ENSP00000260102	0	0	0	0	0.247	0.387	0	0.048	0.522
ABCE1	NDUFAF1	9606.ENSP00000296577	9606.ENSP00000260361	0	0	0	0	0.519	0	0	0	0.519
ABCE1	RSL24D1	9606.ENSP00000296577	9606.ENSP00000260443	0	0.749	0	0	0.386	0.713	0	0.317	0.965
ABCE1	IPO5	9606.ENSP00000296577	9606.ENSP00000261574	0	0	0	0	0.851	0	0	0.064	0.855
ABCE1	EIF3J	9606.ENSP00000296577	9606.ENSP00000261868	0	0	0	0	0.575	0.867	0	0.817	0.988
ABCE1	DDX18	9606.ENSP00000296577	9606.ENSP00000263239	0	0	0	0	0.913	0.139	0	0.095	0.926
ABCE1	PNO1	9606.ENSP00000296577	9606.ENSP00000263657	0.044	0	0	0	0.361	0	0	0.506	0.672
ABCE1	PSMA5	9606.ENSP00000296577	9606.ENSP00000271308	0	0	0.229	0	0.272	0.117	0	0	0.461
ABCE1	CCT6A	9606.ENSP00000296577	9606.ENSP00000275603	0	0	0	0	0.685	0	0	0.069	0.694
ABCE1	RPS3	9606.ENSP00000296577	9606.ENSP00000278572	0	0	0	0	0.424	0.809	0	0.258	0.911
ABCE1	CCT5	9606.ENSP00000296577	9606.ENSP00000280326	0	0	0.228	0	0.888	0	0	0.069	0.913
ABCE1	NUBP1	9606.ENSP00000296577	9606.ENSP00000283027	0	0	0	0	0.048	0	0	0.751	0.753
ABCE1	RIOK2	9606.ENSP00000296577	9606.ENSP00000283109	0	0	0	0	0.344	0	0	0.567	0.704
ABCE1	EIF1AX	9606.ENSP00000296577	9606.ENSP00000368927	0	0	0	0	0.229	0	0	0.268	0.411
ABCE1	FECH	9606.ENSP00000296577	9606.ENSP00000372326	0	0	0	0	0	0.157	0	0.335	0.415
ABCE1	PSMA1	9606.ENSP00000296577	9606.ENSP00000414359	0	0	0.21	0	0.278	0	0	0.058	0.416
ABCE1	USP10	9606.ENSP00000296577	9606.ENSP00000457411	0	0	0	0	0.135	0.361	0	0	0.424
ABCE1	VAPA	9606.ENSP00000296577	9606.ENSP00000345656	0	0	0	0	0	0.41	0	0.079	0.433
ABCE1	DDX1	9606.ENSP00000296577	9606.ENSP00000370745	0	0	0	0	0.385	0.065	0	0.096	0.435
ABCE1	DP2	9606.ENSP00000296577	9606.ENSP00000420616	0	0	0	0	0.063	0.44	0	0	0.452
ABCE1	TCP1	9606.ENSP00000296577	9606.ENSP00000317334	0	0	0	0	0.425	0	0	0.097	0.458
ABCE1	PSMC2	9606.ENSP00000296577	9606.ENSP00000391211	0	0	0	0	0.443	0.117	0	0	0.487
ABCE1	PSMD14	9606.ENSP00000296577	9606.ENSP00000386541	0	0	0	0	0.449	0.117	0	0.05	0.497
ABCE1	CCT2	9606.ENSP00000296577	9606.ENSP00000299300	0	0	0	0	0.486	0	0	0.075	0.504
ABCE1	RAN	9606.ENSP00000296577	9606.ENSP00000446215	0	0	0	0	0.507	0	0	0	0.507
ABCE1	G3BP2	9606.ENSP00000296577	9606.ENSP00000352738	0	0	0	0	0.339	0.323	0	0.056	0.541
ABCE1	NFU1	9606.ENSP00000296577	9606.ENSP00000387219	0	0	0	0	0.084	0	0	0.53	0.551
ABCE1	NMD3	9606.ENSP00000296577	9606.ENSP00000419004	0	0	0	0	0.412	0	0	0.276	0.556
ABCE1	RPF2	9606.ENSP00000296577	9606.ENSP00000402338	0	0	0	0	0.538	0	0	0.083	0.558
ABCE1	ANAPC10	9606.ENSP00000296577	9606.ENSP00000478501	0	0	0	0	0.286	0.126	0	0.357	0.563
ABCE1	SRP72	9606.ENSP00000296577	9606.ENSP00000342181	0	0	0	0	0.559	0	0	0.05	0.563
ABCE1	CCT4	9606.ENSP00000296577	9606.ENSP00000377958	0	0	0.232	0	0.46	0	0	0.069	0.58
ABCE1	RRP15	9606.ENSP00000296577	9606.ENSP00000355899	0	0	0	0	0.585	0	0	0	0.585
ABCE1	TFB2M	9606.ENSP00000296577	9606.ENSP00000355471	0	0	0	0	0.603	0	0	0	0.603
ABCE1	MRPL24	9606.ENSP00000296577	9606.ENSP00000354525	0	0	0	0	0.063	0.616	0	0	0.624
ABCE1	EIF3M	9606.ENSP00000296577	9606.ENSP00000436049	0	0	0	0	0.533	0	0	0.305	0.661
ABCE1	CIRH1A	9606.ENSP00000296577	9606.ENSP00000327179	0	0	0	0	0.527	0	0	0.327	0.668
ABCE1	PAICS	9606.ENSP00000296577	9606.ENSP00000382595	0	0	0	0	0.637	0	0	0.126	0.669
ABCE1	WDR3	9606.ENSP00000296577	9606.ENSP00000308179	0	0	0	0	0.67	0	0	0	0.67
ABCE1	NOC3L	9606.ENSP00000296577	9606.ENSP00000360412	0	0	0	0	0.704	0	0	0	0.704
ABCE1	MRPS15	9606.ENSP00000296577	9606.ENSP00000362208	0	0	0	0	0.159	0.713	0	0.062	0.754
ABCE1	RPL22L1	9606.ENSP00000296577	9606.ENSP00000346080	0	0	0	0	0.114	0.742	0	0.065	0.767
ABCE1	EIF3I	9606.ENSP00000296577	9606.ENSP00000362688	0	0	0	0	0.493	0.186	0	0.486	0.769
ABCE1	WDR36	9606.ENSP00000296577	9606.ENSP00000423067	0	0	0	0	0.776	0	0	0	0.776
ABCE1	EIF3L	9606.ENSP00000296577	9606.ENSP00000485663	0	0	0	0	0.66	0	0	0.4	0.787
ABCE1	GSPT1	9606.ENSP00000296577	9606.ENSP00000398131	0	0	0	0	0.457	0.202	0	0.556	0.791
ABCE1	RPL36AL	9606.ENSP00000296577	9606.ENSP00000346012	0	0	0	0	0	0.791	0	0.069	0.797
ABCE1	NSA2	9606.ENSP00000296577	9606.ENSP00000483484	0	0	0	0	0.274	0.699	0	0.217	0.814
ABCE1	RPS27L	9606.ENSP00000296577	9606.ENSP00000331019	0	0	0	0	0.096	0.801	0	0.055	0.815
ABCE1	RPL27A	9606.ENSP00000296577	9606.ENSP00000346015	0	0	0	0	0.304	0.75	0	0.094	0.828
ABCE1	BBS10	9606.ENSP00000296577	9606.ENSP00000376946	0	0	0	0	0.834	0	0	0.069	0.838
ABCE1	RPS29	9606.ENSP00000296577	9606.ENSP00000379339	0	0	0	0	0.233	0.82	0	0.05	0.857
ABCE1	RPS2	9606.ENSP00000296577	9606.ENSP00000341885	0	0	0	0	0.267	0.786	0	0.17	0.858
ABCE1	DRG1	9606.ENSP00000296577	9606.ENSP00000329715	0	0	0.204	0	0.854	0	0	0.068	0.882
ABCE1	RPLP0	9606.ENSP00000296577	9606.ENSP00000449328	0	0	0	0	0.385	0.809	0	0.113	0.886
ABCE1	POLR1B	9606.ENSP00000296577	9606.ENSP00000444136	0	0	0	0	0.825	0.117	0	0.375	0.895
ABCE1	EIF2S2	9606.ENSP00000296577	9606.ENSP00000364119	0	0	0	0	0.876	0.194	0	0.131	0.905
ABCE1	RPL9	9606.ENSP00000296577	9606.ENSP00000400467	0	0	0.226	0	0.386	0.771	0	0.269	0.91
ABCE1	RPS28	9606.ENSP00000296577	9606.ENSP00000472469	0	0	0	0	0.201	0.96	0	0	0.966
ABCE1	RPL24	9606.ENSP00000296577	9606.ENSP00000377640	0	0	0	0	0.186	0.96	0	0.06	0.966
ABCE1	RPS21	9606.ENSP00000296577	9606.ENSP00000345957	0	0	0	0	0.196	0.96	0	0.11	0.969
ABCE1	RPL27	9606.ENSP00000296577	9606.ENSP00000464813	0	0	0	0	0.298	0.96	0	0	0.97
ABCE1	RPS9	9606.ENSP00000296577	9606.ENSP00000302896	0	0	0	0	0.277	0.96	0	0.057	0.97
ABCE1	RPS17	9606.ENSP00000296577	9606.ENSP00000346046	0.214	0	0	0	0.116	0.96	0	0.086	0.971
ABCE1	RPL22	9606.ENSP00000296577	9606.ENSP00000346088	0	0	0	0	0.276	0.96	0	0.126	0.972
ABCE1	RPS24	9606.ENSP00000296577	9606.ENSP00000414321	0	0	0	0	0.363	0.96	0	0.042	0.973
ABCE1	RPS19	9606.ENSP00000296577	9606.ENSP00000470972	0	0	0	0	0.306	0.96	0	0.124	0.973
ABCE1	RPS5	9606.ENSP00000296577	9606.ENSP00000472985	0	0	0	0	0.37	0.96	0	0.041	0.973
ABCE1	RPS27	9606.ENSP00000296577	9606.ENSP00000357555	0	0	0	0	0.301	0.963	0	0.128	0.975
ABCE1	RPS7	9606.ENSP00000296577	9606.ENSP00000339095	0	0	0	0	0.406	0.96	0	0.105	0.976
ABCE1	RPL15	9606.ENSP00000296577	9606.ENSP00000309334	0.043	0	0.226	0	0.325	0.96	0	0	0.977
ABCE1	RPL7A	9606.ENSP00000296577	9606.ENSP00000361076	0	0	0	0	0.32	0.96	0	0.273	0.978
ABCE1	RPS23	9606.ENSP00000296577	9606.ENSP00000296674	0	0	0	0	0.284	0.96	0	0.323	0.979
ABCE1	RPL26	9606.ENSP00000296577	9606.ENSP00000463784	0	0	0.289	0	0.316	0.96	0	0.061	0.979
ABCE1	RPS15A	9606.ENSP00000296577	9606.ENSP00000318646	0	0	0	0	0.354	0.96	0	0.381	0.982
ABCE1	RNASEL	9606.ENSP00000296577	9606.ENSP00000356530	0	0	0	0	0	0.379	0.9	0.761	0.983
ABCE1	RPS3A	9606.ENSP00000296577	9606.ENSP00000346050	0	0	0	0	0.374	0.975	0	0	0.984
ABCE1	RPS13	9606.ENSP00000296577	9606.ENSP00000435777	0	0	0.211	0	0.45	0.96	0	0.209	0.984
ABCG2	SLC10A1	9606.ENSP00000237612	9606.ENSP00000216540	0	0	0	0	0.062	0	0	0.597	0.605
ABCG2	KITLG	9606.ENSP00000237612	9606.ENSP00000228280	0	0	0	0	0.067	0	0	0.384	0.4
ABCG2	NCAPG	9606.ENSP00000237612	9606.ENSP00000251496	0	0	0	0	0.053	0	0	0.422	0.429
ABCG2	SLCO4C1	9606.ENSP00000237612	9606.ENSP00000309741	0	0	0	0	0	0	0	0.429	0.429
ABCG2	FECH	9606.ENSP00000237612	9606.ENSP00000372326	0.042	0	0	0	0.063	0	0	0.421	0.435
ABCG2	DHFR	9606.ENSP00000237612	9606.ENSP00000396308	0	0	0	0	0	0	0	0.435	0.435
ABCG2	SUCLG2	9606.ENSP00000237612	9606.ENSP00000419325	0	0	0	0	0	0	0	0.436	0.436
ABCG2	GSTP1	9606.ENSP00000237612	9606.ENSP00000381607	0	0	0	0	0.062	0	0	0.427	0.439
ABCG2	GJA1	9606.ENSP00000237612	9606.ENSP00000282561	0	0	0	0	0	0	0	0.442	0.442
ABCG2	PECAM1	9606.ENSP00000237612	9606.ENSP00000457421	0	0	0	0	0	0	0	0.447	0.447
ABCG2	PTPRC	9606.ENSP00000237612	9606.ENSP00000411355	0	0	0	0	0.062	0	0	0.443	0.455
ABCG2	HPGDS	9606.ENSP00000237612	9606.ENSP00000295256	0	0	0	0	0	0	0	0.474	0.474
ABCG2	TYMS	9606.ENSP00000237612	9606.ENSP00000315644	0	0	0	0	0	0	0	0.497	0.497
ABCG2	KDR	9606.ENSP00000237612	9606.ENSP00000263923	0	0	0	0	0.065	0.076	0	0.477	0.508
ABCG2	LYVE1	9606.ENSP00000237612	9606.ENSP00000256178	0	0	0	0	0.061	0	0	0.507	0.518
ABCG2	THY1	9606.ENSP00000237612	9606.ENSP00000284240	0	0	0	0	0	0	0	0.554	0.554
ABCG2	AHR	9606.ENSP00000237612	9606.ENSP00000242057	0	0	0	0	0	0	0	0.697	0.697
ABCG2	ALDH1A1	9606.ENSP00000237612	9606.ENSP00000297785	0	0	0	0	0.065	0	0	0.701	0.708
ABCG2	KIT	9606.ENSP00000237612	9606.ENSP00000288135	0	0	0	0	0	0.057	0	0.769	0.773
ABHD10	ABHD17A	9606.ENSP00000273359	9606.ENSP00000250974	0.044	0	0	0	0.049	0	0	0.481	0.487
ABHD10	SCPEP1	9606.ENSP00000273359	9606.ENSP00000262288	0	0	0	0	0.064	0	0	0.393	0.408
ABHD10	C21orf91	9606.ENSP00000273359	9606.ENSP00000284881	0	0	0	0	0	0	0	0.426	0.426
ABHD10	TEX30	9606.ENSP00000273359	9606.ENSP00000365200	0	0	0	0	0	0	0	0.557	0.557
ABHD17A	TEX30	9606.ENSP00000250974	9606.ENSP00000365200	0	0	0	0	0	0	0	0.45	0.45
ABHD17A	PPT1	9606.ENSP00000250974	9606.ENSP00000394863	0.072	0	0	0	0	0	0	0.456	0.474
ABHD17A	OAZ1	9606.ENSP00000250974	9606.ENSP00000473381	0	0	0	0	0.095	0	0	0.543	0.569
ABHD17A	ADAMTS10	9606.ENSP00000250974	9606.ENSP00000270328	0	0	0	0	0.076	0	0	0.554	0.57
ABRACL	EMC4	9606.ENSP00000356632	9606.ENSP00000267750	0	0	0	0	0	0	0	0.406	0.406
ABRACL	TMX1	9606.ENSP00000356632	9606.ENSP00000393316	0	0	0	0	0.136	0	0	0.354	0.418
ABRACL	FAM49A	9606.ENSP00000356632	9606.ENSP00000370724	0	0	0	0	0.087	0	0	0.439	0.466
ACADM	OXCT1	9606.ENSP00000359871	9606.ENSP00000196371	0.071	0	0	0	0.061	0	0	0.441	0.47
ACADM	DECR1	9606.ENSP00000359871	9606.ENSP00000220764	0.042	0	0	0	0.564	0.054	0	0.282	0.679
ACADM	LAP3	9606.ENSP00000359871	9606.ENSP00000226299	0	0.011	0	0	0	0	0	0.511	0.511
ACADM	FABP4	9606.ENSP00000359871	9606.ENSP00000256104	0	0	0	0	0.062	0	0	0.402	0.415
ACADM	NDUFB5	9606.ENSP00000359871	9606.ENSP00000259037	0	0	0	0	0.259	0	0	0.304	0.462
ACADM	ACAT1	9606.ENSP00000359871	9606.ENSP00000265838	0.055	0	0	0	0.422	0	0.9	0.326	0.958
ACADM	UQCRC2	9606.ENSP00000359871	9606.ENSP00000268379	0	0	0	0	0.247	0.372	0	0.296	0.638
ACADM	PGD	9606.ENSP00000359871	9606.ENSP00000270776	0	0	0	0	0.063	0	0	0.397	0.411
ACADM	GNPDA2	9606.ENSP00000359871	9606.ENSP00000295448	0	0	0	0	0.072	0	0	0.387	0.406
ACADM	PRDX3	9606.ENSP00000359871	9606.ENSP00000298510	0	0	0	0	0.349	0	0	0.18	0.443
ACADM	HADHB	9606.ENSP00000359871	9606.ENSP00000325136	0.055	0	0	0	0.59	0	0.9	0.753	0.989
ACADM	ALDH9A1	9606.ENSP00000359871	9606.ENSP00000346827	0.044	0	0	0	0.213	0	0.8	0.39	0.896
ACADM	ACSL3	9606.ENSP00000359871	9606.ENSP00000350012	0.051	0	0	0	0.137	0.087	0	0.328	0.43
ACADM	ACAT2	9606.ENSP00000359871	9606.ENSP00000356015	0.055	0	0	0	0.158	0	0.9	0.144	0.922
ACADM	ACADSB	9606.ENSP00000359871	9606.ENSP00000357873	0	0	0.445	0.821	0.1	0	0.8	0.617	0.845
ACADM	DBT	9606.ENSP00000359871	9606.ENSP00000359151	0.046	0	0	0	0.189	0	0.9	0.217	0.931
ACADM	VDAC2	9606.ENSP00000359871	9606.ENSP00000361635	0	0	0	0	0.088	0.363	0	0.083	0.421
ACADM	SUCLG1	9606.ENSP00000359871	9606.ENSP00000377446	0.077	0	0	0	0.248	0	0	0.242	0.428
ACADM	PSMC2	9606.ENSP00000359871	9606.ENSP00000391211	0	0	0	0	0.085	0.363	0	0.141	0.455
ACADM	CD36	9606.ENSP00000359871	9606.ENSP00000399421	0	0	0	0	0.062	0	0	0.448	0.46
ACADM	TST	9606.ENSP00000359871	9606.ENSP00000385828	0.052	0	0	0	0.463	0	0	0.087	0.494
ACADM	TFAM	9606.ENSP00000359871	9606.ENSP00000420588	0	0	0	0	0.111	0	0	0.474	0.512
ACADM	FABP3	9606.ENSP00000359871	9606.ENSP00000362817	0	0	0	0	0.062	0	0	0.51	0.52
ACADM	HSDL2	9606.ENSP00000359871	9606.ENSP00000381785	0.042	0	0	0	0.48	0.054	0	0.164	0.553
ACADM	LDHB	9606.ENSP00000359871	9606.ENSP00000379386	0.049	0	0	0	0.143	0.363	0	0.25	0.558
ACADM	HMGCL	9606.ENSP00000359871	9606.ENSP00000363614	0.05	0	0	0	0.41	0	0	0.282	0.562
ACADM	BTD	9606.ENSP00000359871	9606.ENSP00000400995	0	0	0	0	0.061	0	0	0.558	0.567
ACADM	RPL9	9606.ENSP00000359871	9606.ENSP00000400467	0	0	0	0	0.077	0	0	0.746	0.755
ACADM	IVD	9606.ENSP00000359871	9606.ENSP00000418397	0	0	0.405	0.806	0.113	0	0.8	0.62	0.848
ACADM	ALDH7A1	9606.ENSP00000359871	9606.ENSP00000387123	0.044	0	0	0	0.134	0	0.8	0.192	0.848
ACADM	SUCLG2	9606.ENSP00000359871	9606.ENSP00000419325	0.06	0	0	0	0.2	0.82	0	0.151	0.87
ACADM	ECHDC1	9606.ENSP00000359871	9606.ENSP00000436585	0.048	0	0.213	0	0.209	0.085	0.9	0.127	0.941
ACADM	PCCB	9606.ENSP00000359871	9606.ENSP00000419027	0.071	0	0	0	0.108	0	0.9	0.387	0.942
ACADM	ALDH6A1	9606.ENSP00000359871	9606.ENSP00000450436	0	0	0	0	0.148	0	0.9	0.567	0.96
ACADM	HADHA	9606.ENSP00000359871	9606.ENSP00000370023	0.048	0	0	0	0.264	0.085	0.9	0.722	0.978
ACADSB	MED31	9606.ENSP00000357873	9606.ENSP00000225728	0	0	0	0	0	0	0	0.47	0.47
ACADSB	ACAT1	9606.ENSP00000357873	9606.ENSP00000265838	0.055	0	0	0	0.441	0	0.9	0.322	0.959
ACADSB	BCKDHA	9606.ENSP00000357873	9606.ENSP00000269980	0	0	0	0	0.11	0	0.9	0.204	0.923
ACADSB	HADHB	9606.ENSP00000357873	9606.ENSP00000325136	0.055	0	0	0	0.221	0	0.9	0.482	0.956
ACADSB	ACSL3	9606.ENSP00000357873	9606.ENSP00000350012	0.051	0	0	0	0.137	0.087	0	0.43	0.517
ACADSB	ACAT2	9606.ENSP00000357873	9606.ENSP00000356015	0.055	0	0	0	0.438	0	0.9	0.174	0.95
ACADSB	C14orf2	9606.ENSP00000357873	9606.ENSP00000401770	0	0	0	0	0.054	0	0	0.409	0.417
ACADSB	PCCB	9606.ENSP00000357873	9606.ENSP00000419027	0.071	0	0	0	0.116	0	0	0.407	0.47
ACADSB	ECHDC1	9606.ENSP00000357873	9606.ENSP00000436585	0.048	0	0.266	0	0.152	0.085	0	0.313	0.559
ACADSB	ALDH6A1	9606.ENSP00000357873	9606.ENSP00000450436	0	0	0	0	0.703	0	0	0.465	0.834
ACADSB	DBT	9606.ENSP00000357873	9606.ENSP00000359151	0.046	0	0	0	0.067	0	0.9	0.097	0.908
ACADSB	HADHA	9606.ENSP00000357873	9606.ENSP00000370023	0.048	0	0	0	0.157	0.085	0.9	0.396	0.947
ACAT1	CYP51A1	9606.ENSP00000265838	9606.ENSP00000003100	0	0	0	0	0.162	0	0	0.552	0.609
ACAT1	OXCT1	9606.ENSP00000265838	9606.ENSP00000196371	0.093	0.053	0	0	0.081	0	0.9	0.767	0.978
ACAT1	TUBB1	9606.ENSP00000265838	9606.ENSP00000217133	0	0	0	0	0.099	0.82	0	0.043	0.831
ACAT1	DECR1	9606.ENSP00000265838	9606.ENSP00000220764	0.046	0	0	0	0.167	0	0	0.329	0.421
ACAT1	LPCAT3	9606.ENSP00000265838	9606.ENSP00000261407	0	0	0	0	0.062	0	0	0.45	0.462
ACAT1	MSMO1	9606.ENSP00000265838	9606.ENSP00000261507	0	0	0	0	0.088	0.05	0	0.403	0.437
ACAT1	CSE1L	9606.ENSP00000265838	9606.ENSP00000262982	0	0	0	0	0.064	0.387	0	0	0.401
ACAT1	SC5D	9606.ENSP00000265838	9606.ENSP00000264027	0	0	0	0	0.16	0.063	0	0.491	0.565
ACAT1	MTTP	9606.ENSP00000265838	9606.ENSP00000427679	0	0	0	0	0	0	0	0.414	0.414
ACAT1	PRDX3	9606.ENSP00000265838	9606.ENSP00000298510	0	0	0	0	0.405	0.063	0	0.093	0.451
ACAT1	OXSM	9606.ENSP00000265838	9606.ENSP00000280701	0.045	0	0	0	0.093	0	0	0.433	0.467
ACAT1	DHCR7	9606.ENSP00000265838	9606.ENSP00000347717	0	0	0	0	0.15	0	0	0.448	0.51
ACAT1	PCCB	9606.ENSP00000265838	9606.ENSP00000419027	0.093	0	0	0	0.485	0	0	0.143	0.565
ACAT1	GIG25	9606.ENSP00000265838	9606.ENSP00000376793	0	0	0	0	0	0	0	0.588	0.588
ACAT1	ECHDC1	9606.ENSP00000265838	9606.ENSP00000436585	0.057	0	0	0	0.166	0.296	0	0.348	0.59
ACAT1	TCP1	9606.ENSP00000265838	9606.ENSP00000317334	0	0	0	0	0.119	0.055	0	0.556	0.598
ACAT1	NSDHL	9606.ENSP00000265838	9606.ENSP00000359297	0	0	0	0	0.179	0.064	0	0.585	0.653
ACAT1	C5orf22	9606.ENSP00000265838	9606.ENSP00000326879	0	0	0	0	0	0.711	0	0	0.711
ACAT1	FDFT1	9606.ENSP00000265838	9606.ENSP00000480828	0	0	0	0	0.12	0.055	0	0.753	0.777
ACAT1	IDI1	9606.ENSP00000265838	9606.ENSP00000370748	0	0	0	0	0.163	0	0	0.785	0.812
ACAT1	FDPS	9606.ENSP00000265838	9606.ENSP00000349078	0	0	0	0	0.225	0	0	0.793	0.833
ACAT1	SUCLG2	9606.ENSP00000265838	9606.ENSP00000419325	0.046	0	0	0	0.171	0	0.8	0.198	0.856
ACAT1	SUCLG1	9606.ENSP00000265838	9606.ENSP00000377446	0.123	0	0	0	0.286	0	0.8	0.203	0.886
ACAT1	ALDH6A1	9606.ENSP00000265838	9606.ENSP00000450436	0	0	0	0	0.27	0	0.9	0.179	0.934
ACAT1	HADHB	9606.ENSP00000265838	9606.ENSP00000325136	0	0	0.441	0.771	0.244	0	0.9	0.716	0.94
ACAT1	ACAT2	9606.ENSP00000265838	9606.ENSP00000356015	0	0	0.448	0.902	0.098	0.692	0.8	0.909	0.947
ACAT1	HMGCL	9606.ENSP00000265838	9606.ENSP00000363614	0.049	0	0	0	0.087	0	0.9	0.557	0.956
ACAT1	HADHA	9606.ENSP00000265838	9606.ENSP00000370023	0.057	0.009	0	0	0.158	0.296	0.9	0.797	0.986
ACAT2	CYP51A1	9606.ENSP00000356015	9606.ENSP00000003100	0	0	0	0	0.245	0	0	0.589	0.676
ACAT2	OXCT1	9606.ENSP00000356015	9606.ENSP00000196371	0.093	0.169	0	0	0.065	0	0.9	0.539	0.961
ACAT2	NUDT12	9606.ENSP00000356015	9606.ENSP00000230792	0	0	0	0	0	0	0	0.65	0.65
ACAT2	LPCAT3	9606.ENSP00000356015	9606.ENSP00000261407	0	0	0	0	0.064	0	0	0.53	0.541
ACAT2	MSMO1	9606.ENSP00000356015	9606.ENSP00000261507	0	0	0	0	0.243	0.05	0	0.605	0.691
ACAT2	SC5D	9606.ENSP00000356015	9606.ENSP00000264027	0	0	0	0	0.116	0.063	0	0.575	0.617
ACAT2	YWHAE	9606.ENSP00000356015	9606.ENSP00000264335	0	0	0	0	0.078	0.424	0	0.203	0.54
ACAT2	TCP1	9606.ENSP00000356015	9606.ENSP00000317334	0	0	0	0	0.194	0.055	0	0.66	0.718
ACAT2	HADHB	9606.ENSP00000356015	9606.ENSP00000325136	0	0	0.439	0.761	0.088	0	0.9	0.634	0.926
ACAT2	C5orf22	9606.ENSP00000356015	9606.ENSP00000326879	0	0	0	0	0	0.462	0	0	0.461
ACAT2	DHCR7	9606.ENSP00000356015	9606.ENSP00000347717	0	0	0	0	0.44	0	0	0.59	0.761
ACAT2	FDPS	9606.ENSP00000356015	9606.ENSP00000349078	0	0	0	0	0.579	0	0	0.613	0.83
ACAT2	MTTP	9606.ENSP00000356015	9606.ENSP00000427679	0	0	0	0	0	0	0	0.426	0.426
ACAT2	PFDN4	9606.ENSP00000356015	9606.ENSP00000360473	0	0	0	0	0.119	0.406	0	0	0.454
ACAT2	PCCB	9606.ENSP00000356015	9606.ENSP00000419027	0.093	0	0	0	0.446	0	0	0.154	0.538
ACAT2	ECHDC1	9606.ENSP00000356015	9606.ENSP00000436585	0.057	0	0	0	0.133	0.296	0	0.348	0.574
ACAT2	NSDHL	9606.ENSP00000356015	9606.ENSP00000359297	0	0	0	0	0.256	0.064	0	0.561	0.668
ACAT2	FDFT1	9606.ENSP00000356015	9606.ENSP00000480828	0	0	0	0	0.278	0.055	0	0.703	0.78
ACAT2	IDI1	9606.ENSP00000356015	9606.ENSP00000370748	0	0	0	0	0.335	0	0	0.691	0.786
ACAT2	SUCLG2	9606.ENSP00000356015	9606.ENSP00000419325	0.046	0	0	0	0.078	0	0.8	0.136	0.827
ACAT2	SUCLG1	9606.ENSP00000356015	9606.ENSP00000377446	0.123	0	0	0	0.087	0	0.8	0.203	0.855
ACAT2	ALDH6A1	9606.ENSP00000356015	9606.ENSP00000450436	0	0	0	0	0.27	0	0.9	0.068	0.926
ACAT2	HMGCL	9606.ENSP00000356015	9606.ENSP00000363614	0.049	0	0	0	0.087	0	0.9	0.538	0.954
ACAT2	HADHA	9606.ENSP00000356015	9606.ENSP00000370023	0.057	0.022	0	0	0.129	0.296	0.9	0.617	0.973
ACCS	SAV1	9606.ENSP00000263776	9606.ENSP00000324729	0	0	0	0	0	0	0	0.538	0.538
ACCS	GNPDA1	9606.ENSP00000263776	9606.ENSP00000423674	0.046	0	0	0	0	0.689	0	0.089	0.706
ACER3	GALC	9606.ENSP00000434480	9606.ENSP00000261304	0	0	0	0	0	0	0	0.515	0.515
ACER3	RPS3	9606.ENSP00000434480	9606.ENSP00000278572	0	0	0	0	0	0	0	0.554	0.554
ACER3	DEGS1	9606.ENSP00000434480	9606.ENSP00000316476	0	0	0	0	0.062	0	0.9	0.545	0.953
ACER3	ASAH1	9606.ENSP00000434480	9606.ENSP00000371152	0	0	0	0	0.064	0	0	0.709	0.716
ACKR4	FOXP3	9606.ENSP00000249887	9606.ENSP00000365380	0	0	0	0	0	0.052	0	0.406	0.412
ACKR4	ANXA1	9606.ENSP00000249887	9606.ENSP00000366109	0	0	0	0	0	0	0	0.421	0.421
ACKR4	CXCL12	9606.ENSP00000249887	9606.ENSP00000379140	0	0	0	0	0	0.162	0	0.528	0.587
ACKR4	CCL21	9606.ENSP00000249887	9606.ENSP00000259607	0	0	0	0	0	0.36	0.9	0.589	0.971
ACKR4	CCL19	9606.ENSP00000249887	9606.ENSP00000308815	0	0	0	0	0	0.354	0.9	0.588	0.971
ACOT13	PDIA6	9606.ENSP00000230048	9606.ENSP00000385385	0.045	0	0	0	0	0.403	0	0	0.405
ACOT13	GABPA	9606.ENSP00000230048	9606.ENSP00000346886	0	0	0	0	0	0	0	0.406	0.406
ACOT13	NDUFS3	9606.ENSP00000230048	9606.ENSP00000263774	0.044	0	0	0	0.208	0.187	0	0.164	0.416
ACOT13	KPNA2	9606.ENSP00000230048	9606.ENSP00000438483	0	0	0	0	0	0.416	0	0	0.416
ACOT13	LMAN2L	9606.ENSP00000230048	9606.ENSP00000366280	0	0	0	0	0.113	0.375	0	0	0.421
ACOT13	OXSM	9606.ENSP00000230048	9606.ENSP00000280701	0.292	0	0	0	0.113	0	0	0.219	0.466
ACOT13	PCMT1	9606.ENSP00000230048	9606.ENSP00000356354	0	0	0	0	0.078	0	0	0.447	0.469
ACOT13	PBDC1	9606.ENSP00000230048	9606.ENSP00000362456	0	0	0	0	0.071	0	0	0.452	0.47
ACOT13	INSIG2	9606.ENSP00000230048	9606.ENSP00000245787	0	0	0	0	0	0	0	0.472	0.472
ACOT13	HSPA8	9606.ENSP00000230048	9606.ENSP00000432083	0	0	0	0	0	0.057	0	0.501	0.509
ACOT13	GLO1	9606.ENSP00000230048	9606.ENSP00000362463	0.077	0	0	0	0.103	0	0	0.531	0.578
ACOT13	NDUFAB1	9606.ENSP00000230048	9606.ENSP00000458770	0.295	0	0	0	0.184	0	0	0.342	0.588
ACOT13	MRPL46	9606.ENSP00000230048	9606.ENSP00000312311	0	0	0	0	0.133	0	0	0.571	0.613
ACOT13	NEK7	9606.ENSP00000230048	9606.ENSP00000356355	0	0	0	0	0	0	0	0.663	0.663
ACOT13	TDP2	9606.ENSP00000230048	9606.ENSP00000367440	0	0	0	0	0.062	0	0	0.807	0.812
ACP5	FUCA2	9606.ENSP00000468767	9606.ENSP00000002165	0	0	0	0	0.063	0	0	0.528	0.538
ACP5	CD68	9606.ENSP00000468767	9606.ENSP00000250092	0	0	0	0	0.169	0	0	0.474	0.544
ACP5	TYROBP	9606.ENSP00000468767	9606.ENSP00000262629	0	0	0	0	0.305	0	0	0.418	0.578
ACP5	CTSK	9606.ENSP00000468767	9606.ENSP00000271651	0	0	0	0	0.124	0	0	0.921	0.928
ACP5	CSF1R	9606.ENSP00000468767	9606.ENSP00000286301	0	0	0	0	0.183	0	0	0.584	0.645
ACP5	TNFRSF11B	9606.ENSP00000468767	9606.ENSP00000297350	0	0	0	0	0	0	0	0.86	0.86
ACP5	RNASE6	9606.ENSP00000468767	9606.ENSP00000302046	0	0	0	0	0.298	0	0	0.192	0.409
ACP5	CSF1	9606.ENSP00000468767	9606.ENSP00000327513	0	0	0	0	0.07	0	0	0.72	0.728
ACP5	CPPED1	9606.ENSP00000468767	9606.ENSP00000371193	0	0	0	0	0.062	0	0	0.418	0.43
ACP5	CALCRL	9606.ENSP00000468767	9606.ENSP00000386972	0	0	0	0	0	0	0	0.587	0.587
ACP5	PTPRC	9606.ENSP00000468767	9606.ENSP00000411355	0	0	0	0	0.139	0	0	0.35	0.417
ACP5	CTSO	9606.ENSP00000468767	9606.ENSP00000414904	0	0	0	0	0.108	0	0	0.467	0.505
ACSL3	LPCAT2	9606.ENSP00000350012	9606.ENSP00000262134	0.05	0	0	0	0	0	0	0.512	0.517
ACSL3	SLC27A2	9606.ENSP00000350012	9606.ENSP00000267842	0	0	0	0	0.062	0.166	0	0.554	0.62
ACSL3	LIPC	9606.ENSP00000350012	9606.ENSP00000299022	0	0	0	0	0.061	0	0.6	0.05	0.612
ACSL3	MLXIPL	9606.ENSP00000350012	9606.ENSP00000320886	0	0	0	0	0	0	0	0.568	0.568
ACSL3	HADHB	9606.ENSP00000350012	9606.ENSP00000325136	0.068	0	0	0	0.169	0	0	0.435	0.524
ACSL3	SEL1L	9606.ENSP00000350012	9606.ENSP00000337053	0	0	0	0	0	0	0	0.451	0.451
ACSL3	LYN	9606.ENSP00000350012	9606.ENSP00000428924	0	0	0	0	0.061	0.393	0	0.045	0.408
ACSL3	FABP3	9606.ENSP00000350012	9606.ENSP00000362817	0	0	0	0	0.08	0	0	0.393	0.417
ACSL3	NSDHL	9606.ENSP00000350012	9606.ENSP00000359297	0	0	0	0	0.063	0	0	0.414	0.428
ACSL3	IDI1	9606.ENSP00000350012	9606.ENSP00000370748	0	0	0	0	0.064	0	0	0.415	0.429
ACSL3	YES1	9606.ENSP00000350012	9606.ENSP00000462468	0	0	0	0	0.088	0.393	0	0.069	0.44
ACSL3	SPG20	9606.ENSP00000350012	9606.ENSP00000414147	0	0	0	0	0	0.288	0	0.287	0.471
ACSL3	BCL6	9606.ENSP00000350012	9606.ENSP00000384371	0	0	0	0	0.063	0.485	0	0.047	0.5
ACSL3	PPT1	9606.ENSP00000350012	9606.ENSP00000394863	0	0	0	0	0.055	0.05	0.6	0.093	0.63
ACTA2	DCN	9606.ENSP00000402373	9606.ENSP00000052754	0	0	0	0	0.264	0.126	0	0.253	0.477
ACTA2	KAT2A	9606.ENSP00000402373	9606.ENSP00000225916	0	0	0	0	0.051	0.162	0.9	0.112	0.919
ACTA2	ARPC3	9606.ENSP00000402373	9606.ENSP00000228825	0	0	0	0	0.062	0.321	0	0.345	0.546
ACTA2	LOX	9606.ENSP00000402373	9606.ENSP00000231004	0	0	0	0	0.098	0	0	0.425	0.459
ACTA2	TGFB3	9606.ENSP00000402373	9606.ENSP00000238682	0	0	0	0	0.15	0	0	0.423	0.488
ACTA2	PFN2	9606.ENSP00000402373	9606.ENSP00000239940	0	0	0	0	0	0.381	0	0.149	0.451
ACTA2	DSTN	9606.ENSP00000402373	9606.ENSP00000246069	0	0	0	0	0.064	0.326	0	0.42	0.602
ACTA2	VIL1	9606.ENSP00000402373	9606.ENSP00000248444	0	0	0	0	0.062	0.373	0	0.22	0.501
ACTA2	CCNB1	9606.ENSP00000402373	9606.ENSP00000256442	0	0	0	0	0.062	0.123	0	0.334	0.405
ACTA2	CD180	9606.ENSP00000402373	9606.ENSP00000256447	0	0	0	0	0	0.126	0	0.363	0.419
ACTA2	YWHAE	9606.ENSP00000402373	9606.ENSP00000264335	0	0	0	0	0.062	0.413	0	0.15	0.491
ACTA2	LUM	9606.ENSP00000402373	9606.ENSP00000266718	0	0	0	0	0.132	0.126	0	0.28	0.406
ACTA2	IQGAP1	9606.ENSP00000402373	9606.ENSP00000268182	0	0	0	0	0.061	0.265	0	0.241	0.43
ACTA2	CCT5	9606.ENSP00000402373	9606.ENSP00000280326	0	0	0	0	0.061	0.422	0	0.345	0.614
ACTA2	HPRT1	9606.ENSP00000402373	9606.ENSP00000298556	0	0	0	0	0.053	0	0	0.562	0.567
ACTA2	CCT2	9606.ENSP00000402373	9606.ENSP00000299300	0	0	0	0	0.062	0.194	0	0.298	0.422
ACTA2	COL3A1	9606.ENSP00000402373	9606.ENSP00000304408	0	0	0	0	0.568	0	0	0.684	0.857
ACTA2	TCP1	9606.ENSP00000402373	9606.ENSP00000317334	0	0	0	0	0.063	0.194	0	0.512	0.599
ACTA2	FBN1	9606.ENSP00000402373	9606.ENSP00000325527	0	0	0	0	0.119	0.085	0	0.65	0.693
ACTA2	PLS1	9606.ENSP00000402373	9606.ENSP00000336831	0	0	0	0	0.062	0.345	0	0.187	0.456
ACTA2	PPP1CC	9606.ENSP00000402373	9606.ENSP00000341779	0	0	0	0	0.061	0.72	0	0.153	0.757
ACTA2	CDH5	9606.ENSP00000402373	9606.ENSP00000344115	0	0	0	0	0.082	0	0	0.429	0.453
ACTA2	FBLN5	9606.ENSP00000402373	9606.ENSP00000345008	0	0	0	0	0.178	0.085	0	0.288	0.418
ACTA2	FMOD	9606.ENSP00000402373	9606.ENSP00000347041	0	0	0	0	0.271	0.126	0	0.147	0.409
ACTA2	PLS3	9606.ENSP00000402373	9606.ENSP00000348163	0	0	0	0	0.062	0.345	0	0.198	0.464
ACTA2	PRKG1	9606.ENSP00000402373	9606.ENSP00000363092	0	0	0	0	0.087	0	0	0.381	0.411
ACTA2	ASPN	9606.ENSP00000402373	9606.ENSP00000364694	0	0	0	0	0.318	0.126	0	0.151	0.45
ACTA2	ANXA1	9606.ENSP00000402373	9606.ENSP00000366109	0	0	0	0	0.063	0.094	0	0.352	0.401
ACTA2	ACTR2	9606.ENSP00000402373	9606.ENSP00000367220	0	0	0	0.934	0.061	0.382	0	0.634	0.419
ACTA2	POSTN	9606.ENSP00000402373	9606.ENSP00000369071	0	0	0	0	0.191	0	0	0.472	0.555
ACTA2	BBS10	9606.ENSP00000402373	9606.ENSP00000376946	0	0	0	0	0.064	0.261	0	0.206	0.402
ACTA2	CCT4	9606.ENSP00000402373	9606.ENSP00000377958	0	0	0	0	0.062	0.422	0	0.341	0.612
ACTA2	LCP1	9606.ENSP00000402373	9606.ENSP00000381581	0	0	0	0	0.062	0.345	0	0.246	0.496
ACTA2	GSTP1	9606.ENSP00000402373	9606.ENSP00000381607	0	0	0	0	0	0.428	0	0.062	0.441
ACTA2	ARPC1B	9606.ENSP00000402373	9606.ENSP00000389631	0	0	0	0	0.063	0.269	0	0.215	0.415
ACTA2	FBN2	9606.ENSP00000402373	9606.ENSP00000424571	0	0	0	0	0.061	0.085	0	0.42	0.458
ACTA2	PECAM1	9606.ENSP00000402373	9606.ENSP00000457421	0	0	0	0	0.049	0	0	0.579	0.582
ACTA2	VIM	9606.ENSP00000402373	9606.ENSP00000446007	0	0	0	0	0.063	0	0	0.589	0.598
ACTL6A	ACTR6	9606.ENSP00000397552	9606.ENSP00000188312	0	0	0	0.63	0.213	0.249	0	0.765	0.556
ACTL6A	RBX1	9606.ENSP00000397552	9606.ENSP00000216225	0	0	0	0	0.166	0	0.9	0.057	0.914
ACTL6A	PSMA3	9606.ENSP00000397552	9606.ENSP00000216455	0	0	0	0	0.403	0.052	0	0.082	0.435
ACTL6A	KAT2A	9606.ENSP00000397552	9606.ENSP00000225916	0	0	0	0	0.06	0.439	0.72	0.337	0.889
ACTL6A	ARPC3	9606.ENSP00000397552	9606.ENSP00000228825	0	0	0	0	0.083	0.321	0	0.181	0.446
ACTL6A	SF3B6	9606.ENSP00000397552	9606.ENSP00000233468	0	0	0	0	0.3	0	0	0.255	0.456
ACTL6A	PFN2	9606.ENSP00000397552	9606.ENSP00000239940	0	0	0	0	0	0.267	0	0.415	0.553
ACTL6A	SNRNP27	9606.ENSP00000397552	9606.ENSP00000244227	0	0	0	0	0.236	0	0	0.31	0.45
ACTL6A	DSTN	9606.ENSP00000397552	9606.ENSP00000246069	0	0	0	0	0.064	0.268	0	0.21	0.411
ACTL6A	UBA2	9606.ENSP00000397552	9606.ENSP00000246548	0	0	0	0	0.394	0.105	0	0.056	0.444
ACTL6A	YEATS4	9606.ENSP00000397552	9606.ENSP00000247843	0	0	0	0	0.226	0.433	0.9	0.6	0.98
ACTL6A	ACTR10	9606.ENSP00000397552	9606.ENSP00000254286	0	0	0	0.585	0.077	0.325	0	0.581	0.502
ACTL6A	CCNB1	9606.ENSP00000397552	9606.ENSP00000256442	0	0	0	0	0.23	0.083	0	0.275	0.443
ACTL6A	LMNB1	9606.ENSP00000397552	9606.ENSP00000261366	0	0	0	0	0.115	0	0	0.357	0.407
ACTL6A	C14orf166	9606.ENSP00000397552	9606.ENSP00000261700	0	0	0	0	0.451	0	0	0	0.451
ACTL6A	COPS4	9606.ENSP00000397552	9606.ENSP00000264389	0	0	0	0	0.18	0	0.9	0	0.914
ACTL6A	DNMT3A	9606.ENSP00000397552	9606.ENSP00000264709	0	0	0	0	0	0	0.9	0.139	0.91
ACTL6A	SNRPF	9606.ENSP00000397552	9606.ENSP00000266735	0	0	0	0	0.508	0.065	0	0.062	0.53
ACTL6A	CCT6A	9606.ENSP00000397552	9606.ENSP00000275603	0	0	0	0	0.408	0.165	0	0.093	0.512
ACTL6A	MAD2L1	9606.ENSP00000397552	9606.ENSP00000296509	0	0	0	0	0.387	0.262	0	0.056	0.536
ACTL6A	COPS2	9606.ENSP00000397552	9606.ENSP00000299259	0	0	0	0	0.131	0.064	0.9	0	0.911
ACTL6A	CCT2	9606.ENSP00000397552	9606.ENSP00000299300	0	0	0	0	0.323	0.158	0	0.062	0.419
ACTL6A	SNRPD1	9606.ENSP00000397552	9606.ENSP00000300413	0	0	0	0	0.429	0.054	0	0.056	0.445
ACTL6A	COPS6	9606.ENSP00000397552	9606.ENSP00000304102	0	0	0	0	0.107	0.055	0.9	0	0.908
ACTL6A	RPS3A	9606.ENSP00000397552	9606.ENSP00000346050	0	0	0	0	0.226	0	0	0.285	0.422
ACTL6A	COPS8	9606.ENSP00000397552	9606.ENSP00000346340	0	0	0	0	0.105	0	0.9	0	0.906
ACTL6A	ILF2	9606.ENSP00000397552	9606.ENSP00000355011	0	0	0	0	0.467	0	0	0.056	0.476
ACTL6A	HDAC1	9606.ENSP00000397552	9606.ENSP00000362649	0	0	0	0	0.298	0.186	0	0.397	0.625
ACTL6A	PCNA	9606.ENSP00000397552	9606.ENSP00000368458	0	0	0	0	0.565	0	0	0.065	0.576
ACTL6A	CCT4	9606.ENSP00000397552	9606.ENSP00000377958	0	0	0	0	0.355	0.155	0	0.364	0.623
ACTL6A	CDK1	9606.ENSP00000397552	9606.ENSP00000378699	0	0	0	0	0.3	0.05	0	0.376	0.548
ACTL6A	MORF4L2	9606.ENSP00000397552	9606.ENSP00000394417	0	0	0	0	0.127	0.451	0.9	0.272	0.96
ACTL6A	LSM5	9606.ENSP00000397552	9606.ENSP00000410758	0	0	0	0	0.259	0.054	0	0.227	0.41
ACTL6A	RAN	9606.ENSP00000397552	9606.ENSP00000446215	0	0	0	0	0.365	0	0	0.14	0.431
ACTL6A	SNRNP70	9606.ENSP00000397552	9606.ENSP00000472998	0	0	0	0	0.428	0.054	0	0.114	0.478
ACTL6A	NUP37	9606.ENSP00000397552	9606.ENSP00000448054	0	0	0	0	0.599	0	0	0.05	0.603
ACTL6A	SNRPE	9606.ENSP00000397552	9606.ENSP00000400591	0	0	0	0	0.57	0.054	0	0.234	0.662
ACTL6A	CBFB	9606.ENSP00000397552	9606.ENSP00000415151	0	0	0	0	0.131	0	0.9	0	0.909
ACTL6A	ANP32E	9606.ENSP00000397552	9606.ENSP00000463154	0	0	0	0	0.142	0	0.9	0.399	0.943
ACTR10	FUCA2	9606.ENSP00000254286	9606.ENSP00000002165	0	0	0	0	0	0	0.9	0	0.9
ACTR10	ACTR6	9606.ENSP00000254286	9606.ENSP00000188312	0	0	0	0.564	0.119	0.129	0	0.673	0.43
ACTR10	PSMA3	9606.ENSP00000254286	9606.ENSP00000216455	0	0	0	0	0.332	0.071	0	0.198	0.459
ACTR10	CTSC	9606.ENSP00000254286	9606.ENSP00000227266	0	0	0	0	0	0	0.9	0.085	0.904
ACTR10	ARPC3	9606.ENSP00000254286	9606.ENSP00000228825	0	0	0	0	0.161	0.321	0	0.162	0.481
ACTR10	DSTN	9606.ENSP00000254286	9606.ENSP00000246069	0	0	0	0	0.153	0.326	0	0.133	0.462
ACTR10	BBS10	9606.ENSP00000254286	9606.ENSP00000376946	0	0	0	0	0.064	0.261	0	0.206	0.402
ACTR10	PPP1CB	9606.ENSP00000254286	9606.ENSP00000378769	0	0	0	0	0.182	0.261	0	0.091	0.402
ACTR10	BRCC3	9606.ENSP00000254286	9606.ENSP00000358474	0	0	0	0	0	0.069	0	0.423	0.44
ACTR10	SNX16	9606.ENSP00000254286	9606.ENSP00000379621	0	0	0	0	0	0	0	0.494	0.494
ACTR10	MMADHC	9606.ENSP00000254286	9606.ENSP00000389060	0	0	0	0	0.551	0	0	0	0.551
ACTR10	HSPA13	9606.ENSP00000254286	9606.ENSP00000285667	0	0	0	0	0	0.05	0	0.601	0.605
ACTR10	AGA	9606.ENSP00000254286	9606.ENSP00000264595	0	0	0	0	0	0	0.9	0	0.9
ACTR10	MNDA	9606.ENSP00000254286	9606.ENSP00000357123	0	0	0	0	0	0	0.9	0	0.9
ACTR10	HLA-DPA1	9606.ENSP00000254286	9606.ENSP00000393566	0	0	0	0	0	0	0.9	0	0.9
ACTR10	GNS	9606.ENSP00000254286	9606.ENSP00000258145	0	0	0	0	0	0	0.9	0	0.9
ACTR10	FUCA1	9606.ENSP00000254286	9606.ENSP00000363603	0	0	0	0	0	0	0.9	0	0.9
ACTR10	GM2A	9606.ENSP00000254286	9606.ENSP00000349687	0	0	0	0	0	0	0.9	0	0.9
ACTR10	HLA-DPB1	9606.ENSP00000254286	9606.ENSP00000408146	0	0	0	0	0	0	0.9	0	0.9
ACTR10	HLA-DMB	9606.ENSP00000254286	9606.ENSP00000398890	0	0	0	0	0	0	0.9	0	0.9
ACTR10	HLA-DMA	9606.ENSP00000254286	9606.ENSP00000363976	0	0	0	0	0	0	0.9	0	0.9
ACTR10	PLAC8	9606.ENSP00000254286	9606.ENSP00000399700	0	0	0	0	0	0	0.9	0	0.9
ACTR10	LYZ	9606.ENSP00000254286	9606.ENSP00000261267	0	0	0	0	0	0	0.9	0	0.9
ACTR10	GGH	9606.ENSP00000254286	9606.ENSP00000260118	0	0	0	0	0	0	0.9	0	0.9
ACTR10	RNASE2	9606.ENSP00000254286	9606.ENSP00000303276	0	0	0	0	0	0	0.9	0	0.9
ACTR10	DNAJC3	9606.ENSP00000254286	9606.ENSP00000473631	0	0	0	0	0	0.05	0.9	0.05	0.901
ACTR10	GCA	9606.ENSP00000254286	9606.ENSP00000394842	0	0	0	0	0	0	0.9	0.051	0.901
ACTR10	KDELR3	9606.ENSP00000254286	9606.ENSP00000386918	0	0	0	0	0.055	0	0.9	0	0.901
ACTR10	GALNT1	9606.ENSP00000254286	9606.ENSP00000269195	0	0	0	0	0.067	0	0.9	0	0.902
ACTR10	CECR1	9606.ENSP00000254286	9606.ENSP00000382731	0	0	0	0	0	0	0.9	0.067	0.902
ACTR10	C6orf120	9606.ENSP00000254286	9606.ENSP00000346931	0	0	0	0	0.061	0	0.9	0	0.902
ACTR10	COPZ1	9606.ENSP00000254286	9606.ENSP00000449270	0	0	0	0	0.062	0	0.9	0	0.902
ACTR10	KIF20A	9606.ENSP00000254286	9606.ENSP00000378356	0	0	0	0	0.052	0.067	0.9	0.055	0.905
ACTR10	COPB2	9606.ENSP00000254286	9606.ENSP00000329419	0	0	0	0	0.097	0	0.9	0	0.905
ACTR10	COG6	9606.ENSP00000254286	9606.ENSP00000397441	0	0	0	0	0.064	0.054	0.9	0.056	0.905
ACTR10	KIFAP3	9606.ENSP00000254286	9606.ENSP00000354560	0	0	0	0	0.106	0	0.9	0	0.906
ACTR10	SDCBP	9606.ENSP00000254286	9606.ENSP00000260130	0	0	0	0	0.106	0.05	0.9	0	0.907
ACTR10	RAB18	9606.ENSP00000254286	9606.ENSP00000478479	0	0	0	0	0.064	0	0.9	0.089	0.907
ACTR10	CPPED1	9606.ENSP00000254286	9606.ENSP00000371193	0	0	0	0	0.062	0	0.9	0.094	0.907
ACTR10	GDI2	9606.ENSP00000254286	9606.ENSP00000369538	0	0	0	0	0.071	0	0.9	0.103	0.909
ACTR10	PTGES3	9606.ENSP00000254286	9606.ENSP00000482075	0	0	0	0	0.086	0.059	0.9	0.085	0.91
ACTR10	TMED2	9606.ENSP00000254286	9606.ENSP00000262225	0	0	0	0	0.136	0.052	0.9	0.058	0.912
ACTR10	CCT2	9606.ENSP00000254286	9606.ENSP00000299300	0	0	0	0	0.125	0.143	0.9	0.121	0.925
ACTR10	KIF11	9606.ENSP00000254286	9606.ENSP00000260731	0	0	0	0	0	0.139	0.9	0.211	0.926
ACTR10	ACTR2	9606.ENSP00000254286	9606.ENSP00000367220	0	0	0	0.617	0.151	0.302	0.9	0.547	0.948
ACTR10	CAPZA2	9606.ENSP00000254286	9606.ENSP00000354947	0	0	0	0	0.169	0.615	0.9	0.06	0.966
ACTR2	M6PR	9606.ENSP00000367220	9606.ENSP00000000412	0	0	0	0	0.104	0	0.9	0.073	0.909
ACTR2	FUCA2	9606.ENSP00000367220	9606.ENSP00000002165	0	0	0	0	0.061	0	0.9	0	0.902
ACTR2	CD4	9606.ENSP00000367220	9606.ENSP00000011653	0	0	0	0	0	0	0.9	0.185	0.915
ACTR2	CTSC	9606.ENSP00000367220	9606.ENSP00000227266	0	0	0	0	0	0	0.9	0.059	0.901
ACTR2	ARPC3	9606.ENSP00000367220	9606.ENSP00000228825	0	0	0	0	0.999	0.987	0.9	0.923	0.999
ACTR2	PFN2	9606.ENSP00000367220	9606.ENSP00000239940	0	0	0	0	0	0.267	0	0.564	0.666
ACTR2	DSTN	9606.ENSP00000367220	9606.ENSP00000246069	0	0	0	0	0.091	0.268	0	0.635	0.736
ACTR2	GNG11	9606.ENSP00000367220	9606.ENSP00000248564	0	0	0	0	0.061	0.05	0	0.425	0.443
ACTR2	PTPN12	9606.ENSP00000367220	9606.ENSP00000248594	0	0	0	0	0.077	0	0.36	0.111	0.429
ACTR2	RAC2	9606.ENSP00000367220	9606.ENSP00000249071	0	0	0	0	0.172	0.076	0	0.596	0.664
ACTR2	GNS	9606.ENSP00000367220	9606.ENSP00000258145	0	0	0	0	0.061	0	0.9	0	0.902
ACTR2	GGH	9606.ENSP00000367220	9606.ENSP00000260118	0	0	0	0	0	0	0.9	0	0.9
ACTR2	SDCBP	9606.ENSP00000367220	9606.ENSP00000260130	0	0	0	0	0.159	0.05	0.9	0.084	0.917
ACTR2	LYZ	9606.ENSP00000367220	9606.ENSP00000261267	0	0	0	0	0	0	0.9	0.063	0.902
ACTR2	VAMP7	9606.ENSP00000367220	9606.ENSP00000262640	0	0	0	0	0.151	0.078	0.9	0.274	0.935
ACTR2	AGA	9606.ENSP00000367220	9606.ENSP00000264595	0	0	0	0	0	0	0.9	0	0.9
ACTR2	IQGAP1	9606.ENSP00000367220	9606.ENSP00000268182	0	0	0	0	0.113	0.22	0	0.519	0.638
ACTR2	FCGR2A	9606.ENSP00000367220	9606.ENSP00000271450	0	0	0	0	0	0	0.9	0	0.9
ACTR2	CCT5	9606.ENSP00000367220	9606.ENSP00000280326	0	0	0	0	0.051	0.585	0	0.077	0.605
ACTR2	PSMB4	9606.ENSP00000367220	9606.ENSP00000290541	0	0	0	0	0.652	0	0	0.05	0.655
ACTR2	NCKAP1L	9606.ENSP00000367220	9606.ENSP00000293373	0	0	0	0	0.067	0.083	0.9	0.58	0.959
ACTR2	CCT2	9606.ENSP00000367220	9606.ENSP00000299300	0	0	0	0	0.355	0.141	0.9	0.122	0.944
ACTR2	RNASE2	9606.ENSP00000367220	9606.ENSP00000303276	0	0	0	0	0	0	0.9	0	0.9
ACTR2	RHOJ	9606.ENSP00000367220	9606.ENSP00000316729	0	0	0	0	0	0.076	0	0.444	0.464
ACTR2	CYBRD1	9606.ENSP00000367220	9606.ENSP00000319141	0	0	0	0	0	0.524	0	0	0.524
ACTR2	ZNF639	9606.ENSP00000367220	9606.ENSP00000325634	0	0	0	0	0.061	0.085	0	0.421	0.459
ACTR2	PLS1	9606.ENSP00000367220	9606.ENSP00000336831	0	0	0	0	0.113	0.185	0	0.441	0.56
ACTR2	C6orf120	9606.ENSP00000367220	9606.ENSP00000346931	0	0	0	0	0	0	0.9	0	0.9
ACTR2	PLS3	9606.ENSP00000367220	9606.ENSP00000348163	0	0	0	0	0.113	0.185	0	0.447	0.566
ACTR2	GM2A	9606.ENSP00000367220	9606.ENSP00000349687	0	0	0	0	0	0	0.9	0	0.9
ACTR2	GMFB	9606.ENSP00000367220	9606.ENSP00000350757	0	0	0	0	0.142	0.733	0	0.526	0.882
ACTR2	CD163	9606.ENSP00000367220	9606.ENSP00000352071	0	0	0	0	0	0.517	0	0.067	0.53
ACTR2	CAPZA2	9606.ENSP00000367220	9606.ENSP00000354947	0	0	0	0	0.581	0.862	0	0.474	0.967
ACTR2	FCGR3A	9606.ENSP00000367220	9606.ENSP00000356946	0	0	0	0	0	0	0.9	0	0.9
ACTR2	MNDA	9606.ENSP00000367220	9606.ENSP00000357123	0	0	0	0	0	0	0.9	0	0.9
ACTR2	SYT11	9606.ENSP00000367220	9606.ENSP00000357307	0	0	0	0	0	0	0.9	0.051	0.901
ACTR2	DNM1	9606.ENSP00000367220	9606.ENSP00000362014	0	0	0	0	0.061	0.072	0.9	0.382	0.938
ACTR2	FUCA1	9606.ENSP00000367220	9606.ENSP00000363603	0	0	0	0	0.062	0	0.9	0	0.902
ACTR2	SNX2	9606.ENSP00000367220	9606.ENSP00000368831	0	0	0	0	0.418	0	0	0.074	0.439
ACTR2	PALLD	9606.ENSP00000367220	9606.ENSP00000425556	0	0	0	0	0	0.07	0.36	0.179	0.469
ACTR2	PSMD6	9606.ENSP00000367220	9606.ENSP00000418695	0	0	0	0	0.062	0.356	0	0.2	0.474
ACTR2	LCP1	9606.ENSP00000367220	9606.ENSP00000381581	0	0	0	0	0.113	0.185	0.36	0.527	0.752
ACTR2	GMFG	9606.ENSP00000367220	9606.ENSP00000472249	0	0	0	0	0.064	0.733	0	0.549	0.877
ACTR2	LDLR	9606.ENSP00000367220	9606.ENSP00000454071	0	0	0	0	0	0	0.9	0	0.9
ACTR2	CECR1	9606.ENSP00000367220	9606.ENSP00000382731	0	0	0	0	0	0	0.9	0.05	0.9
ACTR2	PLAC8	9606.ENSP00000367220	9606.ENSP00000399700	0	0	0	0	0	0	0.9	0	0.9
ACTR2	DNAJC3	9606.ENSP00000367220	9606.ENSP00000473631	0	0	0	0	0	0.05	0.9	0.05	0.901
ACTR2	GCA	9606.ENSP00000367220	9606.ENSP00000394842	0	0	0	0	0.064	0	0.9	0.043	0.902
ACTR2	CPPED1	9606.ENSP00000367220	9606.ENSP00000371193	0	0	0	0	0.062	0	0.9	0.07	0.905
ACTR2	HSPA8	9606.ENSP00000367220	9606.ENSP00000432083	0	0	0	0	0	0.05	0.9	0.138	0.911
ACTR2	FCHO2	9606.ENSP00000367220	9606.ENSP00000393776	0	0	0	0	0.062	0.082	0.9	0.164	0.918
ACTR2	GDI2	9606.ENSP00000367220	9606.ENSP00000369538	0	0	0	0	0.127	0	0.9	0.186	0.922
ACTR2	NCK1	9606.ENSP00000367220	9606.ENSP00000417273	0	0	0	0	0.156	0	0.9	0.62	0.965
ACTR2	ARPC1B	9606.ENSP00000367220	9606.ENSP00000389631	0	0	0	0	0.941	0.998	0.9	0.95	0.999
ACTR6	YWHAE	9606.ENSP00000188312	9606.ENSP00000264335	0	0	0	0	0	0.4	0	0	0.4
ACTR6	PTGES3	9606.ENSP00000188312	9606.ENSP00000482075	0	0	0	0	0.172	0	0	0.311	0.405
ACTR6	NDUFB3	9606.ENSP00000188312	9606.ENSP00000237889	0	0	0	0	0.094	0	0	0.398	0.431
ACTR6	NDUFB5	9606.ENSP00000188312	9606.ENSP00000259037	0	0	0	0	0.104	0	0	0.396	0.436
ACTR6	ANGPTL2	9606.ENSP00000188312	9606.ENSP00000362524	0	0	0	0	0	0	0	0.479	0.479
ACTR6	SNRPE	9606.ENSP00000188312	9606.ENSP00000400591	0	0	0	0	0.064	0	0	0.477	0.49
ACTR6	DDX1	9606.ENSP00000188312	9606.ENSP00000370745	0	0	0	0	0.143	0	0	0.441	0.501
ACTR6	CHMP5	9606.ENSP00000188312	9606.ENSP00000223500	0	0	0	0	0.241	0.387	0	0.074	0.531
ACTR6	TXNDC9	9606.ENSP00000188312	9606.ENSP00000264255	0	0	0	0	0.536	0	0	0	0.536
ACTR6	USMG5	9606.ENSP00000188312	9606.ENSP00000358840	0	0	0	0	0.061	0	0	0.546	0.555
ACTR6	MICU2	9606.ENSP00000188312	9606.ENSP00000371811	0	0	0	0	0.555	0	0	0	0.555
ACTR6	YEATS4	9606.ENSP00000188312	9606.ENSP00000247843	0	0	0	0	0.233	0.758	0	0.716	0.943
ADAM9	MAD2L1	9606.ENSP00000419446	9606.ENSP00000296509	0	0	0	0	0	0	0	0.71	0.71
ADAMTS10	MPDU1	9606.ENSP00000270328	9606.ENSP00000250124	0	0	0	0	0	0	0	0.588	0.588
ADAMTS10	FBN2	9606.ENSP00000270328	9606.ENSP00000424571	0	0	0	0	0	0	0	0.403	0.403
ADAMTS10	WDR36	9606.ENSP00000270328	9606.ENSP00000423067	0	0	0	0	0	0	0	0.457	0.457
ADAMTS10	FBN1	9606.ENSP00000270328	9606.ENSP00000325527	0	0	0	0	0.062	0	0	0.866	0.87
ADAMTS10	ADAMTS3	9606.ENSP00000270328	9606.ENSP00000286657	0	0	0	0.763	0	0	0.9	0.544	0.912
ADAMTS3	DCN	9606.ENSP00000286657	9606.ENSP00000052754	0	0	0	0	0.061	0	0	0.504	0.515
ADAMTS3	LOX	9606.ENSP00000286657	9606.ENSP00000231004	0	0	0	0	0.122	0	0	0.6	0.634
ADAMTS3	FIBIN	9606.ENSP00000286657	9606.ENSP00000321962	0	0	0	0	0.068	0	0	0.405	0.422
ADAMTS3	FMOD	9606.ENSP00000286657	9606.ENSP00000347041	0	0	0	0	0.064	0	0	0.475	0.487
ADAMTS3	FBLN1	9606.ENSP00000286657	9606.ENSP00000331544	0	0	0	0	0.084	0	0	0.527	0.548
ADAMTS3	CCBE1	9606.ENSP00000286657	9606.ENSP00000404464	0	0	0	0	0	0	0	0.658	0.658
ADAMTS3	IVD	9606.ENSP00000286657	9606.ENSP00000418397	0	0	0	0	0	0	0	0.698	0.698
ADAMTS3	COL3A1	9606.ENSP00000286657	9606.ENSP00000304408	0	0	0	0	0.084	0.064	0.9	0.242	0.926
ADIPOR1	PLEK	9606.ENSP00000341785	9606.ENSP00000234313	0	0	0	0	0	0	0	0.44	0.44
ADIPOR1	CD93	9606.ENSP00000341785	9606.ENSP00000246006	0	0	0	0	0	0	0	0.505	0.505
ADIPOR1	MLXIPL	9606.ENSP00000341785	9606.ENSP00000320886	0	0	0	0	0	0	0.9	0.156	0.911
ADIPOR1	CAV1	9606.ENSP00000341785	9606.ENSP00000339191	0	0	0	0	0	0	0	0.524	0.524
ADIPOR1	TMEM258	9606.ENSP00000341785	9606.ENSP00000443216	0	0	0	0	0	0	0	0.493	0.493
ADIPOR1	PTPN1	9606.ENSP00000341785	9606.ENSP00000360683	0	0	0	0	0	0	0	0.542	0.542
AEN	CEBPZ	9606.ENSP00000331944	9606.ENSP00000234170	0	0	0	0	0.248	0.372	0	0	0.507
AEN	RSL24D1	9606.ENSP00000331944	9606.ENSP00000260443	0	0	0	0	0.463	0	0	0	0.463
AEN	PNO1	9606.ENSP00000331944	9606.ENSP00000263657	0	0	0	0	0.45	0	0	0	0.45
AEN	REXO2	9606.ENSP00000331944	9606.ENSP00000265881	0	0	0	0	0.062	0.185	0	0.362	0.469
AEN	AIFM1	9606.ENSP00000331944	9606.ENSP00000287295	0	0	0	0	0.063	0	0	0.626	0.634
AEN	ZNRD1	9606.ENSP00000331944	9606.ENSP00000331111	0	0	0	0	0.407	0.064	0	0	0.421
AEN	PLS1	9606.ENSP00000331944	9606.ENSP00000336831	0	0	0	0	0	0	0	0.407	0.407
AEN	NSA2	9606.ENSP00000331944	9606.ENSP00000483484	0	0	0	0	0.414	0	0	0	0.414
AEN	NOP2	9606.ENSP00000331944	9606.ENSP00000371858	0	0	0	0	0.349	0.052	0	0.137	0.421
AEN	UTP11L	9606.ENSP00000331944	9606.ENSP00000362105	0	0	0	0	0.426	0	0	0	0.426
AEN	PCNA	9606.ENSP00000331944	9606.ENSP00000368458	0.093	0	0	0	0.088	0.338	0	0.166	0.482
AEN	RPF1	9606.ENSP00000331944	9606.ENSP00000359688	0	0	0	0	0.521	0	0	0	0.521
AEN	RPF2	9606.ENSP00000331944	9606.ENSP00000402338	0	0	0	0	0.53	0.079	0	0	0.548
AEN	CCNG1	9606.ENSP00000331944	9606.ENSP00000344635	0	0	0	0	0.134	0	0	0.524	0.57
AGA	FUCA2	9606.ENSP00000264595	9606.ENSP00000002165	0.071	0	0	0	0.063	0	0.9	0.064	0.907
AGA	CTSC	9606.ENSP00000264595	9606.ENSP00000227266	0	0	0	0	0.061	0	0.9	0.101	0.908
AGA	GNS	9606.ENSP00000264595	9606.ENSP00000258145	0	0	0	0	0.057	0	0.9	0	0.901
AGA	GGH	9606.ENSP00000264595	9606.ENSP00000260118	0	0	0	0	0.081	0	0.9	0.058	0.905
AGA	SDCBP	9606.ENSP00000264595	9606.ENSP00000260130	0	0	0	0	0.064	0	0.9	0.064	0.904
AGA	LYZ	9606.ENSP00000264595	9606.ENSP00000261267	0	0	0	0	0	0	0.9	0	0.9
AGA	FDPS	9606.ENSP00000264595	9606.ENSP00000349078	0	0	0	0	0	0	0	0.414	0.414
AGA	PPT1	9606.ENSP00000264595	9606.ENSP00000394863	0	0	0	0	0.087	0	0	0.415	0.443
AGA	LPAR1	9606.ENSP00000264595	9606.ENSP00000363553	0	0	0	0	0	0	0	0.508	0.508
AGA	CLN5	9606.ENSP00000264595	9606.ENSP00000366673	0	0	0	0	0.082	0	0	0.501	0.522
AGA	BTK	9606.ENSP00000264595	9606.ENSP00000483570	0	0	0	0	0	0.078	0	0.551	0.568
AGA	ASPG	9606.ENSP00000264595	9606.ENSP00000450040	0.044	0	0	0	0	0	0	0.581	0.582
AGA	PTPRC	9606.ENSP00000264595	9606.ENSP00000411355	0	0	0	0	0	0	0	0.641	0.641
AGA	DSE	9606.ENSP00000264595	9606.ENSP00000332151	0	0	0	0	0.061	0	0	0.682	0.689
AGA	DOCK11	9606.ENSP00000264595	9606.ENSP00000276202	0	0	0	0	0.051	0	0	0.861	0.863
AGA	MNDA	9606.ENSP00000264595	9606.ENSP00000357123	0	0	0	0	0	0	0.9	0	0.9
AGA	PLAC8	9606.ENSP00000264595	9606.ENSP00000399700	0	0	0	0	0	0	0.9	0.043	0.9
AGA	C6orf120	9606.ENSP00000264595	9606.ENSP00000346931	0	0	0	0	0	0	0.9	0	0.9
AGA	RNASE2	9606.ENSP00000264595	9606.ENSP00000303276	0	0	0	0	0	0	0.9	0	0.9
AGA	CCT2	9606.ENSP00000264595	9606.ENSP00000299300	0	0	0	0	0.062	0	0.9	0	0.902
AGA	GDI2	9606.ENSP00000264595	9606.ENSP00000369538	0	0	0	0	0.061	0	0.9	0	0.902
AGA	CPPED1	9606.ENSP00000264595	9606.ENSP00000371193	0	0	0	0	0.061	0	0.9	0	0.902
AGA	DNAJC3	9606.ENSP00000264595	9606.ENSP00000473631	0	0	0	0	0.061	0	0.9	0.068	0.904
AGA	GM2A	9606.ENSP00000264595	9606.ENSP00000349687	0	0	0	0	0	0	0.9	0.089	0.905
AGA	CECR1	9606.ENSP00000264595	9606.ENSP00000382731	0.074	0	0	0	0	0	0.9	0.073	0.906
AGA	FUCA1	9606.ENSP00000264595	9606.ENSP00000363603	0.071	0	0	0	0.084	0	0.9	0.136	0.916
AGA	GCA	9606.ENSP00000264595	9606.ENSP00000394842	0	0	0	0	0.061	0	0.9	0.841	0.983
AGPAT5	SLC31A2	9606.ENSP00000285518	9606.ENSP00000259392	0	0	0	0	0.061	0	0	0.484	0.495
AGPAT5	SQRDL	9606.ENSP00000285518	9606.ENSP00000260324	0.05	0	0	0	0	0	0	0.479	0.484
AGPAT5	LPCAT2	9606.ENSP00000285518	9606.ENSP00000262134	0	0	0	0	0	0	0	0.478	0.478
AGPAT5	GPD1L	9606.ENSP00000285518	9606.ENSP00000282541	0.07	0	0	0	0.062	0.046	0.6	0.122	0.654
AGPAT5	DRG1	9606.ENSP00000285518	9606.ENSP00000329715	0	0	0	0	0.058	0	0	0.39	0.4
AGPAT5	PCMT1	9606.ENSP00000285518	9606.ENSP00000356354	0	0	0	0	0	0	0	0.447	0.447
AGPAT5	PRCP	9606.ENSP00000285518	9606.ENSP00000377055	0	0	0	0	0	0	0	0.503	0.503
AGPAT5	QPCT	9606.ENSP00000285518	9606.ENSP00000344829	0	0	0	0	0	0	0	0.562	0.562
AGPAT5	DEGS1	9606.ENSP00000285518	9606.ENSP00000316476	0	0	0	0	0.061	0	0	0.587	0.596
AGPAT5	LPIN3	9606.ENSP00000285518	9606.ENSP00000362354	0	0	0	0	0.061	0.124	0.65	0.276	0.763
AGPAT5	GPD2	9606.ENSP00000285518	9606.ENSP00000308610	0.041	0	0	0	0.064	0	0.8	0.193	0.835
AHR	DECR1	9606.ENSP00000242057	9606.ENSP00000220764	0	0	0	0	0	0	0	0.475	0.475
AHR	NCOA7	9606.ENSP00000242057	9606.ENSP00000376269	0	0	0	0	0	0.32	0	0.185	0.422
AHR	EIF2S3	9606.ENSP00000242057	9606.ENSP00000253039	0	0	0	0	0	0	0	0.427	0.426
AHR	TLR4	9606.ENSP00000242057	9606.ENSP00000363089	0	0	0	0	0.065	0	0	0.415	0.429
AHR	TSPAN13	9606.ENSP00000242057	9606.ENSP00000262067	0	0	0	0	0	0	0	0.46	0.46
AHR	GSTA1	9606.ENSP00000242057	9606.ENSP00000335620	0	0	0	0	0	0	0	0.464	0.464
AHR	GSTP1	9606.ENSP00000242057	9606.ENSP00000381607	0	0	0	0	0	0	0	0.51	0.51
AHR	BZW2	9606.ENSP00000242057	9606.ENSP00000397249	0	0	0	0	0	0	0	0.529	0.529
AHR	DDT	9606.ENSP00000242057	9606.ENSP00000381386	0	0	0	0	0	0	0	0.545	0.545
AHR	CAV1	9606.ENSP00000242057	9606.ENSP00000339191	0	0	0	0	0.064	0	0	0.546	0.557
AHR	ICAM1	9606.ENSP00000242057	9606.ENSP00000264832	0	0	0	0	0.076	0	0	0.56	0.576
AHR	CRYZ	9606.ENSP00000242057	9606.ENSP00000399805	0	0	0	0	0	0	0	0.577	0.577
AHR	HPGDS	9606.ENSP00000242057	9606.ENSP00000295256	0	0	0	0	0	0	0	0.588	0.588
AHR	TDO2	9606.ENSP00000242057	9606.ENSP00000444788	0	0	0	0	0.061	0.265	0	0.601	0.7
AHR	FOXP3	9606.ENSP00000242057	9606.ENSP00000365380	0	0	0	0	0.055	0.05	0	0.748	0.754
AHR	PTGES3	9606.ENSP00000242057	9606.ENSP00000482075	0	0	0	0	0	0.305	0.9	0.658	0.974
AIF1	CD74	9606.ENSP00000365227	9606.ENSP00000009530	0	0	0	0	0.336	0	0	0.313	0.524
AIF1	DECR1	9606.ENSP00000365227	9606.ENSP00000220764	0	0	0	0	0	0.084	0	0.45	0.474
AIF1	PLEK	9606.ENSP00000365227	9606.ENSP00000234313	0	0	0	0	0.418	0	0	0.061	0.43
AIF1	SELL	9606.ENSP00000365227	9606.ENSP00000236147	0	0	0	0	0.3	0.187	0	0.23	0.523
AIF1	CD68	9606.ENSP00000365227	9606.ENSP00000250092	0	0	0	0	0.099	0	0	0.788	0.8
AIF1	DOCK2	9606.ENSP00000365227	9606.ENSP00000256935	0	0	0	0	0.333	0	0	0.138	0.4
AIF1	MSR1	9606.ENSP00000365227	9606.ENSP00000262101	0	0	0	0	0.076	0	0	0.442	0.462
AIF1	TYROBP	9606.ENSP00000365227	9606.ENSP00000262629	0	0	0	0	0.531	0	0	0.424	0.718
AIF1	ICAM1	9606.ENSP00000365227	9606.ENSP00000264832	0	0	0	0	0.065	0	0	0.4	0.415
AIF1	SLC1A3	9606.ENSP00000365227	9606.ENSP00000265113	0	0	0	0	0	0	0	0.473	0.473
AIF1	CD53	9606.ENSP00000365227	9606.ENSP00000271324	0	0	0	0	0.473	0	0	0.087	0.498
AIF1	FCGR2A	9606.ENSP00000365227	9606.ENSP00000271450	0	0	0	0	0.214	0	0	0.446	0.545
AIF1	CSF1R	9606.ENSP00000365227	9606.ENSP00000286301	0	0	0	0	0.272	0	0	0.534	0.646
AIF1	FCER1G	9606.ENSP00000365227	9606.ENSP00000289902	0	0	0	0	0.344	0	0	0.167	0.43
AIF1	CCR2	9606.ENSP00000365227	9606.ENSP00000292301	0	0	0	0	0.214	0	0	0.572	0.649
AIF1	LAPTM5	9606.ENSP00000365227	9606.ENSP00000294507	0	0	0	0	0.419	0	0	0.058	0.429
AIF1	RNASE6	9606.ENSP00000365227	9606.ENSP00000302046	0	0	0	0	0.494	0	0	0	0.493
AIF1	C3AR1	9606.ENSP00000365227	9606.ENSP00000302079	0	0	0	0	0.332	0	0	0.188	0.434
AIF1	CD200R1	9606.ENSP00000365227	9606.ENSP00000311035	0	0	0	0	0.1	0	0	0.43	0.465
AIF1	TLR8	9606.ENSP00000365227	9606.ENSP00000312082	0	0	0	0	0.351	0.053	0	0.349	0.564
AIF1	C1QB	9606.ENSP00000365227	9606.ENSP00000313967	0	0	0	0	0.224	0	0	0.325	0.453
AIF1	P2RY13	9606.ENSP00000365227	9606.ENSP00000320376	0	0	0	0	0.319	0	0	0.243	0.462
AIF1	CSF1	9606.ENSP00000365227	9606.ENSP00000327513	0	0	0	0	0	0	0	0.448	0.448
AIF1	CD86	9606.ENSP00000365227	9606.ENSP00000332049	0	0	0	0	0.371	0	0	0.472	0.653
AIF1	MS4A4A	9606.ENSP00000365227	9606.ENSP00000338648	0	0	0	0	0.411	0	0	0.163	0.486
AIF1	FCGR2B	9606.ENSP00000365227	9606.ENSP00000351497	0	0	0	0	0.215	0	0	0.473	0.568
AIF1	CD163	9606.ENSP00000365227	9606.ENSP00000352071	0	0	0	0	0.139	0	0	0.558	0.603
AIF1	MPEG1	9606.ENSP00000365227	9606.ENSP00000354335	0	0	0	0	0.337	0	0	0.145	0.408
AIF1	TLR1	9606.ENSP00000365227	9606.ENSP00000354932	0	0	0	0	0.19	0.053	0	0.39	0.491
AIF1	MNDA	9606.ENSP00000365227	9606.ENSP00000357123	0	0	0	0	0.474	0	0	0.052	0.48
AIF1	CTSS	9606.ENSP00000365227	9606.ENSP00000357981	0	0	0	0	0.214	0.109	0	0.251	0.429
AIF1	TLR4	9606.ENSP00000365227	9606.ENSP00000363089	0	0	0	0	0.126	0.053	0	0.588	0.629
AIF1	FGR	9606.ENSP00000365227	9606.ENSP00000363117	0	0	0	0	0.355	0.125	0	0	0.411
AIF1	C1QC	9606.ENSP00000365227	9606.ENSP00000363770	0	0	0	0	0.213	0	0	0.31	0.433
AIF1	C1QA	9606.ENSP00000365227	9606.ENSP00000363773	0	0	0	0	0.312	0	0	0.325	0.515
AIF1	FYB	9606.ENSP00000365227	9606.ENSP00000427114	0	0	0	0	0.35	0	0	0.116	0.4
AIF1	LSM5	9606.ENSP00000365227	9606.ENSP00000410758	0	0	0	0	0.062	0	0	0.389	0.403
AIF1	BTK	9606.ENSP00000365227	9606.ENSP00000483570	0	0	0	0	0.371	0.125	0	0.062	0.438
AIF1	HCK	9606.ENSP00000365227	9606.ENSP00000444986	0	0	0	0	0.365	0.125	0	0.074	0.44
AIF1	TLR7	9606.ENSP00000365227	9606.ENSP00000370034	0	0	0	0	0.139	0.053	0	0.385	0.454
AIF1	ITGB2	9606.ENSP00000365227	9606.ENSP00000380948	0	0	0	0	0.368	0	0	0.213	0.481
AIF1	CASP1	9606.ENSP00000365227	9606.ENSP00000433138	0	0	0	0	0.152	0	0	0.43	0.495
AIF1	LY86	9606.ENSP00000365227	9606.ENSP00000369286	0	0	0	0	0.499	0	0	0.147	0.554
AIF1	PECAM1	9606.ENSP00000365227	9606.ENSP00000457421	0	0	0	0	0.19	0	0	0.543	0.614
AIF1	CYBB	9606.ENSP00000365227	9606.ENSP00000367851	0	0	0	0	0.39	0.063	0	0.531	0.708
AIF1	MRC1	9606.ENSP00000365227	9606.ENSP00000455897	0	0	0	0	0.152	0.187	0	0.641	0.73
AIF1	LCP1	9606.ENSP00000365227	9606.ENSP00000381581	0	0	0	0	0.319	0.437	0	0.436	0.765
AIF1	PTPRC	9606.ENSP00000365227	9606.ENSP00000411355	0	0	0	0	0.338	0.078	0	0.669	0.78
AIFM1	TOMM22	9606.ENSP00000287295	9606.ENSP00000216034	0	0	0	0	0.061	0.068	0	0.401	0.43
AIFM1	NDUFB5	9606.ENSP00000287295	9606.ENSP00000259037	0	0	0	0	0.064	0	0	0.493	0.505
AIFM1	UQCRC2	9606.ENSP00000287295	9606.ENSP00000268379	0	0	0	0	0.065	0.099	0	0.424	0.473
AIFM1	PRPS1	9606.ENSP00000287295	9606.ENSP00000361512	0.049	0	0	0	0.159	0	0	0.337	0.424
AIFM1	ZNRD1	9606.ENSP00000287295	9606.ENSP00000331111	0	0	0	0	0.055	0	0	0.434	0.443
AIFM1	TST	9606.ENSP00000287295	9606.ENSP00000385828	0.074	0	0	0	0.063	0.387	0	0.111	0.463
AIFM1	CASP7	9606.ENSP00000287295	9606.ENSP00000358327	0	0	0	0	0	0	0	0.497	0.497
AIFM1	PDE1A	9606.ENSP00000287295	9606.ENSP00000410309	0	0	0	0	0	0	0	0.624	0.624
AIFM1	PARP1	9606.ENSP00000287295	9606.ENSP00000355759	0	0	0	0	0.061	0	0.9	0.642	0.963
AIG1	GIMAP4	9606.ENSP00000350509	9606.ENSP00000255945	0	0	0	0	0	0	0	0.528	0.528
AIG1	RCHY1	9606.ENSP00000350509	9606.ENSP00000321239	0	0	0	0	0	0.379	0	0.219	0.494
AIG1	CCDC28A	9606.ENSP00000350509	9606.ENSP00000479060	0	0	0	0	0	0	0	0.402	0.402
AIG1	GIMAP6	9606.ENSP00000350509	9606.ENSP00000479580	0	0	0	0	0	0	0	0.514	0.514
AKR1A1	NANS	9606.ENSP00000361140	9606.ENSP00000210444	0	0	0	0	0.076	0.525	0	0	0.542
AKR1A1	DECR1	9606.ENSP00000361140	9606.ENSP00000220764	0.041	0	0	0	0.062	0	0	0.706	0.713
AKR1A1	PRDX1	9606.ENSP00000361140	9606.ENSP00000262746	0.044	0	0	0	0.267	0.058	0	0.27	0.453
AKR1A1	HPGDS	9606.ENSP00000361140	9606.ENSP00000295256	0	0	0	0	0	0	0	0.455	0.455
AKR1A1	GNPDA2	9606.ENSP00000361140	9606.ENSP00000295448	0	0	0	0	0.101	0.82	0	0.062	0.834
AKR1A1	ALDH1A1	9606.ENSP00000361140	9606.ENSP00000297785	0	0	0	0	0.111	0.064	0	0.349	0.411
AKR1A1	TALDO1	9606.ENSP00000361140	9606.ENSP00000321259	0	0	0	0	0.215	0.363	0	0.436	0.693
AKR1A1	ALDH9A1	9606.ENSP00000361140	9606.ENSP00000346827	0	0	0	0	0.15	0.064	0.9	0.4	0.945
AKR1A1	ZNF143	9606.ENSP00000361140	9606.ENSP00000379847	0	0	0	0	0	0.062	0	0.427	0.44
AKR1A1	HSD17B6	9606.ENSP00000361140	9606.ENSP00000451406	0	0	0	0	0.061	0	0	0.473	0.483
AKR1A1	PSMB3	9606.ENSP00000361140	9606.ENSP00000483688	0	0	0	0	0.108	0	0	0.472	0.51
AKR1A1	PGK1	9606.ENSP00000361140	9606.ENSP00000362413	0.045	0	0	0	0.063	0.368	0	0.299	0.551
AKR1A1	GLO1	9606.ENSP00000361140	9606.ENSP00000362463	0	0	0	0	0.177	0.128	0	0.441	0.564
AKR1A1	MAOB	9606.ENSP00000361140	9606.ENSP00000367309	0	0	0	0	0.062	0	0.9	0.223	0.92
AKR1A1	ALDH7A1	9606.ENSP00000361140	9606.ENSP00000387123	0	0	0	0	0.067	0.064	0.9	0.238	0.924
AKR1B1	DECR1	9606.ENSP00000285930	9606.ENSP00000220764	0.041	0	0	0	0.062	0	0	0.8	0.805
AKR1B1	ICAM1	9606.ENSP00000285930	9606.ENSP00000264832	0	0	0	0	0	0	0	0.637	0.638
AKR1B1	GALM	9606.ENSP00000285930	9606.ENSP00000272252	0.059	0	0	0	0.087	0.127	0.9	0.188	0.928
AKR1B1	LDHB	9606.ENSP00000285930	9606.ENSP00000379386	0.043	0	0	0	0.235	0.07	0	0.234	0.409
AKR1B1	UGP2	9606.ENSP00000285930	9606.ENSP00000338703	0	0	0	0	0.149	0.05	0	0.33	0.411
AKR1B1	TM6SF1	9606.ENSP00000285930	9606.ENSP00000317000	0	0	0	0	0.063	0	0	0.399	0.412
AKR1B1	PCMT1	9606.ENSP00000285930	9606.ENSP00000356354	0	0	0	0	0	0.419	0	0.07	0.436
AKR1B1	ALDH1A1	9606.ENSP00000285930	9606.ENSP00000297785	0	0	0	0	0.111	0.064	0	0.376	0.436
AKR1B1	PTPN1	9606.ENSP00000285930	9606.ENSP00000360683	0	0	0	0	0.061	0	0	0.428	0.439
AKR1B1	HSD17B6	9606.ENSP00000285930	9606.ENSP00000451406	0	0	0	0	0.049	0	0	0.473	0.477
AKR1B1	OAT	9606.ENSP00000285930	9606.ENSP00000357838	0	0	0	0	0.062	0.416	0	0.167	0.504
AKR1B1	GPX8	9606.ENSP00000285930	9606.ENSP00000423822	0	0	0	0	0.095	0.05	0	0.486	0.52
AKR1B1	HPGDS	9606.ENSP00000285930	9606.ENSP00000295256	0	0	0	0	0	0	0	0.535	0.535
AKR1B1	PGK1	9606.ENSP00000285930	9606.ENSP00000362413	0.045	0	0	0	0.063	0.368	0	0.354	0.586
AKR1B1	GSTP1	9606.ENSP00000285930	9606.ENSP00000381607	0	0	0	0	0.11	0	0	0.618	0.646
AKR1B1	TALDO1	9606.ENSP00000285930	9606.ENSP00000321259	0	0	0	0	0.186	0	0	0.6	0.66
AKR1B1	ALDH7A1	9606.ENSP00000285930	9606.ENSP00000387123	0	0	0	0	0.063	0.064	0.65	0.238	0.734
AKR1B1	ALDH9A1	9606.ENSP00000285930	9606.ENSP00000346827	0	0	0	0	0.111	0.064	0.65	0.196	0.734
AKR1B1	GLO1	9606.ENSP00000285930	9606.ENSP00000362463	0	0	0	0	0.172	0.42	0	0.634	0.809
AKR1B1	DHFR	9606.ENSP00000285930	9606.ENSP00000396308	0	0	0	0	0	0	0.9	0.534	0.951
AKR1C1	DECR1	9606.ENSP00000370254	9606.ENSP00000220764	0.041	0	0	0	0.062	0	0	0.537	0.547
AKR1C1	UGT2A3	9606.ENSP00000370254	9606.ENSP00000251566	0	0	0	0	0.111	0	0.65	0.163	0.717
AKR1C1	SRD5A3	9606.ENSP00000370254	9606.ENSP00000264228	0	0	0	0	0	0	0.9	0.389	0.936
AKR1C1	UGT2B4	9606.ENSP00000370254	9606.ENSP00000305221	0	0	0	0	0.082	0	0.65	0.179	0.713
AKR1C1	TALDO1	9606.ENSP00000370254	9606.ENSP00000321259	0	0	0	0	0.177	0	0	0.319	0.415
AKR1C1	GCLM	9606.ENSP00000370254	9606.ENSP00000359258	0	0	0	0	0.06	0	0	0.511	0.52
AKR1C1	HSD17B3	9606.ENSP00000370254	9606.ENSP00000364412	0	0	0	0	0.054	0	0	0.482	0.489
AKR1C1	CRYZ	9606.ENSP00000370254	9606.ENSP00000399805	0	0	0	0	0.113	0	0	0.371	0.418
AKR1C1	HSD17B6	9606.ENSP00000370254	9606.ENSP00000451406	0	0	0	0	0.062	0	0	0.669	0.676
AKT3	PPP2CB	9606.ENSP00000263826	9606.ENSP00000221138	0	0	0	0	0.064	0.157	0.9	0.207	0.929
AKT3	GNB4	9606.ENSP00000263826	9606.ENSP00000232564	0	0	0	0	0.077	0.087	0.9	0.098	0.913
AKT3	PLEK	9606.ENSP00000263826	9606.ENSP00000234313	0	0	0	0	0	0	0	0.656	0.656
AKT3	GNG11	9606.ENSP00000263826	9606.ENSP00000248564	0	0	0	0	0	0.05	0.9	0	0.9
AKT3	PPP2R3C	9606.ENSP00000263826	9606.ENSP00000261475	0	0	0	0	0.082	0.131	0.6	0.056	0.658
AKT3	CCNA2	9606.ENSP00000263826	9606.ENSP00000274026	0	0	0	0	0	0.354	0	0.213	0.47
AKT3	PLEKHF2	9606.ENSP00000263826	9606.ENSP00000322373	0	0	0	0	0.052	0	0	0.476	0.482
AKT3	RELN	9606.ENSP00000263826	9606.ENSP00000392423	0	0	0	0	0.065	0	0	0.509	0.521
AKT3	CD86	9606.ENSP00000263826	9606.ENSP00000332049	0	0	0	0	0.062	0	0.9	0.043	0.902
AKT3	CHUK	9606.ENSP00000263826	9606.ENSP00000359424	0	0	0	0.59	0	0	0.9	0.179	0.905
AKT3	CBFB	9606.ENSP00000263826	9606.ENSP00000415151	0	0	0	0	0	0	0.9	0.144	0.91
AKT3	YES1	9606.ENSP00000263826	9606.ENSP00000462468	0	0	0	0.563	0.063	0.082	0.9	0.184	0.912
AKT3	LYN	9606.ENSP00000263826	9606.ENSP00000428924	0	0	0.38	0.565	0.05	0	0.9	0.125	0.919
AKT3	CDKN1A	9606.ENSP00000263826	9606.ENSP00000384849	0	0	0	0	0	0.084	0.9	0.318	0.932
ALDH1A1	UGT2A3	9606.ENSP00000297785	9606.ENSP00000251566	0	0	0	0	0.092	0	0.65	0.118	0.695
ALDH1A1	THY1	9606.ENSP00000297785	9606.ENSP00000284240	0	0	0	0	0	0	0	0.443	0.443
ALDH1A1	KIT	9606.ENSP00000297785	9606.ENSP00000288135	0	0	0	0	0	0	0	0.511	0.511
ALDH1A1	ZEB2	9606.ENSP00000297785	9606.ENSP00000454157	0	0	0	0	0.062	0	0	0.428	0.44
ALDH1A1	MDH1	9606.ENSP00000297785	9606.ENSP00000438144	0.044	0	0	0	0.064	0.064	0	0.565	0.587
ALDH1A1	UGT2B4	9606.ENSP00000297785	9606.ENSP00000305221	0	0	0	0	0.081	0	0.65	0.057	0.67
ALDH1A1	HSD17B6	9606.ENSP00000297785	9606.ENSP00000451406	0	0	0	0	0.063	0	0.9	0.22	0.92
ALDH6A1	OXCT1	9606.ENSP00000450436	9606.ENSP00000196371	0	0	0	0	0.062	0	0	0.48	0.492
ALDH6A1	LAP3	9606.ENSP00000450436	9606.ENSP00000226299	0	0	0	0	0	0	0	0.656	0.656
ALDH6A1	RNF128	9606.ENSP00000450436	9606.ENSP00000255499	0	0	0	0	0	0	0	0.466	0.466
ALDH6A1	BCKDHA	9606.ENSP00000450436	9606.ENSP00000269980	0	0	0	0	0.164	0	0	0.476	0.544
ALDH6A1	HADHB	9606.ENSP00000450436	9606.ENSP00000325136	0	0	0	0	0.177	0	0.9	0.068	0.916
ALDH6A1	ALDH9A1	9606.ENSP00000450436	9606.ENSP00000346827	0	0	0.362	0.765	0.16	0	0.9	0.717	0.932
ALDH6A1	DBT	9606.ENSP00000450436	9606.ENSP00000359151	0	0	0	0	0.144	0	0.9	0.387	0.942
ALDH6A1	HADHA	9606.ENSP00000450436	9606.ENSP00000370023	0	0	0	0	0.153	0	0	0.576	0.625
ALDH6A1	TMEM106B	9606.ENSP00000450436	9606.ENSP00000379901	0	0	0	0	0.064	0	0	0.408	0.422
ALDH6A1	ALDH7A1	9606.ENSP00000450436	9606.ENSP00000387123	0	0	0	0.666	0.089	0	0.9	0.736	0.928
ALDH6A1	PPT1	9606.ENSP00000450436	9606.ENSP00000394863	0	0	0	0	0	0	0	0.462	0.462
ALDH6A1	IVD	9606.ENSP00000450436	9606.ENSP00000418397	0	0	0	0	0.17	0	0	0.427	0.504
ALDH6A1	PCCB	9606.ENSP00000450436	9606.ENSP00000419027	0	0	0	0	0.308	0	0.9	0.502	0.962
ALDH6A1	ECHDC1	9606.ENSP00000450436	9606.ENSP00000436585	0	0	0	0	0.135	0	0.9	0.161	0.921
ALDH7A1	DECR1	9606.ENSP00000387123	9606.ENSP00000220764	0	0	0	0	0.064	0.109	0	0.41	0.465
ALDH7A1	NCKAP1L	9606.ENSP00000387123	9606.ENSP00000293373	0	0	0	0	0	0	0	0.448	0.448
ALDH7A1	PDE7B	9606.ENSP00000387123	9606.ENSP00000310661	0	0	0	0	0	0	0	0.718	0.718
ALDH7A1	AOC3	9606.ENSP00000387123	9606.ENSP00000312326	0	0	0	0	0.064	0.132	0.65	0.082	0.704
ALDH7A1	MAOA	9606.ENSP00000387123	9606.ENSP00000340684	0	0	0	0	0.061	0	0.65	0.183	0.708
ALDH7A1	DBT	9606.ENSP00000387123	9606.ENSP00000359151	0	0	0	0	0.17	0	0.8	0.094	0.836
ALDH7A1	PRKG1	9606.ENSP00000387123	9606.ENSP00000363092	0	0	0	0	0	0.061	0	0.676	0.683
ALDH7A1	MAOB	9606.ENSP00000387123	9606.ENSP00000367309	0	0	0	0	0.062	0	0.65	0.252	0.733
ALDH7A1	GATM	9606.ENSP00000387123	9606.ENSP00000379895	0	0	0	0	0.059	0	0.9	0.122	0.91
ALDH7A1	IVD	9606.ENSP00000387123	9606.ENSP00000418397	0.044	0	0	0	0.229	0	0	0.261	0.407
ALDH7A1	PCCB	9606.ENSP00000387123	9606.ENSP00000419027	0	0	0	0	0.083	0	0.6	0.166	0.667
ALDH7A1	PDE1A	9606.ENSP00000387123	9606.ENSP00000410309	0	0	0	0	0	0	0	0.686	0.686
ALDH7A1	ECHDC1	9606.ENSP00000387123	9606.ENSP00000436585	0.042	0	0	0	0.055	0	0.8	0.075	0.81
ALDH9A1	C12orf5	9606.ENSP00000346827	9606.ENSP00000179259	0	0	0	0	0.061	0.05	0	0.475	0.491
ALDH9A1	AOC3	9606.ENSP00000346827	9606.ENSP00000312326	0	0	0	0	0.098	0.177	0.65	0.082	0.729
ALDH9A1	HADHB	9606.ENSP00000346827	9606.ENSP00000325136	0	0	0	0	0.107	0	0	0.458	0.495
ALDH9A1	TMLHE	9606.ENSP00000346827	9606.ENSP00000335261	0	0	0	0	0.177	0.111	0	0.826	0.862
ALDH9A1	MAOA	9606.ENSP00000346827	9606.ENSP00000340684	0	0	0	0	0.061	0	0.65	0.194	0.712
ALDH9A1	SCCPDH	9606.ENSP00000346827	9606.ENSP00000355467	0	0	0	0	0.153	0	0	0.337	0.415
ALDH9A1	PCCB	9606.ENSP00000346827	9606.ENSP00000419027	0	0	0	0	0.077	0	0.6	0.158	0.662
ALDH9A1	MAOB	9606.ENSP00000346827	9606.ENSP00000367309	0	0	0	0	0.062	0	0.65	0.172	0.704
ALDH9A1	ECHDC1	9606.ENSP00000346827	9606.ENSP00000436585	0.042	0	0	0	0.064	0	0.8	0.075	0.811
ALDH9A1	DBT	9606.ENSP00000346827	9606.ENSP00000359151	0	0	0	0	0.162	0	0.8	0.094	0.835
[truncated: 14,560 more rows]
